# Supplementary material for: Physiological and transcriptome analyses of Opisthopappus taihangensis in response to drought stress
Source: Cell Biosci. 2019 Jul 4;9:56. doi: 10.1186/s13578-019-0318-7 (PMC6611040; doi:10.1186/s13578-019-0318-7)
Supplement: Supplementary file 2 — Additional file 2: Table S2. The KEGG pathway analysis of up-regulated DEGs from HvsCK. [file 13578_2019_318_MOESM2_ESM.xls]

## Sheet: HvsCK_up.DEG_KEGG_pathway_enric
##Databases: KEGG PATHWAY
##Statistical test method: hypergeometric test / Fisher's exact test
##FDR correction method: Benjamini and Hochberg
#Term	Database	ID	Input number	Background number	P-Value	Corrected P-Value	Input	Hyperlink
Ribosome	KEGG PATHWAY	ko03010	770	3315	4.87452e-35	5.80068e-33	Cluster-45536.245382|Cluster-45536.234596|Cluster-10953.0|Cluster-45536.234593|Cluster-28344.0|Cluster-45536.7943|Cluster-47180.0|Cluster-61319.0|Cluster-2685.1|Cluster-16728.0|Cluster-23571.0|Cluster-16199.0|Cluster-52818.0|Cluster-45536.245384|Cluster-44532.0|Cluster-44532.1|Cluster-23937.0|Cluster-11611.0|Cluster-45536.1989|Cluster-3492.0|Cluster-44534.0|Cluster-45190.0|Cluster-45536.248337|Cl…	http://www.genome.jp/kegg-bin/show_pathway?ko03010/K02957%09red/K02956%09red/K02955%09red/K02954%09red/K02889%09red/K02952%09red/K02951%09red/K02950%09red/K02885%09red/K02886%09red/K02880%09red/K02883%09red/K02958%09red/K02922%09red/K02923%09red/K02920%09red/K02921%09red/K02926%09red/K02927%09red/K02924%09red/K02925%09red/K02929%09red/K02931%09red/K02930%09red/K02933%09red/K02932%09red/K02935%09r…
Oxidative phosphorylation	KEGG PATHWAY	ko00190	358	1396	2.00716e-22	1.19426e-20	Cluster-45536.111378|Cluster-45536.44836|Cluster-45536.128519|Cluster-45536.157929|Cluster-45536.169628|Cluster-45536.47334|Cluster-45536.47335|Cluster-45536.169627|Cluster-45536.67554|Cluster-45536.219977|Cluster-45536.227513|Cluster-57481.0|Cluster-45536.223317|Cluster-45536.32407|Cluster-45536.138594|Cluster-45536.150849|Cluster-45536.17362|Cluster-45536.138597|Cluster-45536.17364|Cluster-4553…	http://www.genome.jp/kegg-bin/show_pathway?ko00190/K02112%09red/K02256%09red/K01507%09red/K02259%09red/K02148%09red/K11352%09red/K02149%09red/K03949%09red/K02133%09red/K02132%09red/K02153%09red/K02155%09red/K02137%09red/K02136%09red/K03963%09red/K02154%09red/K03965%09red/K03966%09red/K03943%09red/K03942%09red/K03941%09red/K03940%09red/K03946%09red/K02152%09red/K02126%09red/K02151%09red/K02150%09r…
Citrate cycle (TCA cycle)	KEGG PATHWAY	ko00020	201	959	3.57922e-07	1.41976e-05	Cluster-15662.0|Cluster-54625.0|Cluster-53944.0|Cluster-61462.0|Cluster-45536.101462|Cluster-45536.148651|Cluster-52575.0|Cluster-56059.0|Cluster-27214.0|Cluster-33947.1|Cluster-56617.1|Cluster-45536.47226|Cluster-4799.0|Cluster-45536.134082|Cluster-32131.5|Cluster-45536.240536|Cluster-45536.128299|Cluster-45536.58023|Cluster-45536.137710|Cluster-38034.0|Cluster-45536.222651|Cluster-45536.222650|…	http://www.genome.jp/kegg-bin/show_pathway?ko00020/K01682%09red/K01681%09red/K01648%09red/K00627%09red/K01647%09red/K01958%09red/K01899%09red/K00030%09red/K00031%09red/K00382%09red/K01679%09red/K01900%09red/K01610%09red/K00658%09red/K00164%09red/K00161%09red/K00162%09red/K00234%09red/K00235%09red/K00236%09red/K00025%09red/K00026%09red
Lysine degradation	KEGG PATHWAY	ko00310	94	398	9.95258e-06	0.000296089	Cluster-45536.94801|Cluster-45536.94804|Cluster-45536.94805|Cluster-45536.94807|Cluster-45536.94808|Cluster-45536.94809|Cluster-45536.87316|Cluster-61239.2|Cluster-61239.1|Cluster-59768.0|Cluster-61239.6|Cluster-61239.5|Cluster-45536.41874|Cluster-45536.235198|Cluster-45536.58023|Cluster-45536.58024|Cluster-61239.10|Cluster-45536.16758|Cluster-58507.4|Cluster-16719.2|Cluster-45536.231636|Cluster-…	http://www.genome.jp/kegg-bin/show_pathway?ko00310/K11423%09red/K14085%09red/K00658%09red/K00164%09red/K00306%09red/K11433%09red/K00128%09red/K11420%09red/K14157%09red/K07511%09red/K00626%09red
Glyoxylate and dicarboxylate metabolism	KEGG PATHWAY	ko00630	199	1077	0.000275823	0.00573747	Cluster-15662.0|Cluster-54625.0|Cluster-45536.101462|Cluster-4808.0|Cluster-45536.148651|Cluster-45536.148652|Cluster-36394.0|Cluster-45536.46341|Cluster-45536.47226|Cluster-51693.0|Cluster-60277.0|Cluster-18451.0|Cluster-32131.5|Cluster-45536.240536|Cluster-53740.0|Cluster-45536.235598|Cluster-45536.30532|Cluster-45536.133783|Cluster-42201.1|Cluster-45536.121889|Cluster-45536.24279|Cluster-30000…	http://www.genome.jp/kegg-bin/show_pathway?ko00630/K03781%09red/K01455%09red/K01433%09red/K00600%09red/K01681%09red/K01682%09red/K01915%09red/K00281%09red/K00626%09red/K00025%09red/K11517%09red/K02437%09red/K01602%09red/K00382%09red/K01638%09red/K01637%09red/K00122%09red/K00026%09red/K01647%09red
Arginine and proline metabolism	KEGG PATHWAY	ko00330	122	608	0.000289284	0.00573747	Cluster-45536.126655|Cluster-45536.126656|Cluster-45536.40295|Cluster-60677.0|Cluster-61239.2|Cluster-61239.1|Cluster-59768.0|Cluster-61239.6|Cluster-61239.5|Cluster-29791.0|Cluster-45536.235198|Cluster-45536.136879|Cluster-48931.0|Cluster-45536.216035|Cluster-45536.184610|Cluster-45536.137138|Cluster-45536.89973|Cluster-45536.16758|Cluster-45536.147207|Cluster-45536.85440|Cluster-45536.162795|Cl…	http://www.genome.jp/kegg-bin/show_pathway?ko00330/K12259%09red/K00811%09red/K01581%09red/K01583%09red/K14085%09red/K00819%09red/K00931%09red/K00318%09red/K14455%09red/K14454%09red/K00286%09red/K12657%09red/K13366%09red/K01476%09red/K01611%09red/K00294%09red/K08660%09red/K00128%09red/K00472%09red/K00797%09red/K17839%09red/K13427%09red
Galactose metabolism	KEGG PATHWAY	ko00052	146	757	0.000364006	0.00618811	Cluster-45536.225918|Cluster-45536.26553|Cluster-45536.26552|Cluster-45536.26551|Cluster-45536.191936|Cluster-45536.21427|Cluster-45536.160083|Cluster-45536.9254|Cluster-45536.160080|Cluster-21903.2|Cluster-45536.236651|Cluster-45536.78960|Cluster-45536.227270|Cluster-45536.227272|Cluster-41628.2|Cluster-41628.1|Cluster-45536.230226|Cluster-45536.109697|Cluster-45536.233088|Cluster-45536.246839|C…	http://www.genome.jp/kegg-bin/show_pathway?ko00052/K01193%09red/K01190%09red/K00850%09red/K01187%09red/K00963%09red/K01835%09red/K00844%09red/K18819%09red/K01785%09red/K12309%09red/K01784%09red/K00011%09red/K07407%09red/K12447%09red/K06617%09red
Tryptophan metabolism	KEGG PATHWAY	ko00380	79	369	0.000653588	0.00972212	Cluster-49970.1|Cluster-45536.229315|Cluster-45536.229314|Cluster-45536.30532|Cluster-45536.30533|Cluster-3363.2|Cluster-4808.0|Cluster-18878.4|Cluster-18878.5|Cluster-45536.30534|Cluster-45536.30535|Cluster-9857.0|Cluster-45536.99343|Cluster-45536.16310|Cluster-45536.235598|Cluster-51350.0|Cluster-45536.99347|Cluster-61239.2|Cluster-61239.1|Cluster-59768.0|Cluster-59768.1|Cluster-61239.5|Cluster…	http://www.genome.jp/kegg-bin/show_pathway?ko00380/K03781%09red/K11816%09red/K00164%09red/K00128%09red/K00452%09red/K00816%09red/K14085%09red/K07511%09red/K00626%09red
Cysteine and methionine metabolism	KEGG PATHWAY	ko00270	176	974	0.00139954	0.0185051	Cluster-45536.114736|Cluster-54625.0|Cluster-13405.0|Cluster-34828.0|Cluster-45536.101462|Cluster-45536.199795|Cluster-45536.199794|Cluster-16006.1|Cluster-16006.0|Cluster-60677.0|Cluster-45536.49976|Cluster-45536.238323|Cluster-45536.33382|Cluster-45536.49975|Cluster-29791.0|Cluster-45536.136879|Cluster-45536.240536|Cluster-45536.5895|Cluster-61339.0|Cluster-45536.221875|Cluster-45536.32386|Clus…	http://www.genome.jp/kegg-bin/show_pathway?ko00270/K16054%09red/K01762%09red/K00811%09red/K00815%09red/K01761%09red/K01760%09red/K01919%09red/K05933%09red/K14455%09red/K14454%09red/K00641%09red/K00640%09red/K00547%09red/K00789%09red/K00016%09red/K00549%09red/K17989%09red/K01758%09red/K01697%09red/K08967%09red/K01251%09red/K08963%09red/K00797%09red/K00827%09red/K00826%09red/K01611%09red/K00133%09r…
Nitrogen metabolism	KEGG PATHWAY	ko00910	69	327	0.00186846	0.0222346	Cluster-45536.219961|Cluster-45536.219960|Cluster-45536.73299|Cluster-45536.219962|Cluster-45536.219965|Cluster-45536.219964|Cluster-45536.240344|Cluster-45536.2939|Cluster-40956.0|Cluster-45536.176769|Cluster-45536.35362|Cluster-45536.50623|Cluster-34865.0|Cluster-45536.102779|Cluster-45536.153422|Cluster-45536.32583|Cluster-45536.153420|Cluster-45536.216797|Cluster-36394.0|Cluster-33333.0|Clust…	http://www.genome.jp/kegg-bin/show_pathway?ko00910/K01673%09red/K00262%09red/K00261%09red/K01674%09red/K00264%09red/K02575%09red/K01725%09red/K10534%09red/K01915%09red/K01455%09red
Protein processing in endoplasmic reticulum	KEGG PATHWAY	ko04141	358	2166	0.00226429	0.0224564	Cluster-45536.93859|Cluster-45536.64087|Cluster-45536.64085|Cluster-45536.64084|Cluster-45536.64083|Cluster-45536.64082|Cluster-45536.64080|Cluster-54844.0|Cluster-45536.67794|Cluster-45536.64075|Cluster-45536.64078|Cluster-45536.64079|Cluster-45536.53445|Cluster-45536.230952|Cluster-45536.16503|Cluster-45536.16501|Cluster-18670.0|Cluster-45536.33253|Cluster-45536.218958|Cluster-45536.137287|Clus…	http://www.genome.jp/kegg-bin/show_pathway?ko04141/K10597%09red/K06689%09red/K04523%09red/K10661%09red/K10666%09red/K04554%09red/K08852%09red/K10636%09red/K10839%09red/K01456%09red/K13719%09red/K14026%09red/K09487%09red/K03868%09red/K08653%09red/K10956%09red/K13989%09red/K09518%09red/K14016%09red/K14003%09red/K01230%09red/K14006%09red/K14007%09red/K14004%09red/K14005%09red/K08054%09red/K10575%09r…
Cutin, suberine and wax biosynthesis	KEGG PATHWAY	ko00073	35	139	0.00226451	0.0224564	Cluster-45536.165151|Cluster-45536.165158|Cluster-45536.239305|Cluster-45536.31001|Cluster-45536.204820|Cluster-53946.0|Cluster-45536.204828|Cluster-45536.27413|Cluster-45536.235518|Cluster-45536.235519|Cluster-45536.235516|Cluster-45536.235517|Cluster-45536.235514|Cluster-45536.235515|Cluster-45536.235512|Cluster-45536.165147|Cluster-45536.235511|Cluster-45536.181748|Cluster-45536.226372|Cluster…	http://www.genome.jp/kegg-bin/show_pathway?ko00073/K17991%09red/K13356%09red/K15402%09red/K15400%09red/K15404%09red
Valine, leucine and isoleucine degradation	KEGG PATHWAY	ko00280	149	819	0.00245858	0.0225054	Cluster-47655.0|Cluster-45536.141619|Cluster-17912.0|Cluster-45536.197825|Cluster-45536.199795|Cluster-45536.199794|Cluster-45536.221595|Cluster-61239.2|Cluster-61239.1|Cluster-59768.0|Cluster-61239.6|Cluster-61239.5|Cluster-45536.235198|Cluster-49380.0|Cluster-45536.32386|Cluster-45536.133783|Cluster-42201.1|Cluster-45536.137138|Cluster-45536.16758|Cluster-45536.168882|Cluster-45536.43997|Cluste…	http://www.genome.jp/kegg-bin/show_pathway?ko00280/K18660%09red/K14085%09red/K01640%09red/K01641%09red/K00626%09red/K00249%09red/K00827%09red/K00826%09red/K00253%09red/K01969%09red/K01968%09red/K13524%09red/K00140%09red/K05607%09red/K05605%09red/K00166%09red/K00167%09red/K00128%09red/K00382%09red/K07511%09red/K07513%09red/K00020%09red
Alanine, aspartate and glutamate metabolism	KEGG PATHWAY	ko00250	124	673	0.00371901	0.0316116	Cluster-49177.0|Cluster-60751.0|Cluster-36394.0|Cluster-60677.0|Cluster-16649.3|Cluster-45536.126620|Cluster-45536.113559|Cluster-59135.0|Cluster-45536.32386|Cluster-52793.0|Cluster-45536.112750|Cluster-45536.112751|Cluster-15596.0|Cluster-15596.1|Cluster-52275.1|Cluster-52275.0|Cluster-52275.2|Cluster-45536.169138|Cluster-45536.33131|Cluster-45536.36079|Cluster-45536.190200|Cluster-45536.32158|C…	http://www.genome.jp/kegg-bin/show_pathway?ko00250/K17761%09red/K00811%09red/K00814%09red/K01939%09red/K00764%09red/K01915%09red/K00609%09red/K00262%09red/K00261%09red/K14455%09red/K14454%09red/K00264%09red/K01956%09red/K01955%09red/K01953%09red/K11541%09red/K01756%09red/K00827%09red/K00820%09red/K13524%09red/K00294%09red/K00278%09red/K01940%09red/K01580%09red
Glycerolipid metabolism	KEGG PATHWAY	ko00561	132	729	0.00473734	0.0375829	Cluster-45536.190760|Cluster-47373.0|Cluster-45536.58785|Cluster-45536.52453|Cluster-45536.52452|Cluster-61239.2|Cluster-61239.1|Cluster-59768.0|Cluster-8371.1|Cluster-61239.5|Cluster-8371.3|Cluster-45536.27410|Cluster-45536.235198|Cluster-45536.160083|Cluster-45536.160080|Cluster-21903.2|Cluster-21903.1|Cluster-45536.30903|Cluster-45536.137138|Cluster-45536.230226|Cluster-45536.16758|Cluster-455…	http://www.genome.jp/kegg-bin/show_pathway?ko00561/K00679%09red/K09480%09red/K00002%09red/K14457%09red/K13523%09red/K07407%09red/K14085%09red/K00864%09red/K03715%09red/K00128%09red/K00011%09red/K13508%09red/K13519%09red/K00901%09red/K14674%09red/K00863%09red/K15728%09red/K00630%09red/K13513%09red/K06119%09red/K11155%09red
Phagosome	KEGG PATHWAY	ko04145	155	880	0.00579748	0.0431188	Cluster-45536.111378|Cluster-35280.0|Cluster-46661.0|Cluster-45536.128205|Cluster-45536.157929|Cluster-15532.0|Cluster-45536.117285|Cluster-45536.169628|Cluster-55418.0|Cluster-45536.169627|Cluster-45536.133377|Cluster-45536.43288|Cluster-22356.0|Cluster-45536.101662|Cluster-42071.0|Cluster-45536.117440|Cluster-45536.104362|Cluster-11305.0|Cluster-45536.130510|Cluster-45536.130512|Cluster-48471.0…	http://www.genome.jp/kegg-bin/show_pathway?ko04145/K07889%09red/K04392%09red/K02155%09red/K02154%09red/K02153%09red/K02152%09red/K02151%09red/K02150%09red/K09481%09red/K10956%09red/K08488%09red/K07374%09red/K07375%09red/K03661%09red/K00921%09red/K02144%09red/K02145%09red/K02146%09red/K02147%09red/K02148%09red/K02149%09red/K07897%09red/K08054%09red/K08492%09red/K07342%09red
Plant-pathogen interaction	KEGG PATHWAY	ko04626	208	1238	0.0095026	0.0665182	Cluster-45536.188316|Cluster-45536.183436|Cluster-39388.1|Cluster-45536.15655|Cluster-45536.72344|Cluster-45536.138357|Cluster-45536.140538|Cluster-45536.33803|Cluster-16752.0|Cluster-45536.33141|Cluster-8371.1|Cluster-8371.2|Cluster-8371.3|Cluster-45536.126134|Cluster-45536.122749|Cluster-45536.183456|Cluster-59172.0|Cluster-45536.87863|Cluster-18670.0|Cluster-45536.207777|Cluster-45536.138362|C…	http://www.genome.jp/kegg-bin/show_pathway?ko04626/K18835%09red/K13414%09red/K13416%09red/K09487%09red/K13412%09red/K13413%09red/K13456%09red/K13457%09red/K13458%09red/K13459%09red/K13430%09red/K13436%09red/K13434%09red/K02183%09red/K04079%09red/K05391%09red/K00864%09red/K13429%09red/K04368%09red/K13466%09red/K13449%09red/K13448%09red/K13447%09red/K13420%09red/K13425%09red/K13424%09red/K13427%09r…
beta-Alanine metabolism	KEGG PATHWAY	ko00410	99	554	0.0169715	0.1122	Cluster-45536.51631|Cluster-45536.51636|Cluster-45536.197825|Cluster-60751.0|Cluster-61239.2|Cluster-61239.1|Cluster-59768.0|Cluster-61239.6|Cluster-61239.5|Cluster-29791.0|Cluster-45536.235198|Cluster-45536.184610|Cluster-61239.10|Cluster-45536.16758|Cluster-45536.147207|Cluster-45536.147208|Cluster-45536.147209|Cluster-45536.184925|Cluster-45536.123130|Cluster-50282.0|Cluster-45536.161782|Clust…	http://www.genome.jp/kegg-bin/show_pathway?ko00410/K13524%09red/K00249%09red/K00276%09red/K17839%09red/K12259%09red/K05605%09red/K14085%09red/K00140%09red/K08660%09red/K00128%09red/K13366%09red/K01464%09red/K01578%09red/K01580%09red/K00207%09red/K01431%09red/K07511%09red/K01918%09red/K00797%09red
Regulation of autophagy	KEGG PATHWAY	ko04140	65	361	0.0400535	0.250861	Cluster-45536.80342|Cluster-45536.190138|Cluster-45536.202292|Cluster-45536.207260|Cluster-45536.207263|Cluster-45536.207262|Cluster-45536.69941|Cluster-22314.0|Cluster-61301.0|Cluster-33811.0|Cluster-45536.126996|Cluster-45536.240770|Cluster-45536.240771|Cluster-45536.168482|Cluster-45536.183377|Cluster-45536.207255|Cluster-45536.86215|Cluster-45536.143962|Cluster-45536.226115|Cluster-45536.2374…	http://www.genome.jp/kegg-bin/show_pathway?ko04140/K08342%09red/K08341%09red/K08269%09red/K08343%09red/K07198%09red/K08331%09red/K08332%09red/K08337%09red
Tyrosine metabolism	KEGG PATHWAY	ko00350	70	395	0.0439696	0.261619	Cluster-45536.118787|Cluster-45536.31062|Cluster-45536.191022|Cluster-45536.117798|Cluster-45536.31065|Cluster-45536.31064|Cluster-45536.122096|Cluster-45536.117794|Cluster-45536.31069|Cluster-45536.118789|Cluster-45536.118788|Cluster-45536.141226|Cluster-45536.122968|Cluster-45536.219651|Cluster-60677.0|Cluster-45536.210166|Cluster-8078.0|Cluster-45536.99056|Cluster-45536.122119|Cluster-45251.0|…	http://www.genome.jp/kegg-bin/show_pathway?ko00350/K00276%09red/K14455%09red/K14454%09red/K00001%09red/K00811%09red/K01800%09red/K00457%09red/K18857%09red/K00451%09red/K01592%09red/K00815%09red/K01555%09red/K00121%09red/K00422%09red/K18606%09red/K01557%09red
Limonene and pinene degradation	KEGG PATHWAY	ko00903	42	223	0.0516489	0.286003	Cluster-45536.242603|Cluster-18878.4|Cluster-45536.242609|Cluster-45536.81270|Cluster-59817.0|Cluster-45536.239072|Cluster-61239.2|Cluster-61239.1|Cluster-59768.0|Cluster-59768.1|Cluster-61239.5|Cluster-58610.0|Cluster-45536.235198|Cluster-45536.61678|Cluster-45536.210843|Cluster-45536.219000|Cluster-16465.0|Cluster-61239.6|Cluster-45536.127102|Cluster-45536.127101|Cluster-45536.81269|Cluster-455…	http://www.genome.jp/kegg-bin/show_pathway?ko00903/K00128%09red/K00517%09red
Pentose phosphate pathway	KEGG PATHWAY	ko00030	108	646	0.0528745	0.286003	Cluster-45536.25040|Cluster-45536.25041|Cluster-45536.130360|Cluster-24565.0|Cluster-18556.0|Cluster-45536.21427|Cluster-62210.4|Cluster-62210.7|Cluster-62210.6|Cluster-62210.1|Cluster-62210.2|Cluster-61213.0|Cluster-29542.0|Cluster-3942.0|Cluster-48570.0|Cluster-45536.35001|Cluster-45536.233088|Cluster-27355.0|Cluster-45536.109698|Cluster-15498.0|Cluster-47812.0|Cluster-45536.234693|Cluster-1957…	http://www.genome.jp/kegg-bin/show_pathway?ko00030/K03841%09red/K00850%09red/K00851%09red/K00131%09red/K01835%09red/K00895%09red/K00615%09red/K01783%09red/K01807%09red/K00616%09red/K00948%09red/K01623%09red/K01624%09red/K01810%09red/K00036%09red/K01057%09red/K00033%09red
Ascorbate and aldarate metabolism	KEGG PATHWAY	ko00053	80	466	0.0563905	0.29176	Cluster-61191.0|Cluster-15130.0|Cluster-45536.126044|Cluster-45536.21976|Cluster-18878.4|Cluster-18878.5|Cluster-45536.142996|Cluster-45536.126041|Cluster-45536.220861|Cluster-45536.137138|Cluster-45536.109841|Cluster-45536.63727|Cluster-45536.149354|Cluster-45536.113822|Cluster-45536.220862|Cluster-61239.2|Cluster-61239.1|Cluster-59768.0|Cluster-45536.63729|Cluster-61239.5|Cluster-59768.1|Cluste…	http://www.genome.jp/kegg-bin/show_pathway?ko00053/K17744%09red/K16190%09red/K08232%09red/K12447%09red/K00128%09red/K00699%09red/K14085%09red/K00012%09red/K00469%09red/K10047%09red/K00434%09red
Fatty acid degradation	KEGG PATHWAY	ko00071	130	798	0.0639624	0.317147	Cluster-47655.0|Cluster-45536.96719|Cluster-17912.0|Cluster-45536.177173|Cluster-45536.169029|Cluster-61239.2|Cluster-61239.1|Cluster-59768.0|Cluster-45536.145964|Cluster-61239.5|Cluster-60277.0|Cluster-45536.161150|Cluster-38005.1|Cluster-49380.0|Cluster-49479.0|Cluster-45536.159043|Cluster-45536.159040|Cluster-25336.1|Cluster-45536.82301|Cluster-45536.137138|Cluster-45536.16758|Cluster-33569.0|…	http://www.genome.jp/kegg-bin/show_pathway?ko00071/K00249%09red/K07511%09red/K00001%09red/K18857%09red/K00128%09red/K00232%09red/K10527%09red/K14085%09red/K01897%09red/K00121%09red/K07513%09red/K00626%09red
Tropane, piperidine and pyridine alkaloid biosynthesis	KEGG PATHWAY	ko00960	35	185	0.067187	0.31981	Cluster-45536.141226|Cluster-45536.219651|Cluster-60677.0|Cluster-45536.221872|Cluster-45536.99056|Cluster-45536.221875|Cluster-45536.52766|Cluster-51444.4|Cluster-45536.158295|Cluster-45536.3295|Cluster-45536.30525|Cluster-45536.60877|Cluster-45536.221131|Cluster-45536.41371|Cluster-45536.41373|Cluster-45536.78515|Cluster-45536.202605|Cluster-45536.76392|Cluster-33741.0|Cluster-45536.169138|Clus…	http://www.genome.jp/kegg-bin/show_pathway?ko00960/K00276%09red/K14455%09red/K14454%09red/K00811%09red/K00815%09red/K08081%09red/K18606%09red
Biosynthesis of unsaturated fatty acids	KEGG PATHWAY	ko01040	88	527	0.0748284	0.342484	Cluster-47655.0|Cluster-17912.0|Cluster-61427.0|Cluster-45536.171274|Cluster-4197.0|Cluster-45536.68309|Cluster-38005.1|Cluster-49380.0|Cluster-49773.0|Cluster-33569.0|Cluster-45536.38145|Cluster-10178.0|Cluster-17136.1|Cluster-45907.0|Cluster-45536.31427|Cluster-45536.31429|Cluster-45536.31428|Cluster-45536.79603|Cluster-16548.4|Cluster-16548.5|Cluster-45536.79604|Cluster-45536.230728|Cluster-45…	http://www.genome.jp/kegg-bin/show_pathway?ko01040/K01068%09red/K00059%09red/K10703%09red/K00232%09red/K10246%09red/K10258%09red/K10256%09red/K07513%09red/K00507%09red/K10251%09red
Pentose and glucuronate interconversions	KEGG PATHWAY	ko00040	131	818	0.0878965	0.387396	Cluster-45536.223215|Cluster-47373.0|Cluster-9117.0|Cluster-41004.1|Cluster-61239.2|Cluster-61239.1|Cluster-59768.0|Cluster-61239.6|Cluster-61239.5|Cluster-45536.235198|Cluster-45536.9254|Cluster-45536.127102|Cluster-21903.2|Cluster-21903.1|Cluster-45536.236429|Cluster-45536.230226|Cluster-45536.16758|Cluster-45536.109841|Cluster-45536.110157|Cluster-45536.246839|Cluster-45536.246838|Cluster-3700…	http://www.genome.jp/kegg-bin/show_pathway?ko00040/K00854%09red/K00002%09red/K16190%09red/K00963%09red/K01213%09red/K01805%09red/K00008%09red/K00128%09red/K18106%09red/K01051%09red/K00699%09red/K01783%09red/K12447%09red/K00011%09red/K00012%09red/K01728%09red
C5-Branched dibasic acid metabolism	KEGG PATHWAY	ko00660	13	59	0.0998057	0.424174	Cluster-45536.117368|Cluster-45536.158150|Cluster-45536.158151|Cluster-45536.158149|Cluster-45536.92024|Cluster-54221.0|Cluster-18301.0|Cluster-35237.0|Cluster-36061.0|Cluster-45536.158152|Cluster-52517.2|Cluster-52517.0|Cluster-52517.1	http://www.genome.jp/kegg-bin/show_pathway?ko00660/K01653%09red/K01652%09red/K01703%09red/K00052%09red
Pyruvate metabolism	KEGG PATHWAY	ko00620	188	1221	0.124787	0.512058	Cluster-54625.0|Cluster-45536.84432|Cluster-45536.107518|Cluster-45536.107519|Cluster-45536.107516|Cluster-45536.101462|Cluster-52575.0|Cluster-45536.184930|Cluster-11665.0|Cluster-61239.2|Cluster-61239.1|Cluster-59768.0|Cluster-61239.6|Cluster-61239.5|Cluster-45536.235198|Cluster-18451.0|Cluster-45536.138938|Cluster-45536.128299|Cluster-38034.0|Cluster-45536.222651|Cluster-45536.222650|Cluster-4…	http://www.genome.jp/kegg-bin/show_pathway?ko00620/K14085%09red/K00873%09red/K11262%09red/K00627%09red/K00626%09red/K01958%09red/K01895%09red/K00016%09red/K01069%09red/K01006%09red/K01679%09red/K01759%09red/K01595%09red/K01610%09red/K01638%09red/K00161%09red/K00162%09red/K00128%09red/K00029%09red/K00382%09red/K00025%09red/K00026%09red/K00102%09red/K01962%09red
alpha-Linolenic acid metabolism	KEGG PATHWAY	ko00592	101	639	0.144711	0.574022	Cluster-47655.0|Cluster-17912.0|Cluster-34277.0|Cluster-45536.169029|Cluster-33449.0|Cluster-45536.145964|Cluster-45536.172729|Cluster-38005.1|Cluster-49380.0|Cluster-45536.103221|Cluster-45536.247669|Cluster-45536.79603|Cluster-33569.0|Cluster-45907.0|Cluster-45536.18834|Cluster-48885.0|Cluster-45536.103215|Cluster-45536.103214|Cluster-45536.103216|Cluster-45536.98035|Cluster-45536.103213|Cluste…	http://www.genome.jp/kegg-bin/show_pathway?ko00592/K01723%09red/K05894%09red/K18857%09red/K08241%09red/K00232%09red/K00454%09red/K10527%09red/K10526%09red/K10529%09red/K14674%09red/K07513%09red
Glycolysis / Gluconeogenesis	KEGG PATHWAY	ko00010	251	1668	0.156434	0.598356	Cluster-11444.0|Cluster-45536.96719|Cluster-45536.101654|Cluster-45536.35307|Cluster-52575.0|Cluster-32676.0|Cluster-45536.25040|Cluster-45536.25041|Cluster-61239.2|Cluster-61239.1|Cluster-59768.0|Cluster-19073.0|Cluster-45536.21427|Cluster-61239.5|Cluster-51050.0|Cluster-45536.235198|Cluster-6648.0|Cluster-45536.241643|Cluster-45536.128299|Cluster-61213.0|Cluster-38034.0|Cluster-45536.222651|Clu…	http://www.genome.jp/kegg-bin/show_pathway?ko00010/K00850%09red/K01689%09red/K14085%09red/K00895%09red/K18857%09red/K01623%09red/K01624%09red/K01810%09red/K00873%09red/K00627%09red/K00134%09red/K00131%09red/K01835%09red/K01834%09red/K01895%09red/K00016%09red/K00844%09red/K01792%09red/K03841%09red/K01610%09red/K00927%09red/K00002%09red/K00001%09red/K01803%09red/K00161%09red/K00162%09red/K00128%09r…
Carbon fixation in photosynthetic organisms	KEGG PATHWAY	ko00710	147	957	0.162973	0.598356	Cluster-54625.0|Cluster-7148.0|Cluster-45536.107518|Cluster-45536.107519|Cluster-45536.107516|Cluster-45536.101462|Cluster-45536.101654|Cluster-45536.25040|Cluster-45536.25041|Cluster-60677.0|Cluster-18556.0|Cluster-19073.0|Cluster-45536.47226|Cluster-45536.240536|Cluster-61213.0|Cluster-61339.0|Cluster-45536.222651|Cluster-45536.222650|Cluster-45536.24279|Cluster-3942.0|Cluster-45536.82149|Clust…	http://www.genome.jp/kegg-bin/show_pathway?ko00710/K01623%09red/K00134%09red/K14455%09red/K14454%09red/K01006%09red/K01602%09red/K01803%09red/K01783%09red/K00927%09red/K01807%09red/K01595%09red/K03841%09red/K01624%09red/K01610%09red/K00615%09red/K00025%09red/K00814%09red/K00026%09red/K00029%09red
RNA transport	KEGG PATHWAY	ko03013	247	1646	0.16851	0.598356	Cluster-45536.26140|Cluster-24835.0|Cluster-45536.15480|Cluster-23293.0|Cluster-45536.102185|Cluster-45536.210448|Cluster-45536.66284|Cluster-4951.0|Cluster-45536.129834|Cluster-1338.0|Cluster-58196.0|Cluster-45536.187599|Cluster-19536.1|Cluster-44007.0|Cluster-45536.53405|Cluster-44196.3|Cluster-45536.87923|Cluster-45536.166242|Cluster-43317.0|Cluster-56182.0|Cluster-56182.1|Cluster-30526.0|Clus…	http://www.genome.jp/kegg-bin/show_pathway?ko03013/K09291%09red/K03260%09red/K10577%09red/K12160%09red/K03249%09red/K03231%09red/K03242%09red/K14328%09red/K03262%09red/K03245%09red/K03246%09red/K03247%09red/K14309%09red/K14308%09red/K14327%09red/K14326%09red/K14319%09red/K07562%09red/K03253%09red/K12881%09red/K12882%09red/K07936%09red/K03251%09red/K13025%09red/K00784%09red/K03538%09red/K03236%09r…
Stilbenoid, diarylheptanoid and gingerol biosynthesis	KEGG PATHWAY	ko00945	37	220	0.175987	0.598356	Cluster-45536.37201|Cluster-45536.226571|Cluster-45536.242603|Cluster-45536.242609|Cluster-45536.81270|Cluster-45536.48948|Cluster-45536.239072|Cluster-45536.48944|Cluster-45536.25183|Cluster-45536.61678|Cluster-45536.162281|Cluster-45536.219000|Cluster-16465.0|Cluster-39643.0|Cluster-45536.237275|Cluster-45536.237274|Cluster-45536.237273|Cluster-45536.109034|Cluster-45536.182267|Cluster-45536.39…	http://www.genome.jp/kegg-bin/show_pathway?ko00945/K09754%09red/K00588%09red/K13065%09red/K00517%09red
Isoquinoline alkaloid biosynthesis	KEGG PATHWAY	ko00950	37	220	0.175987	0.598356	Cluster-45536.219651|Cluster-60677.0|Cluster-8078.0|Cluster-45536.99056|Cluster-45536.32202|Cluster-45536.32203|Cluster-45536.62597|Cluster-45536.221875|Cluster-45536.52766|Cluster-51444.4|Cluster-45536.158295|Cluster-45536.3295|Cluster-45536.30525|Cluster-45536.221872|Cluster-45536.221131|Cluster-45536.78515|Cluster-45536.202605|Cluster-45536.76392|Cluster-33741.0|Cluster-45536.169138|Cluster-45…	http://www.genome.jp/kegg-bin/show_pathway?ko00950/K00276%09red/K14455%09red/K14454%09red/K00811%09red/K01592%09red/K00815%09red/K00422%09red
Sulfur metabolism	KEGG PATHWAY	ko00920	55	340	0.181859	0.600416	Cluster-45536.19490|Cluster-45536.12667|Cluster-48890.0|Cluster-42449.1|Cluster-42449.0|Cluster-44300.0|Cluster-34828.0|Cluster-13152.0|Cluster-45536.221863|Cluster-50201.0|Cluster-13152.3|Cluster-13152.4|Cluster-51975.2|Cluster-11193.7|Cluster-45536.234109|Cluster-45536.228006|Cluster-45536.228007|Cluster-45536.33382|Cluster-40191.0|Cluster-45536.251247|Cluster-45536.211537|Cluster-58271.0|Clust…	http://www.genome.jp/kegg-bin/show_pathway?ko00920/K05907%09red/K15422%09red/K13811%09red/K00640%09red/K08738%09red/K00958%09red/K00392%09red/K00380%09red/K00860%09red/K01082%09red/K17725%09red/K17069%09red/K01738%09red
Other types of O-glycan biosynthesis	KEGG PATHWAY	ko00514	5	20	0.186684	0.600416	Cluster-47390.0|Cluster-37474.1|Cluster-37474.0|Cluster-45536.138022|Cluster-45536.138023	http://www.genome.jp/kegg-bin/show_pathway?ko00514/K18134%09red/K09667%09red
Fructose and mannose metabolism	KEGG PATHWAY	ko00051	107	703	0.229837	0.719753	Cluster-45536.238644|Cluster-45536.65278|Cluster-45536.25040|Cluster-45536.25041|Cluster-18556.0|Cluster-19073.0|Cluster-45536.21427|Cluster-43624.0|Cluster-45536.160320|Cluster-45536.70253|Cluster-21903.2|Cluster-21903.1|Cluster-61213.0|Cluster-45536.5672|Cluster-3942.0|Cluster-48570.0|Cluster-45536.35001|Cluster-45536.233088|Cluster-45536.141330|Cluster-45536.246839|Cluster-45536.109698|Cluster…	http://www.genome.jp/kegg-bin/show_pathway?ko00051/K01809%09red/K00966%09red/K03841%09red/K00850%09red/K00844%09red/K00895%09red/K00847%09red/K01803%09red/K01805%09red/K00008%09red/K01623%09red/K19355%09red/K00011%09red/K01624%09red/K00863%09red/K01103%09red
Arachidonic acid metabolism	KEGG PATHWAY	ko00590	31	190	0.244704	0.746661	Cluster-45536.179908|Cluster-45536.58785|Cluster-45536.217230|Cluster-45536.217231|Cluster-45536.236722|Cluster-45536.58788|Cluster-45536.88265|Cluster-45536.88264|Cluster-45536.88266|Cluster-45536.88261|Cluster-45536.88263|Cluster-52129.0|Cluster-45536.182019|Cluster-45536.231737|Cluster-45536.121821|Cluster-45536.182021|Cluster-45536.179918|Cluster-45536.179913|Cluster-45536.179912|Cluster-4553…	http://www.genome.jp/kegg-bin/show_pathway?ko00590/K05309%09red/K15730%09red/K01254%09red/K00079%09red/K00432%09red/K14674%09red
Amino sugar and nucleotide sugar metabolism	KEGG PATHWAY	ko00520	172	1160	0.259835	0.773008	Cluster-61307.0|Cluster-43642.1|Cluster-45536.26136|Cluster-45536.184405|Cluster-45536.112168|Cluster-45536.26553|Cluster-45536.62505|Cluster-45536.26551|Cluster-45536.62507|Cluster-45536.62508|Cluster-45536.124985|Cluster-45536.120402|Cluster-45536.120401|Cluster-45536.197296|Cluster-45536.61151|Cluster-45536.219345|Cluster-45536.36931|Cluster-45536.9254|Cluster-45536.219349|Cluster-45536.97213|…	http://www.genome.jp/kegg-bin/show_pathway?ko00520/K00972%09red/K16190%09red/K01810%09red/K00621%09red/K01183%09red/K00975%09red/K08678%09red/K08679%09red/K00844%09red/K00012%09red/K00966%09red/K00847%09red/K15920%09red/K00963%09red/K00770%09red/K00820%09red/K12446%09red/K12447%09red/K12448%09red/K01809%09red/K00326%09red/K13648%09red/K01835%09red/K01784%09red/K13379%09red/K01209%09red
Lipoic acid metabolism	KEGG PATHWAY	ko00785	6	30	0.278352	0.8079	Cluster-32623.0|Cluster-61085.0|Cluster-19003.4|Cluster-14886.0|Cluster-45536.218140|Cluster-19003.3	http://www.genome.jp/kegg-bin/show_pathway?ko00785/K03644%09red
Selenocompound metabolism	KEGG PATHWAY	ko00450	33	210	0.299547	0.832163	Cluster-45536.231776|Cluster-45536.19490|Cluster-45536.231774|Cluster-45536.231775|Cluster-16179.0|Cluster-45536.231770|Cluster-45536.231771|Cluster-45536.163559|Cluster-50763.0|Cluster-51975.3|Cluster-50016.0|Cluster-16006.0|Cluster-53356.0|Cluster-45536.143054|Cluster-59786.0|Cluster-45536.238323|Cluster-45536.171404|Cluster-45536.21217|Cluster-45536.21219|Cluster-45536.21218|Cluster-30325.0|Cl…	http://www.genome.jp/kegg-bin/show_pathway?ko00450/K11717%09red/K00816%09red/K00958%09red/K01758%09red/K00384%09red/K13811%09red/K01874%09red/K08247%09red/K01761%09red/K01760%09red/K00549%09red
Caffeine metabolism	KEGG PATHWAY	ko00232	6	31	0.300698	0.832163	Cluster-45536.162953|Cluster-45536.180220|Cluster-45536.180225|Cluster-45536.180224|Cluster-48631.0|Cluster-45536.19519	http://www.genome.jp/kegg-bin/show_pathway?ko00232/K00106%09red/K00365%09red
Propanoate metabolism	KEGG PATHWAY	ko00640	72	487	0.35796	0.944369	Cluster-15662.0|Cluster-57182.0|Cluster-45536.176235|Cluster-34610.0|Cluster-45536.197825|Cluster-33016.0|Cluster-54050.0|Cluster-32383.0|Cluster-45536.217061|Cluster-45536.99343|Cluster-45536.229515|Cluster-45536.99347|Cluster-45536.156261|Cluster-56617.1|Cluster-47641.4|Cluster-45536.156278|Cluster-4799.0|Cluster-45930.0|Cluster-45536.22721|Cluster-54313.0|Cluster-43557.0|Cluster-40870.0|Cluste…	http://www.genome.jp/kegg-bin/show_pathway?ko00640/K13524%09red/K00140%09red/K01899%09red/K05605%09red/K00166%09red/K00167%09red/K01682%09red/K00249%09red/K01900%09red/K01578%09red/K01720%09red/K00382%09red/K07511%09red/K01895%09red/K11262%09red/K00626%09red/K00016%09red/K01962%09red
Histidine metabolism	KEGG PATHWAY	ko00340	40	265	0.35851	0.944369	Cluster-45536.107147|Cluster-18878.4|Cluster-18878.5|Cluster-61239.2|Cluster-61239.1|Cluster-59768.0|Cluster-59768.1|Cluster-61239.5|Cluster-45536.104471|Cluster-58610.0|Cluster-45536.235198|Cluster-45536.169073|Cluster-61239.6|Cluster-45536.127102|Cluster-45536.127101|Cluster-45536.137138|Cluster-45536.16758|Cluster-44135.0|Cluster-45536.185149|Cluster-11665.0|Cluster-23415.0|Cluster-45536.15470…	http://www.genome.jp/kegg-bin/show_pathway?ko00340/K01663%09red/K01693%09red/K08660%09red/K00128%09red/K01590%09red/K14085%09red
Monoterpenoid biosynthesis	KEGG PATHWAY	ko00902	21	135	0.36505	0.944369	Cluster-45536.198158|Cluster-45536.46094|Cluster-45536.104746|Cluster-45536.104747|Cluster-45536.104744|Cluster-45536.198159|Cluster-45536.104742|Cluster-45536.219515|Cluster-45536.62278|Cluster-45536.104741|Cluster-45536.219522|Cluster-45536.62279|Cluster-45536.28421|Cluster-45536.62282|Cluster-45536.104738|Cluster-45536.219523|Cluster-45536.203853|Cluster-45536.124863|Cluster-45536.62276|Cluste…	http://www.genome.jp/kegg-bin/show_pathway?ko00902/K15095%09red
Monobactam biosynthesis	KEGG PATHWAY	ko00261	10	63	0.410076	1	Cluster-45536.19490|Cluster-45536.121783|Cluster-45536.19489|Cluster-45536.19488|Cluster-18051.0|Cluster-35446.1|Cluster-17069.0|Cluster-52001.0|Cluster-51975.3|Cluster-51975.2	http://www.genome.jp/kegg-bin/show_pathway?ko00261/K13811%09red/K00133%09red/K00958%09red
Butanoate metabolism	KEGG PATHWAY	ko00650	37	251	0.416173	1	Cluster-45536.214499|Cluster-45536.13367|Cluster-45536.51209|Cluster-3363.2|Cluster-60751.0|Cluster-45536.92024|Cluster-41190.0|Cluster-50753.0|Cluster-45536.98788|Cluster-35237.0|Cluster-45536.99347|Cluster-20386.0|Cluster-51087.0|Cluster-60277.0|Cluster-40870.0|Cluster-60267.0|Cluster-45536.111900|Cluster-18301.0|Cluster-45536.182788|Cluster-31763.3|Cluster-57229.1|Cluster-45536.93236|Cluster-4…	http://www.genome.jp/kegg-bin/show_pathway?ko00650/K13524%09red/K01652%09red/K17761%09red/K01640%09red/K01580%09red/K07511%09red/K01653%09red/K01641%09red/K00626%09red
Inositol phosphate metabolism	KEGG PATHWAY	ko00562	73	507	0.437244	1	Cluster-45536.96543|Cluster-45536.213003|Cluster-42831.0|Cluster-18817.1|Cluster-45536.120356|Cluster-45536.189320|Cluster-45536.175912|Cluster-45536.43291|Cluster-45536.220861|Cluster-59794.0|Cluster-17501.0|Cluster-45536.130502|Cluster-45536.81177|Cluster-45536.101738|Cluster-45536.101739|Cluster-45536.102045|Cluster-19073.0|Cluster-57666.0|Cluster-45536.130509|Cluster-45536.220857|Cluster-4553…	http://www.genome.jp/kegg-bin/show_pathway?ko00562/K19517%09red/K00140%09red/K00999%09red/K01092%09red/K01110%09red/K01803%09red/K10572%09red/K15422%09red/K05857%09red/K00921%09red/K01858%09red/K00913%09red/K18081%09red/K00469%09red/K10047%09red/K00889%09red
Glycosphingolipid biosynthesis - ganglio series	KEGG PATHWAY	ko00604	9	60	0.480114	1	Cluster-45536.134566|Cluster-45536.134563|Cluster-45536.124066|Cluster-45536.78960|Cluster-45536.147524|Cluster-45536.27743|Cluster-45536.27742|Cluster-45536.78994|Cluster-45536.27746	http://www.genome.jp/kegg-bin/show_pathway?ko00604/K12309%09red
SNARE interactions in vesicular transport	KEGG PATHWAY	ko04130	35	248	0.514572	1	Cluster-45536.222695|Cluster-45536.222694|Cluster-45536.212233|Cluster-45536.222690|Cluster-45536.207758|Cluster-45536.13197|Cluster-45536.164224|Cluster-45536.222696|Cluster-45536.237708|Cluster-45536.45235|Cluster-45536.45237|Cluster-45536.44268|Cluster-45536.126542|Cluster-45536.30009|Cluster-45536.28062|Cluster-45536.114202|Cluster-41491.0|Cluster-45536.28927|Cluster-37215.0|Cluster-45536.719…	http://www.genome.jp/kegg-bin/show_pathway?ko04130/K08496%09red/K08490%09red/K08486%09red/K08492%09red/K08493%09red/K08488%09red/K08503%09red/K08515%09red/K08507%09red/K08516%09red
Glutathione metabolism	KEGG PATHWAY	ko00480	109	783	0.546932	1	Cluster-45536.63736|Cluster-45536.65677|Cluster-41490.0|Cluster-27214.0|Cluster-45536.54277|Cluster-45536.73157|Cluster-33947.1|Cluster-45536.63729|Cluster-45536.54278|Cluster-29791.0|Cluster-62210.4|Cluster-45536.221898|Cluster-62210.6|Cluster-45536.134082|Cluster-62210.2|Cluster-45536.69447|Cluster-45536.184610|Cluster-45536.205237|Cluster-61096.0|Cluster-61096.1|Cluster-45536.63732|Cluster-455…	http://www.genome.jp/kegg-bin/show_pathway?ko00480/K11204%09red/K01469%09red/K10808%09red/K01255%09red/K01256%09red/K00797%09red/K00036%09red/K01581%09red/K00799%09red/K00383%09red/K00432%09red/K01919%09red/K00033%09red/K00434%09red/K00031%09red
Flavonoid biosynthesis	KEGG PATHWAY	ko00941	27	198	0.586044	1	Cluster-45536.37201|Cluster-45536.226571|Cluster-30548.0|Cluster-45536.48944|Cluster-45536.48948|Cluster-45536.65004|Cluster-45536.162281|Cluster-39643.0|Cluster-45536.237275|Cluster-45536.237274|Cluster-45536.237273|Cluster-45536.109034|Cluster-45536.182267|Cluster-45536.39119|Cluster-45536.182264|Cluster-45536.65667|Cluster-45536.90605|Cluster-45536.48957|Cluster-45536.182265|Cluster-45536.4896…	http://www.genome.jp/kegg-bin/show_pathway?ko00941/K09754%09red/K00588%09red/K13065%09red/K01859%09red/K13082%09red
Pantothenate and CoA biosynthesis	KEGG PATHWAY	ko00770	37	274	0.612843	1	Cluster-45536.112089|Cluster-45536.51631|Cluster-45536.33690|Cluster-45536.51636|Cluster-45536.146237|Cluster-45536.92024|Cluster-45536.25283|Cluster-45536.199795|Cluster-45536.199794|Cluster-45536.161787|Cluster-45536.161786|Cluster-45536.161785|Cluster-45536.146457|Cluster-45536.111641|Cluster-45536.157413|Cluster-45536.156611|Cluster-45536.156616|Cluster-45536.161784|Cluster-45536.161782|Clust…	http://www.genome.jp/kegg-bin/show_pathway?ko00770/K01687%09red/K00207%09red/K00053%09red/K01464%09red/K00826%09red/K00606%09red/K01431%09red/K01918%09red/K01652%09red/K01653%09red/K02201%09red
ABC transporters	KEGG PATHWAY	ko02010	49	364	0.630258	1	Cluster-45536.42894|Cluster-21001.0|Cluster-45536.220820|Cluster-45536.90397|Cluster-45536.103774|Cluster-45536.24531|Cluster-45536.179379|Cluster-45536.52696|Cluster-3813.0|Cluster-45536.90395|Cluster-45536.19500|Cluster-45536.16533|Cluster-45536.192285|Cluster-19910.0|Cluster-45536.32538|Cluster-45536.147406|Cluster-45536.192804|Cluster-27649.0|Cluster-5932.0|Cluster-45536.44813|Cluster-45536.1…	http://www.genome.jp/kegg-bin/show_pathway?ko02010/K05677%09red/K05665%09red/K05658%09red/K05663%09red/K05643%09red/K05666%09red
Peroxisome	KEGG PATHWAY	ko04146	150	1098	0.635048	1	Cluster-47655.0|Cluster-17912.0|Cluster-4808.0|Cluster-45536.177173|Cluster-27214.0|Cluster-61963.0|Cluster-33947.1|Cluster-49970.1|Cluster-45536.134082|Cluster-34099.0|Cluster-38005.1|Cluster-49380.0|Cluster-45536.235598|Cluster-9944.0|Cluster-45536.159043|Cluster-45536.26714|Cluster-45536.159040|Cluster-40255.0|Cluster-45536.82301|Cluster-9336.0|Cluster-45536.143287|Cluster-33569.0|Cluster-4553…	http://www.genome.jp/kegg-bin/show_pathway?ko04146/K11517%09red/K01640%09red/K03781%09red/K04564%09red/K13348%09red/K04565%09red/K01578%09red/K13237%09red/K01897%09red/K13342%09red/K13344%09red/K13346%09red/K00031%09red/K05677%09red/K12663%09red/K13356%09red/K13354%09red/K13337%09red/K13338%09red/K00306%09red/K00477%09red/K00232%09red/K00106%09red/K07513%09red
Riboflavin metabolism	KEGG PATHWAY	ko00740	13	100	0.645009	1	Cluster-10038.0|Cluster-45536.100230|Cluster-45536.81437|Cluster-45536.81440|Cluster-45536.81441|Cluster-45536.118765|Cluster-45536.118767|Cluster-45536.81442|Cluster-45536.118605|Cluster-5684.0|Cluster-12243.0|Cluster-45536.67303|Cluster-22115.0	http://www.genome.jp/kegg-bin/show_pathway?ko00740/K00861%09red/K00794%09red/K00793%09red/K14652%09red
Valine, leucine and isoleucine biosynthesis	KEGG PATHWAY	ko00290	25	190	0.649884	1	Cluster-45536.117368|Cluster-45536.146237|Cluster-45536.92024|Cluster-4950.0|Cluster-45536.199795|Cluster-45536.199794|Cluster-35237.0|Cluster-45536.146457|Cluster-45536.158152|Cluster-45536.158150|Cluster-45536.158151|Cluster-33473.0|Cluster-36061.0|Cluster-18834.0|Cluster-33047.0|Cluster-45536.139713|Cluster-45536.25283|Cluster-45536.158149|Cluster-45536.139718|Cluster-54221.0|Cluster-18301.0|C…	http://www.genome.jp/kegg-bin/show_pathway?ko00290/K01687%09red/K17989%09red/K00052%09red/K00053%09red/K00826%09red/K01653%09red/K01652%09red/K01703%09red/K01702%09red
Betalain biosynthesis	KEGG PATHWAY	ko00965	1	7	0.650273	1	Cluster-45536.130133	http://www.genome.jp/kegg-bin/show_pathway?ko00965/K15777%09red
Arginine biosynthesis	KEGG PATHWAY	ko00220	53	401	0.680489	1	Cluster-45536.113218|Cluster-45536.102779|Cluster-45536.216797|Cluster-36394.0|Cluster-60677.0|Cluster-33333.0|Cluster-59409.1|Cluster-38307.1|Cluster-38307.0|Cluster-45536.36080|Cluster-45536.102785|Cluster-45536.63229|Cluster-16649.0|Cluster-45536.190200|Cluster-58689.0|Cluster-16649.3|Cluster-53808.0|Cluster-51444.4|Cluster-45536.30391|Cluster-4574.1|Cluster-45536.158295|Cluster-45536.30525|Cl…	http://www.genome.jp/kegg-bin/show_pathway?ko00220/K00262%09red/K00261%09red/K14455%09red/K14454%09red/K01940%09red/K00811%09red/K01476%09red/K00814%09red/K14682%09red/K01915%09red/K00818%09red/K13427%09red
Zeatin biosynthesis	KEGG PATHWAY	ko00908	10	80	0.682484	1	Cluster-45536.127897|Cluster-45536.81958|Cluster-45536.81959|Cluster-45536.193349|Cluster-45536.17522|Cluster-45536.17523|Cluster-24245.0|Cluster-45536.134813|Cluster-45536.106484|Cluster-45536.244465	http://www.genome.jp/kegg-bin/show_pathway?ko00908/K13495%09red/K10717%09red/K00279%09red/K13493%09red
Endocytosis	KEGG PATHWAY	ko04144	249	1833	0.697023	1	Cluster-30158.0|Cluster-35280.0|Cluster-45536.64087|Cluster-45536.225474|Cluster-45536.64085|Cluster-45536.64084|Cluster-45536.64083|Cluster-45536.64082|Cluster-45536.64080|Cluster-45536.158243|Cluster-45536.187909|Cluster-45536.126651|Cluster-45536.126652|Cluster-45536.194904|Cluster-45536.187907|Cluster-45536.156351|Cluster-14798.0|Cluster-45536.139601|Cluster-45536.161137|Cluster-45536.125056|…	http://www.genome.jp/kegg-bin/show_pathway?ko04144/K12184%09red/K01115%09red/K07889%09red/K12471%09red/K19366%09red/K19476%09red/K12192%09red/K12193%09red/K12191%09red/K12197%09red/K12194%09red/K04646%09red/K12198%09red/K12199%09red/K17917%09red/K05758%09red/K12200%09red/K12489%09red/K12486%09red/K10365%09red/K07937%09red/K11827%09red/K07897%09red/K03283%09red/K12183%09red/K12185%09red/K11866%09r…
Synthesis and degradation of ketone bodies	KEGG PATHWAY	ko00072	11	92	0.735855	1	Cluster-60277.0|Cluster-45536.99343|Cluster-45536.51209|Cluster-40870.0|Cluster-3363.2|Cluster-60267.0|Cluster-50753.2|Cluster-50753.0|Cluster-58680.0|Cluster-45536.99347|Cluster-45536.214499	http://www.genome.jp/kegg-bin/show_pathway?ko00072/K01640%09red/K01641%09red/K00626%09red
Ether lipid metabolism	KEGG PATHWAY	ko00565	40	314	0.741332	1	Cluster-45536.179908|Cluster-45536.185697|Cluster-45536.58785|Cluster-45536.24747|Cluster-45536.24748|Cluster-45536.15654|Cluster-40236.0|Cluster-45536.58788|Cluster-45536.28670|Cluster-45536.28671|Cluster-45536.24750|Cluster-58893.0|Cluster-45536.27410|Cluster-45536.125056|Cluster-45536.187587|Cluster-45536.17704|Cluster-45536.179912|Cluster-45536.233774|Cluster-45536.204534|Cluster-45536.125097…	http://www.genome.jp/kegg-bin/show_pathway?ko00565/K13519%09red/K14674%09red/K13510%09red/K00993%09red/K01115%09red
Spliceosome	KEGG PATHWAY	ko03040	292	2165	0.749832	1	Cluster-45536.129932|Cluster-45536.33233|Cluster-45536.64087|Cluster-45536.225474|Cluster-45536.87547|Cluster-45536.64084|Cluster-45536.64083|Cluster-45536.64082|Cluster-45536.64080|Cluster-20533.0|Cluster-45536.187712|Cluster-51226.0|Cluster-45536.69352|Cluster-45536.115177|Cluster-41778.0|Cluster-45536.139601|Cluster-4057.0|Cluster-23720.0|Cluster-45536.64075|Cluster-45536.235219|Cluster-45536.…	http://www.genome.jp/kegg-bin/show_pathway?ko03040/K12626%09red/K12818%09red/K12876%09red/K10599%09red/K12830%09red/K12862%09red/K12900%09red/K12860%09red/K11086%09red/K06063%09red/K12864%09red/K12865%09red/K12844%09red/K12845%09red/K12847%09red/K11088%09red/K12842%09red/K12843%09red/K12828%09red/K12829%09red/K12827%09red/K11095%09red/K12822%09red/K12823%09red/K12820%09red/K12821%09red/K12881%09r…
Taurine and hypotaurine metabolism	KEGG PATHWAY	ko00430	11	94	0.758497	1	Cluster-51087.0|Cluster-45536.62821|Cluster-45536.13367|Cluster-45536.218138|Cluster-60751.0|Cluster-39909.0|Cluster-53773.0|Cluster-45536.98789|Cluster-45536.98788|Cluster-45536.98793|Cluster-20386.0	http://www.genome.jp/kegg-bin/show_pathway?ko00430/K10712%09red/K01580%09red
Phenylalanine metabolism	KEGG PATHWAY	ko00360	46	370	0.801539	1	Cluster-45536.118787|Cluster-45536.226571|Cluster-18774.0|Cluster-45536.118789|Cluster-45536.118788|Cluster-45536.141226|Cluster-45536.65004|Cluster-45536.48948|Cluster-45536.219651|Cluster-60677.0|Cluster-45536.48944|Cluster-45536.221872|Cluster-45536.99056|Cluster-7655.0|Cluster-45536.221875|Cluster-45536.52766|Cluster-51444.4|Cluster-45536.158295|Cluster-45536.3295|Cluster-45536.30525|Cluster-…	http://www.genome.jp/kegg-bin/show_pathway?ko00360/K00276%09red/K14455%09red/K14454%09red/K18606%09red/K00811%09red/K00815%09red/K00457%09red/K00500%09red/K00588%09red/K10775%09red/K01904%09red
Glycine, serine and threonine metabolism	KEGG PATHWAY	ko00260	111	863	0.820488	1	Cluster-15450.0|Cluster-45536.46341|Cluster-45536.177286|Cluster-45536.44031|Cluster-26807.0|Cluster-31234.0|Cluster-45536.32386|Cluster-45536.133783|Cluster-42201.1|Cluster-54279.0|Cluster-45536.231636|Cluster-45536.27081|Cluster-45536.33131|Cluster-58079.0|Cluster-62067.0|Cluster-45536.220579|Cluster-45536.121918|Cluster-4950.0|Cluster-48602.4|Cluster-48602.7|Cluster-45536.99056|Cluster-48602.3…	http://www.genome.jp/kegg-bin/show_pathway?ko00260/K14085%09red/K01620%09red/K00600%09red/K00831%09red/K00058%09red/K00130%09red/K01834%09red/K00281%09red/K02437%09red/K17989%09red/K00382%09red/K01697%09red/K01696%09red/K01758%09red/K00827%09red/K00499%09red/K00133%09red/K00276%09red/K00306%09red/K00108%09red/K15634%09red/K15633%09red
Thiamine metabolism	KEGG PATHWAY	ko00730	17	149	0.822736	1	Cluster-45536.15335|Cluster-21707.0|Cluster-45536.15329|Cluster-40464.0|Cluster-45536.15333|Cluster-45536.44804|Cluster-45536.11839|Cluster-45536.15338|Cluster-32587.0|Cluster-57324.0|Cluster-45536.11840|Cluster-45536.168891|Cluster-45536.16785|Cluster-59199.0|Cluster-45536.223062|Cluster-14707.0|Cluster-45536.247891	http://www.genome.jp/kegg-bin/show_pathway?ko00730/K04487%09red/K00949%09red/K03146%09red/K01662%09red
Steroid biosynthesis	KEGG PATHWAY	ko00100	32	267	0.824254	1	Cluster-45536.179908|Cluster-45536.58785|Cluster-47912.0|Cluster-39571.0|Cluster-45536.58788|Cluster-45536.29700|Cluster-56376.0|Cluster-47974.0|Cluster-45536.156962|Cluster-54884.0|Cluster-45536.29696|Cluster-57711.0|Cluster-50444.0|Cluster-30826.0|Cluster-51185.0|Cluster-14506.0|Cluster-45536.179918|Cluster-45536.179913|Cluster-45536.179912|Cluster-45536.179911|Cluster-45536.179914|Cluster-1172…	http://www.genome.jp/kegg-bin/show_pathway?ko00100/K05917%09red/K01853%09red/K00559%09red/K00227%09red/K01052%09red/K09832%09red/K00511%09red/K14674%09red/K14424%09red/K00801%09red
Proteasome	KEGG PATHWAY	ko03050	87	685	0.825066	1	Cluster-45536.111475|Cluster-15600.0|Cluster-5316.0|Cluster-45536.131082|Cluster-45536.97411|Cluster-35031.0|Cluster-45536.202662|Cluster-45536.202663|Cluster-45536.202661|Cluster-42283.0|Cluster-45536.222229|Cluster-45536.154803|Cluster-45536.154804|Cluster-42656.0|Cluster-22010.0|Cluster-14178.1|Cluster-6631.0|Cluster-45536.112987|Cluster-45536.140569|Cluster-49129.1|Cluster-43828.0|Cluster-455…	http://www.genome.jp/kegg-bin/show_pathway?ko03050/K03064%09red/K03065%09red/K03066%09red/K03061%09red/K03062%09red/K03063%09red/K03028%09red/K03029%09red/K02729%09red/K02725%09red/K02727%09red/K06699%09red/K03039%09red/K03038%09red/K03037%09red/K03035%09red/K03033%09red/K03032%09red/K03030%09red/K11599%09red/K02739%09red/K02738%09red/K02735%09red/K02732%09red/K02731%09red/K02730%09red/K02737%09r…
Ubiquinone and other terpenoid-quinone biosynthesis	KEGG PATHWAY	ko00130	42	345	0.828606	1	Cluster-45536.118787|Cluster-45536.233444|Cluster-18774.0|Cluster-45536.12473|Cluster-18634.0|Cluster-45536.118789|Cluster-45536.118788|Cluster-45536.141226|Cluster-45536.173440|Cluster-45536.103110|Cluster-45536.52979|Cluster-45536.173418|Cluster-45536.48872|Cluster-56200.0|Cluster-45536.48876|Cluster-45536.243546|Cluster-40939.0|Cluster-45536.52766|Cluster-52853.0|Cluster-45536.3295|Cluster-455…	http://www.genome.jp/kegg-bin/show_pathway?ko00130/K05928%09red/K06126%09red/K03809%09red/K03183%09red/K00815%09red/K09833%09red/K00457%09red/K18606%09red/K01904%09red
Phenylpropanoid biosynthesis	KEGG PATHWAY	ko00940	129	1013	0.863184	1	Cluster-45536.37201|Cluster-45536.143619|Cluster-45536.209900|Cluster-45536.205566|Cluster-45536.209905|Cluster-45536.209909|Cluster-61239.7|Cluster-45536.143607|Cluster-61239.4|Cluster-61239.11|Cluster-12541.0|Cluster-45536.102356|Cluster-45536.246830|Cluster-17777.0|Cluster-13656.0|Cluster-45536.212460|Cluster-45536.812|Cluster-45536.65667|Cluster-45536.88510|Cluster-3473.0|Cluster-45536.39119|…	http://www.genome.jp/kegg-bin/show_pathway?ko00940/K00588%09red/K13065%09red/K10775%09red/K13066%09red/K01188%09red/K00083%09red/K12355%09red/K05350%09red/K01904%09red/K09755%09red/K09754%09red/K11188%09red/K05349%09red/K18368%09red/K00430%09red
Brassinosteroid biosynthesis	KEGG PATHWAY	ko00905	4	46	0.878606	1	Cluster-45536.229140|Cluster-45536.229141|Cluster-45536.197237|Cluster-45536.197244	http://www.genome.jp/kegg-bin/show_pathway?ko00905/K09588%09red/K15639%09red
Glycerophospholipid metabolism	KEGG PATHWAY	ko00564	127	1006	0.881515	1	Cluster-45536.95472|Cluster-45536.15654|Cluster-45536.187222|Cluster-45536.181307|Cluster-45536.34942|Cluster-45536.72056|Cluster-45774.0|Cluster-45536.141228|Cluster-45536.27410|Cluster-45536.91265|Cluster-29236.1|Cluster-45536.157935|Cluster-45536.30903|Cluster-19909.0|Cluster-45536.117981|Cluster-45536.205767|Cluster-45536.17704|Cluster-45536.95700|Cluster-39886.0|Cluster-45536.231104|Cluster-…	http://www.genome.jp/kegg-bin/show_pathway?ko00564/K00999%09red/K00995%09red/K00894%09red/K00993%09red/K01115%09red/K15728%09red/K08730%09red/K13510%09red/K13519%09red/K13511%09red/K14674%09red/K13513%09red/K00111%09red/K01049%09red/K00967%09red/K00968%09red/K00981%09red/K01613%09red/K00901%09red/K13621%09red/K00630%09red/K00006%09red/K05929%09red/K13523%09red/K18696%09red/K06130%09red/K13508%09r…
Glycosphingolipid biosynthesis - globo series	KEGG PATHWAY	ko00603	5	56	0.884755	1	Cluster-59068.0|Cluster-45536.147911|Cluster-45536.160083|Cluster-45536.7674|Cluster-45536.160080	http://www.genome.jp/kegg-bin/show_pathway?ko00603/K07407%09red/K01988%09red
Vitamin B6 metabolism	KEGG PATHWAY	ko00750	7	76	0.898384	1	Cluster-45536.167288|Cluster-51561.0|Cluster-45536.23897|Cluster-56456.0|Cluster-48470.1|Cluster-39564.0|Cluster-31025.1	http://www.genome.jp/kegg-bin/show_pathway?ko00750/K06215%09red/K00831%09red
Fatty acid elongation	KEGG PATHWAY	ko00062	21	195	0.899686	1	Cluster-45536.80331|Cluster-17010.0|Cluster-45536.157198|Cluster-4197.0|Cluster-45536.58998|Cluster-45536.252233|Cluster-45536.58996|Cluster-45536.58997|Cluster-45536.151642|Cluster-45536.47549|Cluster-45536.59003|Cluster-34787.0|Cluster-19028.0|Cluster-49773.0|Cluster-45536.151611|Cluster-57229.1|Cluster-61427.0|Cluster-39903.0|Cluster-31010.0|Cluster-45536.168485|Cluster-45536.247547	http://www.genome.jp/kegg-bin/show_pathway?ko00062/K01068%09red/K15397%09red/K10703%09red/K01074%09red/K10246%09red/K10258%09red/K07511%09red/K07512%09red/K10251%09red
Sphingolipid metabolism	KEGG PATHWAY	ko00600	38	351	0.949423	1	Cluster-45536.152996|Cluster-41082.0|Cluster-34404.1|Cluster-45536.61866|Cluster-45536.123818|Cluster-45536.56071|Cluster-45536.125021|Cluster-45536.160083|Cluster-45536.160080|Cluster-48970.0|Cluster-45536.109314|Cluster-45536.122525|Cluster-45536.78960|Cluster-45536.147524|Cluster-45536.27743|Cluster-45536.205022|Cluster-45536.134566|Cluster-8080.1|Cluster-45536.134563|Cluster-21270.0|Cluster-4…	http://www.genome.jp/kegg-bin/show_pathway?ko00600/K01190%09red/K01634%09red/K17108%09red/K04713%09red/K04712%09red/K12309%09red/K04710%09red/K04715%09red/K07407%09red/K04718%09red/K04708%09red/K00654%09red/K12349%09red
Linoleic acid metabolism	KEGG PATHWAY	ko00591	15	160	0.953359	1	Cluster-45536.179908|Cluster-45536.58785|Cluster-45536.179918|Cluster-45536.37834|Cluster-45536.179913|Cluster-45536.179912|Cluster-45536.179911|Cluster-45536.252488|Cluster-45536.179914|Cluster-45536.52551|Cluster-45536.52552|Cluster-45536.52555|Cluster-45536.252489|Cluster-45536.58788|Cluster-45536.228358	http://www.genome.jp/kegg-bin/show_pathway?ko00591/K14674%09red/K00454%09red/K15718%09red
Nicotinate and nicotinamide metabolism	KEGG PATHWAY	ko00760	20	205	0.957107	1	Cluster-45536.223678|Cluster-45536.117462|Cluster-45536.88454|Cluster-45536.140486|Cluster-45536.223675|Cluster-45536.190518|Cluster-45536.223677|Cluster-45536.223670|Cluster-45536.223671|Cluster-45536.223673|Cluster-45536.190520|Cluster-45536.162845|Cluster-45536.225277|Cluster-45536.70876|Cluster-45536.150162|Cluster-45536.79501|Cluster-45536.22465|Cluster-45536.22463|Cluster-45536.223669|Clust…	http://www.genome.jp/kegg-bin/show_pathway?ko00760/K00763%09red/K03517%09red/K00858%09red/K00278%09red/K01240%09red
Carotenoid biosynthesis	KEGG PATHWAY	ko00906	18	190	0.961882	1	Cluster-45536.227753|Cluster-45536.207365|Cluster-45536.30513|Cluster-45536.25408|Cluster-45536.25409|Cluster-45536.187194|Cluster-45536.233906|Cluster-8476.0|Cluster-45536.25406|Cluster-45536.25407|Cluster-45536.207364|Cluster-45536.25033|Cluster-45536.25403|Cluster-45536.75703|Cluster-45536.23898|Cluster-45536.240305|Cluster-16466.0|Cluster-45536.206733	http://www.genome.jp/kegg-bin/show_pathway?ko00906/K15746%09red/K15747%09red/K09843%09red/K02291%09red/K17913%09red/K17912%09red/K09840%09red
Sulfur relay system	KEGG PATHWAY	ko04122	7	93	0.969805	1	Cluster-21707.0|Cluster-40464.0|Cluster-45536.11839|Cluster-45536.11840|Cluster-45536.16785|Cluster-59199.0|Cluster-45536.25353	http://www.genome.jp/kegg-bin/show_pathway?ko04122/K04487%09red/K03639%09red
Lysine biosynthesis	KEGG PATHWAY	ko00300	8	104	0.972393	1	Cluster-45536.121783|Cluster-45536.114809|Cluster-45536.154705|Cluster-45536.137137|Cluster-45536.137136|Cluster-17069.0|Cluster-45536.137133|Cluster-45536.137138	http://www.genome.jp/kegg-bin/show_pathway?ko00300/K00133%09red/K14085%09red
Starch and sucrose metabolism	KEGG PATHWAY	ko00500	235	1921	0.981056	1	Cluster-45536.57063|Cluster-45536.168394|Cluster-45536.57067|Cluster-45536.57065|Cluster-45536.57064|Cluster-45536.205741|Cluster-45536.57068|Cluster-45536.70825|Cluster-45536.189205|Cluster-45536.189206|Cluster-45536.225918|Cluster-45536.209905|Cluster-45536.191936|Cluster-45536.209909|Cluster-45536.64487|Cluster-45536.143607|Cluster-45536.170673|Cluster-45536.170672|Cluster-45536.197296|Cluster…	http://www.genome.jp/kegg-bin/show_pathway?ko00500/K00703%09red/K01176%09red/K01177%09red/K16055%09red/K01810%09red/K00975%09red/K01187%09red/K08678%09red/K01188%09red/K00844%09red/K00688%09red/K01213%09red/K05350%09red/K00012%09red/K01087%09red/K00847%09red/K15920%09red/K00963%09red/K00770%09red/K01835%09red/K01193%09red/K13648%09red/K00700%09red/K01051%09red/K00699%09red/K08679%09red/K05349%09r…
Diterpenoid biosynthesis	KEGG PATHWAY	ko00904	8	110	0.982349	1	Cluster-45536.102834|Cluster-45536.102832|Cluster-45536.102833|Cluster-45536.9711|Cluster-43239.0|Cluster-45536.10147|Cluster-45536.10149|Cluster-45536.35978	http://www.genome.jp/kegg-bin/show_pathway?ko00904/K17982%09red/K04125%09red/K04124%09red
One carbon pool by folate	KEGG PATHWAY	ko00670	18	207	0.98514	1	Cluster-40629.0|Cluster-37892.1|Cluster-48602.7|Cluster-45536.28183|Cluster-51109.0|Cluster-26807.0|Cluster-45536.126901|Cluster-3959.0|Cluster-45536.5584|Cluster-45536.149126|Cluster-48602.4|Cluster-45536.39332|Cluster-60592.1|Cluster-45938.0|Cluster-45536.46339|Cluster-45536.46341|Cluster-59316.2|Cluster-48602.3	http://www.genome.jp/kegg-bin/show_pathway?ko00670/K00600%09red/K01433%09red/K01938%09red/K00297%09red
Porphyrin and chlorophyll metabolism	KEGG PATHWAY	ko00860	38	399	0.993365	1	Cluster-45536.117210|Cluster-40252.0|Cluster-45536.53415|Cluster-29248.0|Cluster-45536.34793|Cluster-45536.34791|Cluster-45536.87089|Cluster-54691.0|Cluster-45536.51422|Cluster-29365.0|Cluster-20379.1|Cluster-52501.0|Cluster-45536.132736|Cluster-45536.82610|Cluster-45536.176089|Cluster-45536.79102|Cluster-45536.184460|Cluster-52906.0|Cluster-45536.53417|Cluster-45536.167416|Cluster-45536.53413|Cl…	http://www.genome.jp/kegg-bin/show_pathway?ko00860/K02492%09red/K13071%09red/K01698%09red/K13600%09red/K00228%09red/K01719%09red/K02259%09red/K19054%09red/K00231%09red/K13545%09red/K00699%09red/K01885%09red/K13606%09red/K01772%09red/K00510%09red/K01764%09red/K01845%09red
Basal transcription factors	KEGG PATHWAY	ko03022	38	404	0.994766	1	Cluster-29533.0|Cluster-45536.45290|Cluster-45536.225116|Cluster-45536.129680|Cluster-20776.0|Cluster-45536.129667|Cluster-29792.2|Cluster-45536.13798|Cluster-45536.81298|Cluster-45536.51184|Cluster-22914.0|Cluster-45536.39478|Cluster-31428.0|Cluster-45536.199235|Cluster-45536.178377|Cluster-45536.66634|Cluster-45536.66635|Cluster-45536.104845|Cluster-45536.193627|Cluster-45536.219824|Cluster-455…	http://www.genome.jp/kegg-bin/show_pathway?ko03022/K10843%09red/K03130%09red/K03137%09red/K03131%09red/K03125%09red/K03136%09red/K14649%09red/K03127%09red/K03132%09red/K03120%09red/K03123%09red/K03122%09red/K03124%09red/K06634%09red/K03129%09red/K03128%09red/K03138%09red/K03139%09red
Terpenoid backbone biosynthesis	KEGG PATHWAY	ko00900	48	493	0.995411	1	Cluster-45536.101398|Cluster-45536.101399|Cluster-45536.140640|Cluster-3363.2|Cluster-12573.0|Cluster-50318.0|Cluster-50753.2|Cluster-50753.0|Cluster-45536.99343|Cluster-45536.158122|Cluster-45536.99347|Cluster-45536.171100|Cluster-45536.190991|Cluster-45536.42415|Cluster-45536.71656|Cluster-45536.2412|Cluster-45536.190998|Cluster-40870.0|Cluster-13696.0|Cluster-60267.0|Cluster-56659.0|Cluster-45…	http://www.genome.jp/kegg-bin/show_pathway?ko00900/K00938%09red/K00099%09red/K14066%09red/K01662%09red/K15889%09red/K00919%09red/K00787%09red/K01823%09red/K05954%09red/K06013%09red/K00587%09red/K03527%09red/K03526%09red/K01641%09red/K00021%09red/K00626%09red/K11778%09red
Cyanoamino acid metabolism	KEGG PATHWAY	ko00460	51	529	0.997099	1	Cluster-45536.176129|Cluster-45536.136445|Cluster-45536.209900|Cluster-45536.143629|Cluster-45536.209905|Cluster-48602.4|Cluster-45536.194852|Cluster-48602.7|Cluster-45536.143620|Cluster-45536.143607|Cluster-48602.3|Cluster-45536.38494|Cluster-45536.137035|Cluster-45536.28183|Cluster-45536.32516|Cluster-45536.5584|Cluster-26807.0|Cluster-45536.143619|Cluster-45536.126901|Cluster-45536.81746|Clust…	http://www.genome.jp/kegg-bin/show_pathway?ko00460/K01188%09red/K00600%09red/K05350%09red/K08248%09red/K05349%09red/K01455%09red
Circadian rhythm - plant	KEGG PATHWAY	ko04712	30	355	0.998362	1	Cluster-45536.217050|Cluster-45536.3425|Cluster-45536.18680|Cluster-45536.43498|Cluster-45536.156898|Cluster-45536.186467|Cluster-34732.0|Cluster-45536.71629|Cluster-45536.136326|Cluster-45536.40778|Cluster-45536.39069|Cluster-48942.0|Cluster-45536.237125|Cluster-45536.237129|Cluster-45536.39067|Cluster-45536.43499|Cluster-45536.39064|Cluster-45536.105134|Cluster-45536.92976|Cluster-45536.136332|…	http://www.genome.jp/kegg-bin/show_pathway?ko04712/K12119%09red/K16240%09red/K12133%09red/K12115%09red/K12130%09red/K03115%09red/K12124%09red/K12127%09red/K12129%09red/K03097%09red/K12126%09red
Ubiquitin mediated proteolysis	KEGG PATHWAY	ko04120	135	1247	0.998753	1	Cluster-45536.192150|Cluster-45536.49362|Cluster-54818.0|Cluster-54818.1|Cluster-45536.61707|Cluster-54844.0|Cluster-45536.67794|Cluster-30662.0|Cluster-45536.43928|Cluster-45536.124696|Cluster-45536.119903|Cluster-45536.137972|Cluster-45536.137977|Cluster-45536.137976|Cluster-45536.100718|Cluster-45536.49088|Cluster-45536.102743|Cluster-45536.75804|Cluster-45536.238236|Cluster-45536.90476|Cluste…	http://www.genome.jp/kegg-bin/show_pathway?ko04120/K10597%09red/K10590%09red/K10592%09red/K10579%09red/K10576%09red/K10609%09red/K10575%09red/K04554%09red/K10570%09red/K03868%09red/K06689%09red/K04649%09red/K03350%09red/K04706%09red/K10577%09red/K03358%09red/K04506%09red/K10581%09red/K10580%09red/K10144%09red/K03094%09red/K10589%09red/K10599%09red/K10573%09red/K03349%09red/K03178%09red/K10260%09r…
Cell cycle - Caulobacter	KEGG PATHWAY	ko04112	12	188	0.998976	1	Cluster-45536.186157|Cluster-13692.0|Cluster-10157.0|Cluster-10048.0|Cluster-3088.0|Cluster-13472.0|Cluster-45536.145667|Cluster-45536.168416|Cluster-45536.226050|Cluster-56953.0|Cluster-45536.186167|Cluster-45536.186146	http://www.genome.jp/kegg-bin/show_pathway?ko04112/K01358%09red/K01338%09red/K03544%09red/K03531%09red
Pyrimidine metabolism	KEGG PATHWAY	ko00240	117	1112	0.999154	1	Cluster-57268.0|Cluster-16179.0|Cluster-49177.0|Cluster-32839.0|Cluster-45536.19124|Cluster-3102.0|Cluster-12538.0|Cluster-62277.0|Cluster-51941.0|Cluster-51941.1|Cluster-45536.223678|Cluster-4882.0|Cluster-45536.223677|Cluster-45536.223670|Cluster-45536.223671|Cluster-45536.223673|Cluster-45536.12826|Cluster-45536.181767|Cluster-45536.42530|Cluster-45536.231348|Cluster-52275.1|Cluster-52275.0|Cl…	http://www.genome.jp/kegg-bin/show_pathway?ko00240/K01240%09red/K03006%09red/K01464%09red/K03023%09red/K03002%09red/K03026%09red/K03027%09red/K00609%09red/K03043%09red/K01937%09red/K00876%09red/K13800%09red/K16904%09red/K01956%09red/K03046%09red/K01955%09red/K00207%09red/K03020%09red/K11541%09red/K02999%09red/K03009%09red/K00962%09red/K03015%09red/K03014%09red/K03016%09red/K02324%09red/K03010%09r…
Protein export	KEGG PATHWAY	ko03060	32	390	0.999367	1	Cluster-45536.77792|Cluster-45536.126009|Cluster-45536.63036|Cluster-37680.0|Cluster-45536.118622|Cluster-45536.213941|Cluster-45536.195559|Cluster-45536.195558|Cluster-45536.29560|Cluster-45536.43277|Cluster-45536.195557|Cluster-45536.119468|Cluster-57831.0|Cluster-45536.179315|Cluster-6913.0|Cluster-45536.15910|Cluster-39808.0|Cluster-45536.237825|Cluster-45536.124568|Cluster-43700.0|Cluster-44…	http://www.genome.jp/kegg-bin/show_pathway?ko03060/K09490%09red/K09481%09red/K09540%09red/K10956%09red/K13280%09red/K07342%09red/K03070%09red/K09647%09red/K03107%09red/K13431%09red/K12947%09red
Glycosaminoglycan degradation	KEGG PATHWAY	ko00531	19	266	0.999377	1	Cluster-32756.0|Cluster-45536.134566|Cluster-45536.73407|Cluster-45536.228076|Cluster-45536.134563|Cluster-45536.124066|Cluster-45536.23518|Cluster-45536.179283|Cluster-45536.78960|Cluster-45536.235169|Cluster-45536.147524|Cluster-24776.0|Cluster-12049.1|Cluster-45536.249025|Cluster-45536.231068|Cluster-45536.27742|Cluster-45536.78994|Cluster-45536.27743|Cluster-45536.27746	http://www.genome.jp/kegg-bin/show_pathway?ko00531/K10532%09red/K07964%09red/K12309%09red/K01205%09red
Fatty acid biosynthesis	KEGG PATHWAY	ko00061	46	520	0.999455	1	Cluster-45536.113272|Cluster-45536.54869|Cluster-45536.103871|Cluster-51968.0|Cluster-45536.35242|Cluster-56228.0|Cluster-45536.177173|Cluster-45536.209284|Cluster-45536.209286|Cluster-16548.5|Cluster-45536.100481|Cluster-45536.112920|Cluster-37336.0|Cluster-45536.132209|Cluster-37166.3|Cluster-45536.104754|Cluster-49479.0|Cluster-45536.159043|Cluster-35395.0|Cluster-45536.159040|Cluster-45536.13…	http://www.genome.jp/kegg-bin/show_pathway?ko00061/K10781%09red/K00059%09red/K01962%09red/K01897%09red/K00648%09red/K11262%09red/K09458%09red
Biotin metabolism	KEGG PATHWAY	ko00780	15	235	0.999693	1	Cluster-45536.63570|Cluster-16548.5|Cluster-42049.0|Cluster-37336.0|Cluster-19368.0|Cluster-45536.209285|Cluster-51968.0|Cluster-45536.209286|Cluster-45536.209284|Cluster-45536.132923|Cluster-16548.4|Cluster-45536.126933|Cluster-17136.1|Cluster-31852.0|Cluster-45536.122103	http://www.genome.jp/kegg-bin/show_pathway?ko00780/K00652%09red/K00059%09red/K01012%09red/K09458%09red
Ribosome biogenesis in eukaryotes	KEGG PATHWAY	ko03008	104	1034	0.999719	1	Cluster-45536.229172|Cluster-45536.110677|Cluster-45536.110676|Cluster-45536.52188|Cluster-45536.85200|Cluster-45536.129834|Cluster-58285.0|Cluster-45536.27147|Cluster-45536.144203|Cluster-15627.0|Cluster-45536.229179|Cluster-10023.0|Cluster-45536.24175|Cluster-45536.24174|Cluster-45536.24172|Cluster-45536.24170|Cluster-45536.52190|Cluster-25758.0|Cluster-48515.0|Cluster-10353.0|Cluster-45536.190…	http://www.genome.jp/kegg-bin/show_pathway?ko03008/K03264%09red/K11129%09red/K12845%09red/K12619%09red/K14572%09red/K14573%09red/K14571%09red/K14558%09red/K14559%09red/K14574%09red/K14555%09red/K14556%09red/K14557%09red/K14550%09red/K07936%09red/K14538%09red/K14539%09red/K14537%09red/K03538%09red/K03539%09red/K03097%09red/K07562%09red/K03115%09red/K11131%09red/K11130%09red/K14563%09red/K14565%09r…
Other glycan degradation	KEGG PATHWAY	ko00511	18	272	0.999803	1	Cluster-45536.134566|Cluster-45536.61558|Cluster-45536.134563|Cluster-45536.124066|Cluster-45536.79766|Cluster-45536.27746|Cluster-45536.78960|Cluster-45536.147524|Cluster-45536.61868|Cluster-45536.61869|Cluster-45536.61866|Cluster-45536.27743|Cluster-45536.68197|Cluster-45536.27742|Cluster-45536.78994|Cluster-45536.61863|Cluster-45536.55423|Cluster-45536.205022	http://www.genome.jp/kegg-bin/show_pathway?ko00511/K12309%09red/K17108%09red/K01190%09red/K15923%09red
mRNA surveillance pathway	KEGG PATHWAY	ko03015	136	1310	0.999806	1	Cluster-45536.63293|Cluster-45536.63290|Cluster-45536.102185|Cluster-45536.228543|Cluster-45536.197628|Cluster-45536.66284|Cluster-45536.31683|Cluster-45536.31682|Cluster-45536.177272|Cluster-45536.126024|Cluster-45536.133013|Cluster-44196.3|Cluster-45536.88203|Cluster-45536.166242|Cluster-45536.170254|Cluster-18292.0|Cluster-45536.198414|Cluster-8652.0|Cluster-45536.128290|Cluster-45536.183617|C…	http://www.genome.jp/kegg-bin/show_pathway?ko03015/K08873%09red/K06965%09red/K03267%09red/K14328%09red/K14327%09red/K14326%09red/K04354%09red/K06100%09red/K11584%09red/K12881%09red/K12882%09red/K00565%09red/K13025%09red/K15542%09red/K11583%09red/K06269%09red/K13126%09red/K03456%09red/K14962%09red/K13917%09red/K12812%09red/K12877%09red/K12876%09red/K14416%09red/K14411%09red/K04382%09red/K14376%09r…
N-Glycan biosynthesis	KEGG PATHWAY	ko00510	22	314	0.999823	1	Cluster-45536.194729|Cluster-45536.45662|Cluster-45536.182544|Cluster-45536.138117|Cluster-45536.30817|Cluster-45536.236041|Cluster-45536.108344|Cluster-42304.0|Cluster-45536.30818|Cluster-45536.137995|Cluster-45536.30813|Cluster-45536.30812|Cluster-45536.30815|Cluster-45536.30814|Cluster-45536.74534|Cluster-45536.30816|Cluster-45536.141861|Cluster-45536.199759|Cluster-45536.141863|Cluster-45536.…	http://www.genome.jp/kegg-bin/show_pathway?ko00510/K03843%09red/K03846%09red/K03847%09red/K03844%09red/K00726%09red/K00737%09red/K07252%09red/K01230%09red
RNA polymerase	KEGG PATHWAY	ko03020	26	362	0.9999	1	Cluster-45536.147376|Cluster-17452.0|Cluster-55981.0|Cluster-19871.0|Cluster-3102.0|Cluster-62277.0|Cluster-45536.125355|Cluster-12899.0|Cluster-45536.125365|Cluster-45536.235650|Cluster-4882.0|Cluster-15475.1|Cluster-12538.0|Cluster-36870.0|Cluster-56692.0|Cluster-4338.0|Cluster-45536.148055|Cluster-21526.0|Cluster-55471.2|Cluster-45536.76225|Cluster-62010.0|Cluster-45536.77974|Cluster-45536.748…	http://www.genome.jp/kegg-bin/show_pathway?ko03020/K03015%09red/K03020%09red/K03013%09red/K03006%09red/K03014%09red/K03023%09red/K03002%09red/K03010%09red/K03026%09red/K03027%09red/K03043%09red/K02999%09red/K03046%09red/K03016%09red/K03009%09red
Phenylalanine, tyrosine and tryptophan biosynthesis	KEGG PATHWAY	ko00400	46	568	0.999961	1	Cluster-45536.49323|Cluster-45536.163047|Cluster-45536.183976|Cluster-45536.183977|Cluster-61711.0|Cluster-45536.93797|Cluster-45536.228265|Cluster-45536.93752|Cluster-45536.211037|Cluster-60677.0|Cluster-45536.181571|Cluster-45536.221872|Cluster-45536.54829|Cluster-45536.39241|Cluster-7655.0|Cluster-45536.221875|Cluster-45536.52766|Cluster-51444.4|Cluster-45536.158295|Cluster-45536.183975|Cluste…	http://www.genome.jp/kegg-bin/show_pathway?ko00400/K14455%09red/K14454%09red/K01696%09red/K01736%09red/K00811%09red/K13832%09red/K00815%09red/K01626%09red/K00766%09red/K00500%09red/K01850%09red/K05359%09red/K15227%09red/K00800%09red
Non-homologous end-joining	KEGG PATHWAY	ko03450	1	77	0.999965	1	Cluster-52494.0	http://www.genome.jp/kegg-bin/show_pathway?ko03450/K10885%09red
Folate biosynthesis	KEGG PATHWAY	ko00790	4	135	0.999983	1	Cluster-29844.0|Cluster-2923.0|Cluster-45536.162264|Cluster-45536.25353	http://www.genome.jp/kegg-bin/show_pathway?ko00790/K01930%09red/K03639%09red/K01495%09red/K13950%09red
Mismatch repair	KEGG PATHWAY	ko03430	22	352	0.999989	1	Cluster-45536.181756|Cluster-45536.181754|Cluster-45536.45249|Cluster-45536.36969|Cluster-45536.36968|Cluster-45536.151524|Cluster-45536.36965|Cluster-45536.146906|Cluster-42937.0|Cluster-45536.12826|Cluster-45536.199666|Cluster-45536.181767|Cluster-45536.231348|Cluster-45536.237903|Cluster-45536.36970|Cluster-45536.201871|Cluster-45536.208707|Cluster-45536.189267|Cluster-45536.33550|Cluster-4553…	http://www.genome.jp/kegg-bin/show_pathway?ko03430/K08734%09red/K08737%09red/K07466%09red/K04802%09red/K02327%09red/K10739%09red/K03505%09red/K03504%09red
Base excision repair	KEGG PATHWAY	ko03410	21	350	0.999994	1	Cluster-45536.181767|Cluster-45536.189267|Cluster-45536.160052|Cluster-18811.0|Cluster-45536.181756|Cluster-45536.181754|Cluster-45536.231348|Cluster-45536.113597|Cluster-45536.143780|Cluster-14276.0|Cluster-42937.0|Cluster-45536.45249|Cluster-45536.12826|Cluster-21301.0|Cluster-45536.193466|Cluster-11520.0|Cluster-45536.31643|Cluster-45536.31642|Cluster-45536.31641|Cluster-45536.166191|Cluster-4…	http://www.genome.jp/kegg-bin/show_pathway?ko03410/K01247%09red/K10798%09red/K04802%09red/K02324%09red/K02327%09red/K10801%09red/K10802%09red/K03660%09red/K03505%09red/K03504%09red
Purine metabolism	KEGG PATHWAY	ko00230	148	1541	0.999999	1	Cluster-45536.67367|Cluster-45536.67366|Cluster-45536.67369|Cluster-45536.67368|Cluster-45536.249402|Cluster-50709.0|Cluster-45536.239853|Cluster-38462.2|Cluster-38462.0|Cluster-3102.0|Cluster-62277.0|Cluster-45536.81538|Cluster-6648.0|Cluster-36396.1|Cluster-4882.0|Cluster-48384.0|Cluster-45536.12826|Cluster-8265.0|Cluster-45536.181767|Cluster-45536.27288|Cluster-45536.67377|Cluster-45536.67372|…	http://www.genome.jp/kegg-bin/show_pathway?ko00230/K00942%09red/K00856%09red/K03026%09red/K00088%09red/K13987%09red/K03027%09red/K03006%09red/K00958%09red/K03023%09red/K03002%09red/K01939%09red/K00939%09red/K00873%09red/K03043%09red/K03046%09red/K01933%09red/K00764%09red/K01466%09red/K01835%09red/K01952%09red/K01951%09red/K03009%09red/K03013%09red/K02999%09red/K01490%09red/K01756%09red/K00962%09r…
Sesquiterpenoid and triterpenoid biosynthesis	KEGG PATHWAY	ko00909	9	230	0.999999	1	Cluster-45536.245239|Cluster-59120.0|Cluster-37865.1|Cluster-45536.182728|Cluster-45536.245237|Cluster-45536.148938|Cluster-47974.0|Cluster-30826.0|Cluster-45536.81285	http://www.genome.jp/kegg-bin/show_pathway?ko00909/K00511%09red/K15813%09red/K15803%09red/K15802%09red/K00801%09red
Photosynthesis	KEGG PATHWAY	ko00195	11	262	0.999999	1	Cluster-45536.158744|Cluster-45536.221649|Cluster-45536.223928|Cluster-45536.164861|Cluster-45536.125868|Cluster-45536.22943|Cluster-45536.221654|Cluster-45536.3904|Cluster-45536.81175|Cluster-45536.228864|Cluster-9032.0	http://www.genome.jp/kegg-bin/show_pathway?ko00195/K02112%09red/K02690%09red/K02689%09red/K02109%09red/K02703%09red/K02641%09red/K08906%09red/K02639%09red
Plant hormone signal transduction	KEGG PATHWAY	ko04075	139	1509	1	1	Cluster-21627.0|Cluster-45536.210814|Cluster-45536.16297|Cluster-29964.0|Cluster-45536.16298|Cluster-15894.0|Cluster-45536.121216|Cluster-45536.209639|Cluster-45536.86259|Cluster-45536.86256|Cluster-45536.35381|Cluster-45536.168942|Cluster-45536.99396|Cluster-45536.237125|Cluster-45536.128852|Cluster-45536.237129|Cluster-45536.92400|Cluster-45536.141338|Cluster-45536.141339|Cluster-45536.178534|C…	http://www.genome.jp/kegg-bin/show_pathway?ko04075/K14486%09red/K14487%09red/K14484%09red/K14485%09red/K14488%09red/K14489%09red/K14490%09red/K13416%09red/K14432%09red/K14431%09red/K14510%09red/K14513%09red/K14515%09red/K14516%09red/K14517%09red/K14495%09red/K14494%09red/K14497%09red/K14491%09red/K13463%09red/K14493%09red/K14492%09red/K14498%09red/K14506%09red/K14505%09red/K14502%09red/K14500%09r…
RNA degradation	KEGG PATHWAY	ko03018	99	1156	1	1	Cluster-45536.126025|Cluster-45536.229172|Cluster-45536.40843|Cluster-45536.229179|Cluster-45536.52188|Cluster-45536.85200|Cluster-11444.0|Cluster-44196.3|Cluster-45536.21427|Cluster-45536.27147|Cluster-45536.79677|Cluster-56593.0|Cluster-45536.52190|Cluster-45536.109697|Cluster-45536.233088|Cluster-45536.69181|Cluster-45536.109698|Cluster-36651.1|Cluster-16013.0|Cluster-45536.94927|Cluster-45536…	http://www.genome.jp/kegg-bin/show_pathway?ko03018/K14442%09red/K12598%09red/K00850%09red/K12626%09red/K00962%09red/K01689%09red/K10643%09red/K12617%09red/K12614%09red/K12604%09red/K12623%09red/K12581%09red/K12603%09red/K12613%09red/K04077%09red/K03514%09red/K04043%09red/K12619%09red/K13126%09red/K12580%09red
Nucleotide excision repair	KEGG PATHWAY	ko03420	34	582	1	1	Cluster-45536.181756|Cluster-45536.225116|Cluster-45536.129680|Cluster-45536.113597|Cluster-45536.129667|Cluster-45536.126144|Cluster-45536.45249|Cluster-45536.151524|Cluster-45536.208707|Cluster-45536.181754|Cluster-45536.231348|Cluster-45536.146906|Cluster-42937.0|Cluster-45536.12826|Cluster-45536.181767|Cluster-45536.137972|Cluster-45536.126143|Cluster-45536.137977|Cluster-45536.137976|Cluster…	http://www.genome.jp/kegg-bin/show_pathway?ko03420/K10843%09red/K03868%09red/K10609%09red/K07466%09red/K10570%09red/K04802%09red/K02324%09red/K10839%09red/K02327%09red/K06634%09red/K10739%09red/K03505%09red/K03504%09red
DNA replication	KEGG PATHWAY	ko03030	27	542	1	1	Cluster-45536.181756|Cluster-45536.143294|Cluster-45536.181754|Cluster-45536.113597|Cluster-45536.45249|Cluster-45536.221775|Cluster-45536.151524|Cluster-45536.18552|Cluster-45536.50863|Cluster-45536.146906|Cluster-42937.0|Cluster-45536.224328|Cluster-45536.12826|Cluster-45536.4462|Cluster-45536.181767|Cluster-45536.231348|Cluster-45536.153760|Cluster-13203.1|Cluster-45536.238373|Cluster-45536.20…	http://www.genome.jp/kegg-bin/show_pathway?ko03030/K10744%09red/K10742%09red/K07466%09red/K02320%09red/K04802%09red/K02540%09red/K02541%09red/K02327%09red/K02324%09red/K10739%09red/K03505%09red/K03504%09red
Photosynthesis - antenna proteins	KEGG PATHWAY	ko00196	1	176	1	1	Cluster-31926.0	http://www.genome.jp/kegg-bin/show_pathway?ko00196/K08912%09red
Homologous recombination	KEGG PATHWAY	ko03440	16	421	1	1	Cluster-45536.181767|Cluster-45536.208707|Cluster-45536.112343|Cluster-45536.181756|Cluster-45536.181754|Cluster-39058.0|Cluster-45536.33550|Cluster-45536.231348|Cluster-45536.146906|Cluster-42937.0|Cluster-45536.45249|Cluster-45536.12826|Cluster-45536.189746|Cluster-45536.234637|Cluster-45536.151524|Cluster-45536.201871	http://www.genome.jp/kegg-bin/show_pathway?ko03440/K08991%09red/K07466%09red/K08775%09red/K02327%09red/K10739%09red/K03505%09red/K03504%09red
Aminoacyl-tRNA biosynthesis	KEGG PATHWAY	ko00970	80	1133	1	1	Cluster-22538.0|Cluster-31839.0|Cluster-45536.177177|Cluster-45536.85260|Cluster-45536.195886|Cluster-45536.147479|Cluster-45536.86105|Cluster-45536.45497|Cluster-29248.0|Cluster-19018.0|Cluster-51083.0|Cluster-8147.0|Cluster-45536.135144|Cluster-45536.89443|Cluster-45536.220664|Cluster-45536.220665|Cluster-45536.220663|Cluster-45536.21217|Cluster-45536.123032|Cluster-45536.21219|Cluster-45536.21…	http://www.genome.jp/kegg-bin/show_pathway?ko00970/K04567%09red/K01870%09red/K01887%09red/K01880%09red/K01881%09red/K01873%09red/K01883%09red/K01875%09red/K01885%09red/K01867%09red/K01876%09red/K01889%09red/K01868%09red/K01869%09red/K01893%09red/K01892%09red/K01874%09red
			9573
--------------------
#Term	Database	ID	Input number	Background number	P-Value	Corrected P-Value	Input	Hyperlink
--------------------
#Term	Database	ID	Input number	Background number	P-Value	Corrected P-Value	Input	Hyperlink
--------------------
