# Supplementary material for: Physiological and transcriptome analyses of Opisthopappus taihangensis in response to drought stress
Source: Cell Biosci. 2019 Jul 4;9:56. doi: 10.1186/s13578-019-0318-7 (PMC6611040; doi:10.1186/s13578-019-0318-7)
Supplement: Supplementary file 3 — Additional file 3: Table S3. The KEGG pathway analysis of down-regulated DEGs from HvsCK. [file 13578_2019_318_MOESM3_ESM.xls]

## Sheet: HvsCK_down.DEG_KEGG_pathway_enr
##Databases: KEGG PATHWAY
##Statistical test method: hypergeometric test / Fisher's exact test
##FDR correction method: Benjamini and Hochberg
#Term	Database	ID	Input number	Background number	P-Value	Corrected P-Value	Input	Hyperlink
Photosynthesis - antenna proteins	KEGG PATHWAY	ko00196	58	176	4.03206e-21	4.40104e-19	Cluster-45536.192766|Cluster-59760.0|Cluster-45536.192762|Cluster-45536.126140|Cluster-45536.204756|Cluster-62113.0|Cluster-45536.132444|Cluster-45536.132445|Cluster-45536.132446|Cluster-45536.133718|Cluster-45782.0|Cluster-45536.129786|Cluster-45536.137795|Cluster-45536.141020|Cluster-45536.133715|Cluster-45536.68015|Cluster-45536.141059|Cluster-45536.151412|Cluster-45536.121146|Cluster-51659.0|…	http://www.genome.jp/kegg-bin/show_pathway?ko00196/K08909%09red/K14172%09red/K08908%09red/K08914%09red/K08915%09red/K08907%09red/K08917%09red/K08916%09red/K08911%09red/K08910%09red/K08913%09red/K08912%09red
Photosynthesis	KEGG PATHWAY	ko00195	70	262	7.33507e-21	4.40104e-19	Cluster-45536.134459|Cluster-45536.125870|Cluster-45536.185701|Cluster-45536.117335|Cluster-45536.82730|Cluster-45536.128443|Cluster-45536.127590|Cluster-45536.179007|Cluster-45536.134456|Cluster-45536.179006|Cluster-45536.126042|Cluster-45536.54945|Cluster-45536.125283|Cluster-45536.158024|Cluster-45536.103770|Cluster-45536.54949|Cluster-45536.126563|Cluster-45536.64276|Cluster-45536.64277|Clust…	http://www.genome.jp/kegg-bin/show_pathway?ko00195/K02113%09red/K02695%09red/K02111%09red/K02115%09red/K02693%09red/K02698%09red/K02699%09red/K03542%09red/K02694%09red/K02701%09red/K02641%09red/K02721%09red/K02723%09red/K02704%09red/K02689%09red/K02109%09red/K08905%09red/K08902%09red/K08903%09red/K14332%09red/K08901%09red/K02717%09red/K02634%09red/K02636%09red/K02637%09red/K03541%09red/K02716%09r…
Glyoxylate and dicarboxylate metabolism	KEGG PATHWAY	ko00630	121	1077	5.52479e-09	2.20992e-07	Cluster-45536.128362|Cluster-45536.128363|Cluster-45536.128364|Cluster-45536.196228|Cluster-45536.147844|Cluster-45536.127483|Cluster-45536.147842|Cluster-45536.126318|Cluster-45536.87384|Cluster-45536.60146|Cluster-45536.146099|Cluster-45536.122746|Cluster-45536.122952|Cluster-45536.133548|Cluster-45536.125761|Cluster-45536.127955|Cluster-45536.213289|Cluster-45536.125861|Cluster-45536.126503|Cl…	http://www.genome.jp/kegg-bin/show_pathway?ko00630/K15919%09red/K15918%09red/K11517%09red/K01681%09red/K00600%09red/K00605%09red/K00830%09red/K01915%09red/K19269%09red/K01433%09red/K03781%09red/K00284%09red/K00281%09red/K02437%09red/K14272%09red/K01637%09red/K01455%09red/K15893%09red/K18121%09red/K00382%09red/K01602%09red/K00026%09red
Phenylpropanoid biosynthesis	KEGG PATHWAY	ko00940	115	1013	7.82098e-09	2.34629e-07	Cluster-43985.0|Cluster-45536.97315|Cluster-45536.53056|Cluster-45536.53057|Cluster-45536.143608|Cluster-45536.181573|Cluster-45536.80603|Cluster-45536.48970|Cluster-45536.80605|Cluster-45536.122741|Cluster-45536.23936|Cluster-45536.86497|Cluster-45536.148380|Cluster-45536.148139|Cluster-45536.79250|Cluster-45536.133649|Cluster-45536.133647|Cluster-45536.133646|Cluster-45536.126764|Cluster-45536.…	http://www.genome.jp/kegg-bin/show_pathway?ko00940/K00588%09red/K13065%09red/K10775%09red/K13066%09red/K01188%09red/K00083%09red/K12355%09red/K12356%09red/K05350%09red/K01904%09red/K09754%09red/K00430%09red/K05349%09red
Linoleic acid metabolism	KEGG PATHWAY	ko00591	32	160	9.31987e-08	2.23677e-06	Cluster-45536.160041|Cluster-45536.146106|Cluster-45536.146107|Cluster-45536.146105|Cluster-45536.146108|Cluster-45536.111523|Cluster-45536.93480|Cluster-45536.99845|Cluster-45536.99849|Cluster-45536.99848|Cluster-45536.227319|Cluster-45536.179148|Cluster-45536.179149|Cluster-45536.179144|Cluster-45536.179146|Cluster-45536.179147|Cluster-45536.179143|Cluster-45536.180630|Cluster-45536.180631|Clus…	http://www.genome.jp/kegg-bin/show_pathway?ko00591/K01047%09red/K00454%09red/K15718%09red
Porphyrin and chlorophyll metabolism	KEGG PATHWAY	ko00860	53	399	1.50742e-06	2.93526e-05	Cluster-45536.125187|Cluster-45536.117213|Cluster-45536.179751|Cluster-45536.83947|Cluster-45536.91291|Cluster-45536.112858|Cluster-52906.3|Cluster-45536.92351|Cluster-45536.146717|Cluster-45536.126849|Cluster-45536.116875|Cluster-45536.146716|Cluster-45536.75584|Cluster-45536.124473|Cluster-45536.197918|Cluster-45536.91308|Cluster-45536.134203|Cluster-45536.198101|Cluster-45536.112132|Cluster-45…	http://www.genome.jp/kegg-bin/show_pathway?ko00860/K01749%09red/K19073%09red/K02492%09red/K02495%09red/K18010%09red/K00228%09red/K08099%09red/K13600%09red/K13606%09red/K01772%09red/K01845%09red/K01599%09red/K10960%09red/K04035%09red/K04040%09red/K03403%09red/K13545%09red/K03428%09red/K03404%09red/K03405%09red/K00510%09red/K00218%09red
Plant hormone signal transduction	KEGG PATHWAY	ko04075	144	1509	1.71223e-06	2.93526e-05	Cluster-45536.42782|Cluster-45536.129074|Cluster-45536.245413|Cluster-45536.141457|Cluster-28908.0|Cluster-45536.126303|Cluster-45536.90519|Cluster-45536.213405|Cluster-52710.0|Cluster-45536.76185|Cluster-45536.639|Cluster-45536.76187|Cluster-45536.76186|Cluster-45536.160470|Cluster-45536.76183|Cluster-45536.76182|Cluster-45536.112689|Cluster-45536.149134|Cluster-45536.37123|Cluster-45536.29471|C…	http://www.genome.jp/kegg-bin/show_pathway?ko04075/K14486%09red/K14487%09red/K14484%09red/K14485%09red/K14488%09red/K14489%09red/K13946%09red/K14490%09red/K13416%09red/K14432%09red/K14431%09red/K14510%09red/K14514%09red/K14516%09red/K14494%09red/K14496%09red/K13449%09red/K14492%09red/K14499%09red/K14498%09red/K14506%09red/K14505%09red/K14503%09red/K14500%09red/K14509%09red/K13463%09red/K13422%09r…
Ubiquinone and other terpenoid-quinone biosynthesis	KEGG PATHWAY	ko00130	47	345	3.11942e-06	4.67913e-05	Cluster-45536.130792|Cluster-45536.130790|Cluster-45536.130791|Cluster-45536.101778|Cluster-45536.53156|Cluster-45536.203801|Cluster-45536.203802|Cluster-45536.203805|Cluster-45536.84322|Cluster-45536.23445|Cluster-45536.103112|Cluster-45536.96333|Cluster-45536.114699|Cluster-45536.96313|Cluster-45536.127563|Cluster-45536.208595|Cluster-45536.180452|Cluster-45536.127583|Cluster-45536.179893|Clust…	http://www.genome.jp/kegg-bin/show_pathway?ko00130/K14760%09red/K01661%09red/K05928%09red/K09834%09red/K12501%09red/K06125%09red/K00457%09red/K12502%09red/K02552%09red/K14759%09red/K03183%09red/K01904%09red/K09833%09red/K03809%09red/K02548%09red/K00815%09red
Glycine, serine and threonine metabolism	KEGG PATHWAY	ko00260	91	863	4.37232e-06	5.82976e-05	Cluster-45536.211582|Cluster-59236.0|Cluster-45536.113340|Cluster-45536.137355|Cluster-45536.58239|Cluster-45536.87384|Cluster-45536.60146|Cluster-45536.122746|Cluster-45536.153009|Cluster-45536.133548|Cluster-45536.103012|Cluster-45536.125761|Cluster-45536.153007|Cluster-45536.126268|Cluster-45536.202705|Cluster-45536.78322|Cluster-45536.126490|Cluster-45536.122853|Cluster-45536.116025|Cluster-4…	http://www.genome.jp/kegg-bin/show_pathway?ko00260/K15919%09red/K15918%09red/K06001%09red/K00600%09red/K00605%09red/K00830%09red/K00872%09red/K00058%09red/K01834%09red/K00281%09red/K02437%09red/K01754%09red/K00108%09red/K01696%09red/K00827%09red/K14272%09red/K12524%09red/K00928%09red/K00133%09red/K15893%09red/K00276%09red/K00382%09red/K15634%09red/K15633%09red/K12235%09red/K01733%09red
Sesquiterpenoid and triterpenoid biosynthesis	KEGG PATHWAY	ko00909	35	230	6.65865e-06	7.99037e-05	Cluster-45536.85240|Cluster-45536.85241|Cluster-45536.85245|Cluster-45536.75460|Cluster-45536.85248|Cluster-45536.85249|Cluster-45536.117577|Cluster-45536.61750|Cluster-45536.73539|Cluster-48801.1|Cluster-45536.46751|Cluster-45536.142685|Cluster-45536.128870|Cluster-48872.0|Cluster-45536.124796|Cluster-45536.209122|Cluster-45536.134261|Cluster-45536.85251|Cluster-45536.85250|Cluster-60745.1|Clust…	http://www.genome.jp/kegg-bin/show_pathway?ko00909/K15891%09red/K15472%09red/K15813%09red/K15803%09red/K15802%09red/K15815%09red/K15822%09red/K00511%09red
Phenylalanine metabolism	KEGG PATHWAY	ko00360	46	370	3.16235e-05	0.000344984	Cluster-45536.153734|Cluster-45536.88695|Cluster-45536.88696|Cluster-45536.203801|Cluster-45536.203802|Cluster-45536.203805|Cluster-45536.203804|Cluster-45536.95539|Cluster-45536.152158|Cluster-45536.70041|Cluster-45536.86616|Cluster-45536.181573|Cluster-45536.114699|Cluster-45536.133647|Cluster-45536.153732|Cluster-45536.48970|Cluster-45536.212559|Cluster-45536.180452|Cluster-45536.179893|Cluste…	http://www.genome.jp/kegg-bin/show_pathway?ko00360/K00276%09red/K10775%09red/K00074%09red/K00817%09red/K15849%09red/K00815%09red/K00457%09red/K07253%09red/K00588%09red/K01426%09red/K01904%09red
Starch and sucrose metabolism	KEGG PATHWAY	ko00500	165	1921	6.69728e-05	0.000669728	Cluster-45536.76620|Cluster-45536.153483|Cluster-45536.95471|Cluster-45536.172369|Cluster-45536.11838|Cluster-45536.210297|Cluster-45536.124825|Cluster-45536.113347|Cluster-45536.143608|Cluster-40048.0|Cluster-40048.1|Cluster-45536.49874|Cluster-45536.132783|Cluster-45536.93175|Cluster-45536.67967|Cluster-41468.5|Cluster-45536.137220|Cluster-45536.35180|Cluster-45536.64950|Cluster-41468.3|Cluster…	http://www.genome.jp/kegg-bin/show_pathway?ko00500/K00975%09red/K01177%09red/K16055%09red/K01176%09red/K01810%09red/K01184%09red/K01187%09red/K00700%09red/K08679%09red/K00703%09red/K00705%09red/K00688%09red/K01213%09red/K05350%09red/K01087%09red/K00847%09red/K00844%09red/K01513%09red/K00770%09red/K01835%09red/K01193%09red/K13648%09red/K08678%09red/K01051%09red/K01188%09red/K05349%09red/K00696%09r…
Carbon fixation in photosynthetic organisms	KEGG PATHWAY	ko00710	91	957	0.000141772	0.00130866	Cluster-45536.128362|Cluster-45536.128363|Cluster-45536.128364|Cluster-45536.113340|Cluster-45536.122853|Cluster-45536.183240|Cluster-45536.216382|Cluster-45536.125744|Cluster-45536.127007|Cluster-45536.158645|Cluster-45536.119846|Cluster-45536.84637|Cluster-45536.126762|Cluster-45536.128161|Cluster-45536.128162|Cluster-45536.231608|Cluster-45536.127399|Cluster-45536.126188|Cluster-45536.110851|C…	http://www.genome.jp/kegg-bin/show_pathway?ko00710/K00855%09red/K03841%09red/K01623%09red/K00028%09red/K01006%09red/K00134%09red/K14272%09red/K01803%09red/K01783%09red/K00927%09red/K01807%09red/K01595%09red/K01602%09red/K01610%09red/K01100%09red/K00615%09red/K00029%09red/K00026%09red/K05298%09red
Biosynthesis of unsaturated fatty acids	KEGG PATHWAY	ko01040	55	527	0.000385732	0.00330628	Cluster-45536.148532|Cluster-45536.148535|Cluster-45536.148539|Cluster-45536.148538|Cluster-59175.0|Cluster-45536.69838|Cluster-45536.136370|Cluster-45536.143234|Cluster-45536.153400|Cluster-45536.127097|Cluster-45536.144034|Cluster-45536.72702|Cluster-45536.44427|Cluster-45536.179997|Cluster-45536.179996|Cluster-45536.179995|Cluster-45536.158096|Cluster-45536.233697|Cluster-45536.155627|Cluster-…	http://www.genome.jp/kegg-bin/show_pathway?ko01040/K01068%09red/K00059%09red/K10703%09red/K00232%09red/K10258%09red/K10256%09red/K07513%09red/K03921%09red/K00507%09red/K10251%09red
Tyrosine metabolism	KEGG PATHWAY	ko00350	44	395	0.000417814	0.00334251	Cluster-45536.153734|Cluster-45536.125952|Cluster-45536.88695|Cluster-45536.88696|Cluster-45536.185665|Cluster-45536.206303|Cluster-45536.95539|Cluster-24832.0|Cluster-45536.152158|Cluster-45536.170527|Cluster-45536.122967|Cluster-45536.125953|Cluster-45536.122970|Cluster-45536.180195|Cluster-45536.175802|Cluster-45536.5580|Cluster-45536.178351|Cluster-45536.115466|Cluster-45536.183053|Cluster-45…	http://www.genome.jp/kegg-bin/show_pathway?ko00350/K00276%09red/K00001%09red/K01800%09red/K00817%09red/K15849%09red/K01592%09red/K00815%09red/K00457%09red/K07253%09red/K00121%09red/K00422%09red
Fructose and mannose metabolism	KEGG PATHWAY	ko00051	68	703	0.000602772	0.00452079	Cluster-45536.226026|Cluster-45536.165062|Cluster-45536.106884|Cluster-45536.86063|Cluster-33788.0|Cluster-45536.98281|Cluster-45536.161435|Cluster-45536.161434|Cluster-45536.104506|Cluster-44094.2|Cluster-45536.158105|Cluster-45536.77342|Cluster-45536.72095|Cluster-45536.112483|Cluster-45536.132783|Cluster-45536.135284|Cluster-45536.179399|Cluster-45536.64950|Cluster-45536.128651|Cluster-45536.8…	http://www.genome.jp/kegg-bin/show_pathway?ko00051/K01809%09red/K00966%09red/K03841%09red/K00847%09red/K00844%09red/K00895%09red/K01103%09red/K01803%09red/K01805%09red/K00008%09red/K01711%09red/K01623%09red/K19355%09red/K00011%09red/K02377%09red/K00850%09red/K17497%09red
Nitrogen metabolism	KEGG PATHWAY	ko00910	37	327	0.000883426	0.00623595	Cluster-45536.130835|Cluster-45536.130833|Cluster-45536.133288|Cluster-45536.130831|Cluster-45536.31248|Cluster-45536.127967|Cluster-45536.127966|Cluster-45536.123853|Cluster-45536.127948|Cluster-45536.251600|Cluster-45536.6678|Cluster-45536.31249|Cluster-45536.130830|Cluster-45536.176768|Cluster-45536.130055|Cluster-45536.127955|Cluster-45536.130826|Cluster-45536.127957|Cluster-45536.123846|Clus…	http://www.genome.jp/kegg-bin/show_pathway?ko00910/K01673%09red/K00261%09red/K01674%09red/K00284%09red/K02575%09red/K10534%09red/K01915%09red/K00366%09red/K01455%09red
Isoquinoline alkaloid biosynthesis	KEGG PATHWAY	ko00950	27	220	0.00145483	0.00969886	Cluster-45536.88695|Cluster-45536.88696|Cluster-45536.185665|Cluster-45536.95539|Cluster-24832.0|Cluster-45536.152158|Cluster-45536.48608|Cluster-45536.62640|Cluster-45536.183053|Cluster-45536.183051|Cluster-45536.170526|Cluster-45536.132501|Cluster-45536.173258|Cluster-45536.185993|Cluster-45536.76612|Cluster-45536.180503|Cluster-45536.169442|Cluster-45536.175795|Cluster-45536.175797|Cluster-455…	http://www.genome.jp/kegg-bin/show_pathway?ko00950/K00276%09red/K15849%09red/K13384%09red/K01592%09red/K00815%09red/K00422%09red
Monoterpenoid biosynthesis	KEGG PATHWAY	ko00902	19	135	0.00177188	0.0108028	Cluster-45536.219519|Cluster-45536.162717|Cluster-45536.204230|Cluster-45536.204227|Cluster-45536.54798|Cluster-45536.217857|Cluster-45536.43416|Cluster-45536.204231|Cluster-45536.188375|Cluster-45536.217856|Cluster-45536.204228|Cluster-45536.180663|Cluster-45536.180665|Cluster-45536.180667|Cluster-45536.124861|Cluster-45536.217851|Cluster-45536.124872|Cluster-45536.162721|Cluster-45536.54090	http://www.genome.jp/kegg-bin/show_pathway?ko00902/K15086%09red/K15095%09red
Cyanoamino acid metabolism	KEGG PATHWAY	ko00460	52	529	0.00180047	0.0108028	Cluster-45536.86748|Cluster-45536.176126|Cluster-45536.176124|Cluster-45536.176123|Cluster-45536.143608|Cluster-45536.17694|Cluster-45536.44329|Cluster-45536.126488|Cluster-45536.174034|Cluster-45536.168021|Cluster-45536.47448|Cluster-26181.1|Cluster-26181.2|Cluster-45536.88748|Cluster-45536.146976|Cluster-45536.163771|Cluster-45536.88745|Cluster-45536.126535|Cluster-45536.88742|Cluster-45536.177…	http://www.genome.jp/kegg-bin/show_pathway?ko00460/K12153%09red/K01188%09red/K18592%09red/K00600%09red/K05349%09red/K05350%09red/K08248%09red/K01455%09red/K13035%09red/K13034%09red
Fatty acid elongation	KEGG PATHWAY	ko00062	24	195	0.00249349	0.0142485	Cluster-45536.174443|Cluster-45536.174441|Cluster-25884.0|Cluster-45536.144034|Cluster-45536.179997|Cluster-45536.130766|Cluster-45536.179995|Cluster-45487.0|Cluster-58837.0|Cluster-45536.165283|Cluster-45536.51607|Cluster-59175.0|Cluster-45536.177654|Cluster-27189.0|Cluster-45536.170946|Cluster-45536.69932|Cluster-45536.179996|Cluster-45536.67050|Cluster-45536.99286|Cluster-45536.169710|Cluster-…	http://www.genome.jp/kegg-bin/show_pathway?ko00062/K01068%09red/K10703%09red/K01074%09red/K15397%09red/K10258%09red/K07512%09red/K10251%09red
Anthocyanin biosynthesis	KEGG PATHWAY	ko00942	9	42	0.0026246	0.014316	Cluster-45536.238003|Cluster-45536.208180|Cluster-45536.57173|Cluster-45536.112640|Cluster-45536.208179|Cluster-45536.239171|Cluster-45536.165636|Cluster-45536.99482|Cluster-45536.108684	http://www.genome.jp/kegg-bin/show_pathway?ko00942/K12338%09red/K12937%09red/K12930%09red
Other types of O-glycan biosynthesis	KEGG PATHWAY	ko00514	6	20	0.00336817	0.0170439	Cluster-45536.166063|Cluster-45536.150526|Cluster-45536.150525|Cluster-45536.43359|Cluster-45536.128892|Cluster-45536.60414	http://www.genome.jp/kegg-bin/show_pathway?ko00514/K13667%09red/K03691%09red
alpha-Linolenic acid metabolism	KEGG PATHWAY	ko00592	59	639	0.00340877	0.0170439	Cluster-45536.173280|Cluster-45536.160041|Cluster-45536.56539|Cluster-45536.146106|Cluster-45536.189999|Cluster-45536.146105|Cluster-45536.146108|Cluster-45536.172731|Cluster-45536.69838|Cluster-45536.111523|Cluster-45536.61490|Cluster-45536.68445|Cluster-45536.93480|Cluster-45536.146107|Cluster-45536.134229|Cluster-45536.99845|Cluster-45536.134222|Cluster-45536.158096|Cluster-45536.99849|Cluster…	http://www.genome.jp/kegg-bin/show_pathway?ko00592/K05894%09red/K08241%09red/K00232%09red/K01047%09red/K00454%09red/K10527%09red/K10526%09red/K10529%09red/K07513%09red
Pentose and glucuronate interconversions	KEGG PATHWAY	ko00040	71	818	0.00565238	0.0271314	Cluster-45536.168653|Cluster-45536.54786|Cluster-45536.78783|Cluster-45536.167752|Cluster-45536.54789|Cluster-45536.54788|Cluster-45536.129218|Cluster-44094.2|Cluster-44094.1|Cluster-45536.117143|Cluster-45536.105729|Cluster-45536.93674|Cluster-45536.45455|Cluster-45536.156973|Cluster-45536.158226|Cluster-45536.128651|Cluster-45536.118245|Cluster-45536.133330|Cluster-45536.105732|Cluster-45536.17…	http://www.genome.jp/kegg-bin/show_pathway?ko00040/K00854%09red/K01805%09red/K01184%09red/K01213%09red/K00008%09red/K00128%09red/K01051%09red/K01783%09red/K12447%09red/K00011%09red/K01728%09red
Other glycan degradation	KEGG PATHWAY	ko00511	29	272	0.00629393	0.0290489	Cluster-45536.18849|Cluster-45536.147046|Cluster-45536.147047|Cluster-45536.180068|Cluster-45536.215103|Cluster-45536.194767|Cluster-45536.38368|Cluster-45536.43227|Cluster-45536.208914|Cluster-45536.43228|Cluster-45536.117856|Cluster-45536.61782|Cluster-45536.39158|Cluster-45536.205024|Cluster-45536.200055|Cluster-45536.110684|Cluster-45536.110681|Cluster-45536.194777|Cluster-45536.39449|Cluster…	http://www.genome.jp/kegg-bin/show_pathway?ko00511/K01191%09red/K15923%09red/K17108%09red/K12373%09red/K12309%09red/K01444%09red/K01206%09red
Amino sugar and nucleotide sugar metabolism	KEGG PATHWAY	ko00520	93	1160	0.0124816	0.0551737	Cluster-45536.118448|Cluster-45536.76620|Cluster-45536.66477|Cluster-45536.172369|Cluster-45536.161435|Cluster-45536.161434|Cluster-45536.124825|Cluster-45536.95471|Cluster-40048.0|Cluster-40048.1|Cluster-45536.124822|Cluster-45536.132783|Cluster-45536.141855|Cluster-45536.223148|Cluster-45536.137220|Cluster-45536.35180|Cluster-45536.64950|Cluster-45536.179402|Cluster-45536.124694|Cluster-45536.8…	http://www.genome.jp/kegg-bin/show_pathway?ko00520/K00972%09red/K02377%09red/K00975%09red/K12373%09red/K01810%09red/K00621%09red/K12451%09red/K12450%09red/K01183%09red/K01835%09red/K08679%09red/K17497%09red/K00966%09red/K00847%09red/K18677%09red/K00844%09red/K00770%09red/K00820%09red/K12447%09red/K12448%09red/K12449%09red/K10046%09red/K01809%09red/K00326%09red/K13648%09red/K01711%09red/K08678%09r…
Sulfur metabolism	KEGG PATHWAY	ko00920	33	340	0.0128739	0.0551737	Cluster-45536.114347|Cluster-45536.108217|Cluster-45536.154360|Cluster-45536.136463|Cluster-45536.54099|Cluster-45536.136461|Cluster-45536.54102|Cluster-45536.97716|Cluster-60968.0|Cluster-45536.154396|Cluster-45536.154397|Cluster-45536.74503|Cluster-45536.154399|Cluster-45536.97770|Cluster-45536.133461|Cluster-45536.154378|Cluster-45536.177908|Cluster-45536.177909|Cluster-45536.114354|Cluster-45…	http://www.genome.jp/kegg-bin/show_pathway?ko00920/K00640%09red/K15422%09red/K00392%09red/K00387%09red/K00860%09red/K13034%09red/K01082%09red/K01738%09red/K01739%09red
Steroid biosynthesis	KEGG PATHWAY	ko00100	27	267	0.0146808	0.0607482	Cluster-45536.132862|Cluster-45536.85302|Cluster-45536.130913|Cluster-29842.0|Cluster-45536.110435|Cluster-45536.107841|Cluster-45536.118352|Cluster-45536.149850|Cluster-45536.149845|Cluster-45536.149840|Cluster-45536.124796|Cluster-45536.123271|Cluster-45536.123276|Cluster-45536.89020|Cluster-45536.110429|Cluster-45536.130907|Cluster-45536.172064|Cluster-45536.156662|Cluster-45536.180672|Cluster…	http://www.genome.jp/kegg-bin/show_pathway?ko00100/K05917%09red/K14424%09red/K01824%09red/K07748%09red/K08242%09red/K00213%09red/K08246%09red/K01853%09red/K00511%09red/K14423%09red/K00559%09red/K09828%09red
Phenylalanine, tyrosine and tryptophan biosynthesis	KEGG PATHWAY	ko00400	49	568	0.0203843	0.0815373	Cluster-45536.173010|Cluster-45536.173011|Cluster-45536.185665|Cluster-45536.95539|Cluster-45536.152158|Cluster-45536.78357|Cluster-45536.140572|Cluster-45536.91230|Cluster-45536.91232|Cluster-45536.91233|Cluster-45536.93715|Cluster-45536.78358|Cluster-45536.124248|Cluster-45536.178033|Cluster-45536.67757|Cluster-45536.67755|Cluster-45536.67758|Cluster-45536.183053|Cluster-45536.183051|Cluster-45…	http://www.genome.jp/kegg-bin/show_pathway?ko00400/K06001%09red/K01850%09red/K00891%09red/K01696%09red/K15849%09red/K01736%09red/K01735%09red/K13832%09red/K00815%09red/K01626%09red/K00817%09red/K00766%09red/K01609%09red/K05359%09red/K01657%09red/K00800%09red
Glutathione metabolism	KEGG PATHWAY	ko00480	63	783	0.0321862	0.124592	Cluster-32768.0|Cluster-45536.110040|Cluster-45536.76669|Cluster-45536.201423|Cluster-45536.192898|Cluster-45536.165525|Cluster-38789.0|Cluster-45536.192333|Cluster-45536.72028|Cluster-45536.72029|Cluster-45536.44329|Cluster-45536.176510|Cluster-45536.110108|Cluster-45536.72027|Cluster-48755.2|Cluster-45536.47448|Cluster-45536.110092|Cluster-45536.159534|Cluster-45536.61724|Cluster-45536.139051|C…	http://www.genome.jp/kegg-bin/show_pathway?ko00480/K10808%09red/K00036%09red/K01255%09red/K01256%09red/K18592%09red/K00432%09red/K00799%09red/K00383%09red/K00797%09red/K10807%09red/K01920%09red/K00434%09red/K00031%09red
One carbon pool by folate	KEGG PATHWAY	ko00670	20	207	0.0461763	0.173161	Cluster-45536.188016|Cluster-45536.86748|Cluster-45536.133548|Cluster-45536.126483|Cluster-45536.109679|Cluster-45536.116738|Cluster-45536.126535|Cluster-45536.204712|Cluster-45536.204711|Cluster-45536.115104|Cluster-45536.149122|Cluster-45536.149125|Cluster-45536.149124|Cluster-45536.126490|Cluster-45536.38501|Cluster-45536.116792|Cluster-45536.126488|Cluster-45536.204709|Cluster-45536.174034|Cl…	http://www.genome.jp/kegg-bin/show_pathway?ko00670/K00601%09red/K00600%09red/K00602%09red/K00605%09red/K01934%09red/K01433%09red
Carotenoid biosynthesis	KEGG PATHWAY	ko00906	18	190	0.0645409	0.234694	Cluster-45536.106241|Cluster-45536.155179|Cluster-45536.177664|Cluster-45536.177663|Cluster-45536.155190|Cluster-45536.155193|Cluster-45536.42454|Cluster-45536.173007|Cluster-45536.199443|Cluster-45536.142551|Cluster-45536.92114|Cluster-45536.92115|Cluster-45536.150953|Cluster-45536.36213|Cluster-45536.87924|Cluster-45536.216544|Cluster-45536.73471|Cluster-45536.106236	http://www.genome.jp/kegg-bin/show_pathway?ko00906/K09840%09red/K09841%09red/K09843%09red/K02291%09red/K09838%09red/K09835%09red/K09837%09red/K06443%09red/K09839%09red/K06444%09red/K00514%09red
Stilbenoid, diarylheptanoid and gingerol biosynthesis	KEGG PATHWAY	ko00945	20	220	0.072965	0.257524	Cluster-45536.39116|Cluster-45536.64017|Cluster-45536.39115|Cluster-45536.173290|Cluster-45536.37356|Cluster-43985.0|Cluster-45536.50891|Cluster-45536.176915|Cluster-45536.50884|Cluster-45536.53056|Cluster-45536.53057|Cluster-45536.88768|Cluster-45536.208574|Cluster-45536.114579|Cluster-45536.169019|Cluster-45536.86616|Cluster-45536.48970|Cluster-54308.1|Cluster-45536.201852|Cluster-45536.37358	http://www.genome.jp/kegg-bin/show_pathway?ko00945/K09754%09red/K00588%09red/K13065%09red/K00517%09red
Terpenoid backbone biosynthesis	KEGG PATHWAY	ko00900	39	493	0.0910517	0.312177	Cluster-45536.119576|Cluster-45536.192761|Cluster-45536.88914|Cluster-45536.177705|Cluster-45536.177706|Cluster-45536.177707|Cluster-45536.213391|Cluster-45536.182043|Cluster-45536.158121|Cluster-45536.182846|Cluster-45536.185134|Cluster-45536.169693|Cluster-45536.169689|Cluster-45536.42837|Cluster-47024.0|Cluster-45536.157312|Cluster-45536.175373|Cluster-45536.42838|Cluster-45536.42839|Cluster-4…	http://www.genome.jp/kegg-bin/show_pathway?ko00900/K15892%09red/K10960%09red/K00919%09red/K15891%09red/K01662%09red/K06013%09red/K00099%09red/K03526%09red/K00991%09red/K01823%09red/K00787%09red/K01597%09red/K05356%09red/K03527%09red/K00938%09red/K13789%09red/K01641%09red/K00021%09red/K11778%09red
Phagosome	KEGG PATHWAY	ko04145	65	880	0.104489	0.348298	Cluster-45536.165205|Cluster-45536.118640|Cluster-45536.192940|Cluster-45536.69817|Cluster-45536.128400|Cluster-45536.126141|Cluster-45536.142054|Cluster-45536.185059|Cluster-45536.118641|Cluster-45536.123919|Cluster-45536.103609|Cluster-45536.165200|Cluster-45536.36428|Cluster-45536.117301|Cluster-45536.99331|Cluster-45536.184149|Cluster-45536.15893|Cluster-45536.123921|Cluster-45536.123920|Clus…	http://www.genome.jp/kegg-bin/show_pathway?ko04145/K08057%09red/K08517%09red/K10956%09red/K07374%09red/K07375%09red/K00921%09red/K07889%09red/K02145%09red/K02146%09red/K02154%09red/K02152%09red/K07897%09red/K04392%09red
Limonene and pinene degradation	KEGG PATHWAY	ko00903	19	223	0.121021	0.384837	Cluster-45536.168653|Cluster-45536.64017|Cluster-45536.143813|Cluster-45536.105385|Cluster-45536.176915|Cluster-45536.116519|Cluster-45536.88768|Cluster-45536.50891|Cluster-45536.114579|Cluster-45536.50884|Cluster-45536.37356|Cluster-45536.208574|Cluster-45536.44260|Cluster-45536.169019|Cluster-45536.44259|Cluster-45536.105376|Cluster-45536.138351|Cluster-45536.201852|Cluster-45536.37358	http://www.genome.jp/kegg-bin/show_pathway?ko00903/K00128%09red/K00517%09red
Histidine metabolism	KEGG PATHWAY	ko00340	22	265	0.121865	0.384837	Cluster-45536.71842|Cluster-45536.44260|Cluster-45536.102466|Cluster-45536.102469|Cluster-45536.146734|Cluster-45536.105376|Cluster-45536.148510|Cluster-45536.97306|Cluster-45536.168653|Cluster-45536.72185|Cluster-45536.72184|Cluster-45536.102470|Cluster-45536.72186|Cluster-45536.45183|Cluster-45536.44259|Cluster-45536.143813|Cluster-45536.127070|Cluster-45536.105385|Cluster-45536.116519|Cluster-…	http://www.genome.jp/kegg-bin/show_pathway?ko00340/K18649%09red/K01663%09red/K11755%09red/K00817%09red/K00128%09red/K01814%09red/K00765%09red/K00013%09red
Glucosinolate biosynthesis	KEGG PATHWAY	ko00966	3	19	0.135473	0.416841	Cluster-34984.2|Cluster-45536.73104|Cluster-45536.187429	http://www.genome.jp/kegg-bin/show_pathway?ko00966/K12153%09red/K11820%09red
Brassinosteroid biosynthesis	KEGG PATHWAY	ko00905	5	46	0.177818	0.533454	Cluster-45536.204128|Cluster-58965.0|Cluster-45536.204129|Cluster-45536.225708|Cluster-45536.191138	http://www.genome.jp/kegg-bin/show_pathway?ko00905/K12637%09red/K09591%09red/K15639%09red
Flavonoid biosynthesis	KEGG PATHWAY	ko00941	16	198	0.191411	0.560227	Cluster-45536.39116|Cluster-45536.189544|Cluster-45536.39115|Cluster-45536.173290|Cluster-45536.48970|Cluster-45536.76695|Cluster-43985.0|Cluster-45536.63780|Cluster-45536.53056|Cluster-45536.53057|Cluster-45536.75814|Cluster-45536.61760|Cluster-45536.90604|Cluster-45536.86616|Cluster-45536.119786|Cluster-54308.1	http://www.genome.jp/kegg-bin/show_pathway?ko00941/K09754%09red/K01859%09red/K13065%09red/K00588%09red/K00660%09red
Peroxisome	KEGG PATHWAY	ko04146	76	1098	0.200417	0.57262	Cluster-45536.213722|Cluster-45536.126343|Cluster-45536.161682|Cluster-45536.201338|Cluster-45536.109467|Cluster-45536.126320|Cluster-45536.126322|Cluster-45536.172731|Cluster-45536.136085|Cluster-45536.161685|Cluster-45536.126319|Cluster-45536.133184|Cluster-45536.161394|Cluster-45536.126520|Cluster-45536.110109|Cluster-45536.133226|Cluster-45536.68445|Cluster-45536.72702|Cluster-45536.98155|Clu…	http://www.genome.jp/kegg-bin/show_pathway?ko04146/K03781%09red/K13356%09red/K13354%09red/K13348%09red/K00477%09red/K11517%09red/K17879%09red/K04564%09red/K04565%09red/K00232%09red/K07513%09red/K00830%09red/K01897%09red/K01578%09red/K13342%09red/K13347%09red/K13344%09red/K01640%09red/K00031%09red
Lysine biosynthesis	KEGG PATHWAY	ko00300	9	104	0.218257	0.609089	Cluster-45536.84580|Cluster-45536.190514|Cluster-45536.84583|Cluster-45536.70787|Cluster-45536.190515|Cluster-45536.153009|Cluster-45536.121790|Cluster-45536.153007|Cluster-45536.158684	http://www.genome.jp/kegg-bin/show_pathway?ko00300/K10206%09red/K00133%09red/K01586%09red/K01778%09red/K12524%09red/K00928%09red
Butanoate metabolism	KEGG PATHWAY	ko00650	19	251	0.238047	0.649218	Cluster-45536.129398|Cluster-45536.213289|Cluster-45536.158280|Cluster-45536.216355|Cluster-45536.59291|Cluster-45536.144577|Cluster-45536.147844|Cluster-45536.178390|Cluster-45536.132617|Cluster-45536.111901|Cluster-45536.182791|Cluster-45536.147842|Cluster-45536.162311|Cluster-45536.182787|Cluster-45536.185134|Cluster-45536.125469|Cluster-45536.122952|Cluster-45536.144036|Cluster-45536.140138	http://www.genome.jp/kegg-bin/show_pathway?ko00650/K00074%09red/K17761%09red/K18121%09red/K01653%09red/K01641%09red/K01640%09red
Tropane, piperidine and pyridine alkaloid biosynthesis	KEGG PATHWAY	ko00960	14	185	0.279577	0.741633	Cluster-45536.189053|Cluster-45536.132501|Cluster-45536.173258|Cluster-45536.58847|Cluster-45536.88695|Cluster-45536.88696|Cluster-45536.185665|Cluster-45536.95539|Cluster-45536.185993|Cluster-45536.152158|Cluster-62157.0|Cluster-45536.127070|Cluster-45536.183053|Cluster-45536.183051	http://www.genome.jp/kegg-bin/show_pathway?ko00960/K00276%09red/K15849%09red/K00815%09red/K08081%09red/K00817%09red
Glycosphingolipid biosynthesis - globo series	KEGG PATHWAY	ko00603	5	56	0.286531	0.741633	Cluster-45536.61742|Cluster-57136.0|Cluster-45536.61744|Cluster-45536.194767|Cluster-45536.194777	http://www.genome.jp/kegg-bin/show_pathway?ko00603/K01988%09red/K12373%09red/K07407%09red
Fatty acid degradation	KEGG PATHWAY	ko00071	54	798	0.296291	0.741633	Cluster-45536.173280|Cluster-45536.168653|Cluster-45536.125952|Cluster-45536.125953|Cluster-45536.172731|Cluster-45536.136085|Cluster-45536.133184|Cluster-45536.44260|Cluster-45536.155626|Cluster-45536.133226|Cluster-45536.122967|Cluster-45536.133220|Cluster-45536.138351|Cluster-45536.134229|Cluster-45536.134249|Cluster-45536.97475|Cluster-45536.58539|Cluster-45536.134222|Cluster-45536.158096|Clu…	http://www.genome.jp/kegg-bin/show_pathway?ko00071/K00001%09red/K00128%09red/K00232%09red/K10527%09red/K01897%09red/K00121%09red/K07513%09red
Pentose phosphate pathway	KEGG PATHWAY	ko00030	44	646	0.303984	0.741633	Cluster-45536.226026|Cluster-45536.165062|Cluster-45536.168809|Cluster-45536.180800|Cluster-60927.0|Cluster-45536.98281|Cluster-45536.124825|Cluster-45536.117274|Cluster-45536.130364|Cluster-45536.60987|Cluster-45536.124822|Cluster-45536.158105|Cluster-45536.106884|Cluster-45536.118245|Cluster-45536.183240|Cluster-45536.72096|Cluster-45536.72095|Cluster-45536.135284|Cluster-45536.183057|Cluster-4…	http://www.genome.jp/kegg-bin/show_pathway?ko00030/K03841%09red/K00850%09red/K00131%09red/K01835%09red/K01810%09red/K00895%09red/K01807%09red/K00616%09red/K01623%09red/K01057%09red/K00615%09red/K00036%09red/K01783%09red
Isoflavonoid biosynthesis	KEGG PATHWAY	ko00943	1	5	0.304104	0.741633	Cluster-45536.65819	http://www.genome.jp/kegg-bin/show_pathway?ko00943/K13261%09red
Nicotinate and nicotinamide metabolism	KEGG PATHWAY	ko00760	15	205	0.311026	0.741633	Cluster-45536.9323|Cluster-45536.172158|Cluster-45536.9318|Cluster-45536.55378|Cluster-45536.184529|Cluster-45536.56477|Cluster-45536.31534|Cluster-45536.165394|Cluster-45536.9319|Cluster-45536.46395|Cluster-45536.110645|Cluster-45536.125913|Cluster-45536.50969|Cluster-45536.125911|Cluster-45536.106055	http://www.genome.jp/kegg-bin/show_pathway?ko00760/K03787%09red/K00278%09red/K01513%09red/K01950%09red/K00763%09red/K00767%09red/K01081%09red
Glycosaminoglycan degradation	KEGG PATHWAY	ko00531	19	266	0.315194	0.741633	Cluster-45536.222157|Cluster-45536.66411|Cluster-34023.9|Cluster-45536.151630|Cluster-34023.4|Cluster-45536.39158|Cluster-45536.71742|Cluster-45536.71743|Cluster-45536.179281|Cluster-45536.194777|Cluster-45536.215103|Cluster-45536.179273|Cluster-45536.194767|Cluster-45536.40175|Cluster-45536.179277|Cluster-45536.179282|Cluster-45536.65506|Cluster-45536.65505|Cluster-45536.179278	http://www.genome.jp/kegg-bin/show_pathway?ko00531/K10532%09red/K07964%09red/K12309%09red/K12373%09red/K01205%09red
Ascorbate and aldarate metabolism	KEGG PATHWAY	ko00053	32	466	0.321868	0.742772	Cluster-45536.110040|Cluster-45536.76669|Cluster-45536.78783|Cluster-45536.76666|Cluster-45536.44260|Cluster-45536.94080|Cluster-45536.239825|Cluster-45536.96827|Cluster-45536.96828|Cluster-45536.212750|Cluster-45536.97923|Cluster-45536.97921|Cluster-45536.195779|Cluster-45536.105376|Cluster-45536.117563|Cluster-45536.42416|Cluster-45536.97306|Cluster-45536.63730|Cluster-45536.168653|Cluster-4553…	http://www.genome.jp/kegg-bin/show_pathway?ko00053/K17744%09red/K18649%09red/K10046%09red/K00128%09red/K12447%09red/K00423%09red/K14190%09red/K00434%09red
Glycolysis / Gluconeogenesis	KEGG PATHWAY	ko00010	108	1668	0.360657	0.808696	Cluster-45536.83424|Cluster-45536.70360|Cluster-45536.183240|Cluster-45536.211582|Cluster-45536.124825|Cluster-45536.124822|Cluster-45536.137355|Cluster-52349.0|Cluster-52349.2|Cluster-45536.60146|Cluster-45536.127007|Cluster-45536.93071|Cluster-45536.180800|Cluster-45536.183057|Cluster-45536.206301|Cluster-33788.0|Cluster-45536.206303|Cluster-45536.206305|Cluster-45536.109696|Cluster-45536.44259…	http://www.genome.jp/kegg-bin/show_pathway?ko00010/K00850%09red/K01689%09red/K00895%09red/K01623%09red/K01810%09red/K00873%09red/K00627%09red/K03841%09red/K00131%09red/K01835%09red/K01834%09red/K00844%09red/K01792%09red/K00134%09red/K01610%09red/K00927%09red/K00001%09red/K01803%09red/K00161%09red/K00162%09red/K00128%09red/K01785%09red/K00382%09red/K00121%09red/K15634%09red/K15633%09red
Galactose metabolism	KEGG PATHWAY	ko00052	50	757	0.363913	0.808696	Cluster-45536.153483|Cluster-45536.99099|Cluster-45536.78783|Cluster-45536.124822|Cluster-45536.71532|Cluster-44094.2|Cluster-45536.117274|Cluster-45536.71531|Cluster-45536.128733|Cluster-45536.49874|Cluster-45536.64950|Cluster-45536.126514|Cluster-45536.103484|Cluster-45536.103485|Cluster-45536.103486|Cluster-45536.103487|Cluster-45536.103480|Cluster-45536.103482|Cluster-45536.103483|Cluster-455…	http://www.genome.jp/kegg-bin/show_pathway?ko00052/K01193%09red/K00850%09red/K01187%09red/K00844%09red/K01835%09red/K12309%09red/K00011%09red/K01785%09red/K01784%09red/K12447%09red/K07407%09red
Cutin, suberine and wax biosynthesis	KEGG PATHWAY	ko00073	10	139	0.376776	0.822057	Cluster-45536.51959|Cluster-45536.182147|Cluster-45536.168307|Cluster-60907.1|Cluster-45536.193521|Cluster-38224.0|Cluster-45536.115398|Cluster-45536.115401|Cluster-45536.201361|Cluster-45536.115404	http://www.genome.jp/kegg-bin/show_pathway?ko00073/K15398%09red/K15404%09red/K15400%09red/K13356%09red
Cell cycle - Caulobacter	KEGG PATHWAY	ko04112	13	188	0.398689	0.844341	Cluster-45536.121335|Cluster-45536.145388|Cluster-45536.129180|Cluster-45536.135868|Cluster-45536.180563|Cluster-45536.108540|Cluster-45536.108541|Cluster-45536.135861|Cluster-45536.108547|Cluster-45536.135864|Cluster-45536.135863|Cluster-45536.108538|Cluster-45536.135872	http://www.genome.jp/kegg-bin/show_pathway?ko04112/K01358%09red/K01338%09red/K03531%09red
Biotin metabolism	KEGG PATHWAY	ko00780	16	235	0.401991	0.844341	Cluster-45536.146230|Cluster-45536.241160|Cluster-45536.207508|Cluster-45536.215405|Cluster-45536.135035|Cluster-54953.1|Cluster-45536.140817|Cluster-45536.69952|Cluster-45536.73684|Cluster-45536.186884|Cluster-45536.159159|Cluster-45536.186882|Cluster-45536.146229|Cluster-57342.0|Cluster-54953.2|Cluster-54953.3	http://www.genome.jp/kegg-bin/show_pathway?ko00780/K19562%09red/K00059%09red/K00652%09red/K01012%09red/K01942%09red/K00208%09red/K09458%09red
N-Glycan biosynthesis	KEGG PATHWAY	ko00510	21	314	0.408098	0.844341	Cluster-45536.98450|Cluster-45536.144213|Cluster-45536.130897|Cluster-45536.175907|Cluster-45536.151273|Cluster-45536.684|Cluster-45536.687|Cluster-45536.54746|Cluster-45536.174191|Cluster-45536.182549|Cluster-45536.151951|Cluster-45536.45664|Cluster-45536.172349|Cluster-45536.151952|Cluster-45536.213269|Cluster-45536.74531|Cluster-45536.175911|Cluster-45536.124860|Cluster-45536.151944|Cluster-54…	http://www.genome.jp/kegg-bin/show_pathway?ko00510/K03842%09red/K03843%09red/K07441%09red/K07432%09red/K03844%09red/K03850%09red/K00726%09red/K00737%09red/K12668%09red/K07151%09red/K12670%09red
Base excision repair	KEGG PATHWAY	ko03410	22	350	0.514635	0.957036	Cluster-45536.196757|Cluster-45536.137551|Cluster-45536.143784|Cluster-45536.185680|Cluster-45536.243225|Cluster-45536.243224|Cluster-45536.182505|Cluster-57629.0|Cluster-45536.171195|Cluster-45536.177390|Cluster-45536.134196|Cluster-45536.146390|Cluster-45536.137540|Cluster-45536.113605|Cluster-45536.101|Cluster-45536.86239|Cluster-45536.54081|Cluster-45536.104293|Cluster-45536.86244|Cluster-455…	http://www.genome.jp/kegg-bin/show_pathway?ko03410/K01246%09red/K10798%09red/K04802%09red/K02324%09red/K02335%09red/K10802%09red/K03660%09red
Vitamin B6 metabolism	KEGG PATHWAY	ko00750	5	76	0.518724	0.957036	Cluster-45536.58239|Cluster-45536.73346|Cluster-45536.73329|Cluster-45536.126405|Cluster-45536.73330	http://www.genome.jp/kegg-bin/show_pathway?ko00750/K06215%09red/K01733%09red/K05275%09red
Glycosphingolipid biosynthesis - ganglio series	KEGG PATHWAY	ko00604	4	60	0.521539	0.957036	Cluster-45536.215103|Cluster-45536.194767|Cluster-45536.194777|Cluster-45536.39158	http://www.genome.jp/kegg-bin/show_pathway?ko00604/K12309%09red/K12373%09red
Arachidonic acid metabolism	KEGG PATHWAY	ko00590	12	190	0.523559	0.957036	Cluster-45536.47448|Cluster-45536.159534|Cluster-45536.197262|Cluster-45536.192333|Cluster-45536.182018|Cluster-45536.72028|Cluster-45536.72029|Cluster-45536.44329|Cluster-45536.176510|Cluster-45536.116257|Cluster-45536.77316|Cluster-45536.72027	http://www.genome.jp/kegg-bin/show_pathway?ko00590/K00432%09red/K01047%09red/K18592%09red
Valine, leucine and isoleucine biosynthesis	KEGG PATHWAY	ko00290	12	190	0.523559	0.957036	Cluster-45536.219192|Cluster-45536.216355|Cluster-45536.35792|Cluster-45536.62256|Cluster-45536.142881|Cluster-45536.62254|Cluster-45536.174149|Cluster-45536.144929|Cluster-45536.130543|Cluster-45536.104995|Cluster-45536.124829|Cluster-45536.124828	http://www.genome.jp/kegg-bin/show_pathway?ko00290/K01754%09red/K01653%09red/K01649%09red/K01703%09red/K00053%09red
Sulfur relay system	KEGG PATHWAY	ko04122	6	93	0.5266	0.957036	Cluster-45536.202112|Cluster-45536.176085|Cluster-45536.194527|Cluster-45536.77907|Cluster-45536.194528|Cluster-45536.189231	http://www.genome.jp/kegg-bin/show_pathway?ko04122/K03635%09red/K03639%09red/K14168%09red/K00566%09red
Diterpenoid biosynthesis	KEGG PATHWAY	ko00904	7	110	0.533319	0.957036	Cluster-30289.0|Cluster-33963.2|Cluster-45536.35972|Cluster-42127.2|Cluster-45536.55729|Cluster-40335.0|Cluster-45536.70885	http://www.genome.jp/kegg-bin/show_pathway?ko00904/K17982%09red/K17961%09red/K04124%09red/K04125%09red/K04123%09red/K05282%09red
Pantothenate and CoA biosynthesis	KEGG PATHWAY	ko00770	17	274	0.541573	0.957036	Cluster-45536.232963|Cluster-45536.29626|Cluster-45536.216355|Cluster-45536.125913|Cluster-45536.112107|Cluster-45536.35825|Cluster-45536.110645|Cluster-45536.215200|Cluster-45536.125911|Cluster-45536.135884|Cluster-45536.219192|Cluster-45536.130543|Cluster-45536.104995|Cluster-45536.52777|Cluster-45536.215204|Cluster-45536.142881|Cluster-45536.112096	http://www.genome.jp/kegg-bin/show_pathway?ko00770/K01513%09red/K06133%09red/K00053%09red/K01464%09red/K09680%09red/K00606%09red/K01922%09red/K01653%09red/K01598%09red
Fatty acid biosynthesis	KEGG PATHWAY	ko00061	32	520	0.552348	0.957036	Cluster-45536.207508|Cluster-45536.93777|Cluster-45536.136085|Cluster-45536.146230|Cluster-45536.133184|Cluster-45536.159159|Cluster-45536.143234|Cluster-45536.133226|Cluster-45536.140534|Cluster-45536.133220|Cluster-45536.161394|Cluster-45536.97475|Cluster-45536.149300|Cluster-45536.111686|Cluster-45536.84|Cluster-45536.149839|Cluster-45536.104435|Cluster-45536.37457|Cluster-45536.69952|Cluster-…	http://www.genome.jp/kegg-bin/show_pathway?ko00061/K10782%09red/K00648%09red/K00645%09red/K00059%09red/K02160%09red/K01897%09red/K03921%09red/K00208%09red/K09458%09red
Cysteine and methionine metabolism	KEGG PATHWAY	ko00270	60	974	0.552371	0.957036	Cluster-45536.128362|Cluster-45536.128363|Cluster-45536.114347|Cluster-45536.128364|Cluster-45536.108217|Cluster-45536.86709|Cluster-45536.56337|Cluster-45536.154360|Cluster-45536.121790|Cluster-45536.199916|Cluster-51232.0|Cluster-45536.123263|Cluster-45536.69092|Cluster-45536.97716|Cluster-45536.61724|Cluster-45536.154396|Cluster-45536.154397|Cluster-45536.94126|Cluster-45536.70787|Cluster-4553…	http://www.genome.jp/kegg-bin/show_pathway?ko00270/K01611%09red/K01920%09red/K00133%09red/K01244%09red/K16054%09red/K00928%09red/K00640%09red/K00547%09red/K00827%09red/K12524%09red/K08967%09red/K00815%09red/K01760%09red/K00797%09red/K00789%09red/K13034%09red/K00026%09red/K00558%09red/K01738%09red/K01739%09red
Monobactam biosynthesis	KEGG PATHWAY	ko00261	4	63	0.558111	0.957036	Cluster-45536.121790|Cluster-45536.153007|Cluster-45536.153009|Cluster-45536.70787	http://www.genome.jp/kegg-bin/show_pathway?ko00261/K00928%09red/K12524%09red/K00133%09red
Zeatin biosynthesis	KEGG PATHWAY	ko00908	5	80	0.562028	0.957036	Cluster-45536.146300|Cluster-57111.0|Cluster-45536.146304|Cluster-45536.146293|Cluster-45536.197266	http://www.genome.jp/kegg-bin/show_pathway?ko00908/K13495%09red/K00279%09red/K10760%09red
Plant-pathogen interaction	KEGG PATHWAY	ko04626	76	1238	0.566246	0.957036	Cluster-45536.82524|Cluster-45536.121989|Cluster-45536.37618|Cluster-45536.139454|Cluster-45536.121988|Cluster-45536.138986|Cluster-45536.121987|Cluster-45536.193811|Cluster-45536.165440|Cluster-45536.71729|Cluster-45536.157605|Cluster-45536.140253|Cluster-60077.0|Cluster-45536.156431|Cluster-45536.214805|Cluster-45536.70899|Cluster-45536.103463|Cluster-45536.211304|Cluster-45536.71727|Cluster-45…	http://www.genome.jp/kegg-bin/show_pathway?ko04626/K13414%09red/K13459%09red/K13416%09red/K09487%09red/K13449%09red/K13412%09red/K13456%09red/K04079%09red/K13420%09red/K13429%09red/K13428%09red/K04368%09red/K13466%09red/K13447%09red/K18875%09red/K13448%09red/K13458%09red/K05391%09red/K13436%09red/K13424%09red/K13427%09red
Thiamine metabolism	KEGG PATHWAY	ko00730	9	149	0.583685	0.97033	Cluster-45536.133121|Cluster-45536.168334|Cluster-45536.142512|Cluster-45536.124245|Cluster-45536.124247|Cluster-45536.186753|Cluster-52990.0|Cluster-45536.118153|Cluster-45536.92130	http://www.genome.jp/kegg-bin/show_pathway?ko00730/K00878%09red/K03147%09red/K03146%09red/K01662%09red
Aminoacyl-tRNA biosynthesis	KEGG PATHWAY	ko00970	69	1133	0.590284	0.97033	Cluster-45536.93620|Cluster-45536.192106|Cluster-45536.192105|Cluster-45536.200429|Cluster-45536.10828|Cluster-45536.33491|Cluster-45536.171866|Cluster-45536.86902|Cluster-45536.158961|Cluster-45536.165396|Cluster-45536.13554|Cluster-45536.205402|Cluster-45536.73556|Cluster-45536.144610|Cluster-45536.144611|Cluster-45536.147745|Cluster-45536.84891|Cluster-45536.89473|Cluster-45536.120011|Cluster-…	http://www.genome.jp/kegg-bin/show_pathway?ko00970/K02434%09red/K02435%09red/K01881%09red/K01874%09red/K01887%09red/K04567%09red/K01880%09red/K01870%09red/K01873%09red/K01872%09red/K01875%09red/K01867%09red/K02433%09red/K01883%09red/K01889%09red/K01868%09red/K01869%09red/K01893%09red/K01892%09red/K01890%09red
Circadian rhythm - plant	KEGG PATHWAY	ko04712	21	355	0.622291	0.998084	Cluster-45536.144537|Cluster-45536.164448|Cluster-45536.96611|Cluster-45536.208696|Cluster-45536.76695|Cluster-45536.144539|Cluster-45536.96608|Cluster-45536.63780|Cluster-45536.75479|Cluster-45536.87877|Cluster-44436.1|Cluster-45536.161546|Cluster-45536.132954|Cluster-45536.61760|Cluster-45536.189544|Cluster-45536.11075|Cluster-45536.61592|Cluster-45536.102643|Cluster-45536.61588|Cluster-45536.1…	http://www.genome.jp/kegg-bin/show_pathway?ko04712/K12118%09red/K16223%09red/K03097%09red/K12119%09red/K12121%09red/K12120%09red/K12130%09red/K00660%09red/K12127%09red/K12129%09red
beta-Alanine metabolism	KEGG PATHWAY	ko00410	33	554	0.623802	0.998084	Cluster-45536.111708|Cluster-45536.88695|Cluster-45536.88696|Cluster-45536.210918|Cluster-45536.44260|Cluster-45536.60117|Cluster-45536.60116|Cluster-45536.129328|Cluster-45536.129320|Cluster-45536.242570|Cluster-45536.83391|Cluster-45536.105376|Cluster-45536.83394|Cluster-45536.173258|Cluster-45536.185993|Cluster-45536.210922|Cluster-45536.210920|Cluster-45536.210921|Cluster-45536.168653|Cluster…	http://www.genome.jp/kegg-bin/show_pathway?ko00410/K00276%09red/K17839%09red/K12259%09red/K05605%09red/K00128%09red/K13366%09red/K01464%09red/K01578%09red/K00797%09red
DNA replication	KEGG PATHWAY	ko03030	31	542	0.703595	1	Cluster-45536.183135|Cluster-45536.37611|Cluster-45536.49875|Cluster-45536.185680|Cluster-39463.0|Cluster-45536.149174|Cluster-54164.1|Cluster-45536.226599|Cluster-45536.43327|Cluster-45536.43326|Cluster-57629.0|Cluster-45536.171195|Cluster-36603.0|Cluster-45536.25785|Cluster-45536.104293|Cluster-45536.218036|Cluster-45536.43486|Cluster-57142.0|Cluster-45536.113605|Cluster-45536.226602|Cluster-45…	http://www.genome.jp/kegg-bin/show_pathway?ko03030/K10754%09red/K02209%09red/K10743%09red/K10742%09red/K07466%09red/K02684%09red/K04802%09red/K02212%09red/K02324%09red/K02541%09red/K02542%09red/K02540%09red/K02335%09red/K10739%09red
C5-Branched dibasic acid metabolism	KEGG PATHWAY	ko00660	3	59	0.712176	1	Cluster-45536.62254|Cluster-45536.62256|Cluster-45536.216355	http://www.genome.jp/kegg-bin/show_pathway?ko00660/K01653%09red/K01703%09red
Riboflavin metabolism	KEGG PATHWAY	ko00740	5	100	0.743812	1	Cluster-45536.65466|Cluster-45536.186594|Cluster-45536.211118|Cluster-45536.79620|Cluster-45536.206387	http://www.genome.jp/kegg-bin/show_pathway?ko00740/K00794%09red/K00793%09red/K14652%09red/K11752%09red
Arginine and proline metabolism	KEGG PATHWAY	ko00330	34	608	0.753837	1	Cluster-45536.77091|Cluster-45536.140253|Cluster-45536.44260|Cluster-45536.129328|Cluster-45536.212559|Cluster-45536.129320|Cluster-45536.242570|Cluster-45536.189864|Cluster-45536.83391|Cluster-45536.105376|Cluster-45536.83394|Cluster-45536.83561|Cluster-60336.0|Cluster-62007.0|Cluster-45536.168653|Cluster-45536.184598|Cluster-45536.44259|Cluster-45536.189866|Cluster-45536.118724|Cluster-45536.13…	http://www.genome.jp/kegg-bin/show_pathway?ko00330/K17839%09red/K12259%09red/K00128%09red/K13366%09red/K00318%09red/K01611%09red/K13427%09red/K01583%09red/K00797%09red/K01426%09red/K12657%09red
Selenocompound metabolism	KEGG PATHWAY	ko00450	10	210	0.835824	1	Cluster-45536.114347|Cluster-45536.87265|Cluster-45536.115155|Cluster-45536.133284|Cluster-45536.137595|Cluster-45536.163561|Cluster-45536.69487|Cluster-45536.142437|Cluster-45536.114354|Cluster-45536.186828	http://www.genome.jp/kegg-bin/show_pathway?ko00450/K00384%09red/K01760%09red/K01874%09red/K11717%09red/K01739%09red
SNARE interactions in vesicular transport	KEGG PATHWAY	ko04130	12	248	0.839329	1	Cluster-45536.50668|Cluster-45536.126502|Cluster-45536.228351|Cluster-45536.149663|Cluster-45536.202475|Cluster-62526.0|Cluster-45536.149668|Cluster-45536.133251|Cluster-45536.156082|Cluster-45536.149660|Cluster-45536.173314|Cluster-45536.51684	http://www.genome.jp/kegg-bin/show_pathway?ko04130/K08495%09red/K08497%09red/K08490%09red/K08486%09red/K08498%09red/K08515%09red/K08517%09red
Glycerolipid metabolism	KEGG PATHWAY	ko00561	39	729	0.843668	1	Cluster-37902.0|Cluster-44094.2|Cluster-44094.1|Cluster-45536.65069|Cluster-45536.44260|Cluster-45536.44259|Cluster-45536.169265|Cluster-45536.58142|Cluster-45536.169255|Cluster-45536.163412|Cluster-45536.185481|Cluster-45536.116014|Cluster-45536.105376|Cluster-45536.127983|Cluster-45536.174505|Cluster-45536.174504|Cluster-45536.88945|Cluster-45536.186964|Cluster-45536.61742|Cluster-45536.61744|C…	http://www.genome.jp/kegg-bin/show_pathway?ko00561/K00679%09red/K15918%09red/K13523%09red/K03715%09red/K00128%09red/K00011%09red/K13508%09red/K00901%09red/K07407%09red/K00630%09red
Tryptophan metabolism	KEGG PATHWAY	ko00380	18	369	0.872324	1	Cluster-45536.126503|Cluster-45536.212559|Cluster-45536.212561|Cluster-45536.168653|Cluster-45536.26512|Cluster-45536.212560|Cluster-45536.87036|Cluster-30172.0|Cluster-45536.105385|Cluster-45536.44260|Cluster-45536.44259|Cluster-45536.189864|Cluster-45536.143813|Cluster-45536.105376|Cluster-45536.138351|Cluster-34984.2|Cluster-45536.189866|Cluster-45536.116519	http://www.genome.jp/kegg-bin/show_pathway?ko00380/K03781%09red/K11816%09red/K16903%09red/K00128%09red/K01426%09red/K11820%09red
Protein export	KEGG PATHWAY	ko03060	19	390	0.879038	1	Cluster-45536.104232|Cluster-45536.184149|Cluster-45536.101831|Cluster-45536.56500|Cluster-45536.126517|Cluster-45536.63034|Cluster-45536.93517|Cluster-45536.118009|Cluster-45536.99404|Cluster-45536.137499|Cluster-45536.85525|Cluster-45536.85524|Cluster-45536.85526|Cluster-45536.85529|Cluster-45536.83535|Cluster-45536.181053|Cluster-45536.155974|Cluster-45536.199800|Cluster-56414.0	http://www.genome.jp/kegg-bin/show_pathway?ko03060/K03070%09red/K03217%09red/K10956%09red/K03118%09red/K12275%09red/K09647%09red/K03116%09red/K03107%09red/K03106%09red/K09648%09red
Folate biosynthesis	KEGG PATHWAY	ko00790	5	135	0.918327	1	Cluster-45536.193711|Cluster-45536.176085|Cluster-45536.194528|Cluster-45536.194527|Cluster-45536.34509	http://www.genome.jp/kegg-bin/show_pathway?ko00790/K03635%09red/K13950%09red/K01930%09red/K03639%09red
Synthesis and degradation of ketone bodies	KEGG PATHWAY	ko00072	3	92	0.922228	1	Cluster-45536.185134|Cluster-45536.125469|Cluster-45536.132617	http://www.genome.jp/kegg-bin/show_pathway?ko00072/K01640%09red/K01641%09red
Arginine biosynthesis	KEGG PATHWAY	ko00220	18	401	0.935364	1	Cluster-45536.127955|Cluster-45536.127957|Cluster-45536.118722|Cluster-45536.130418|Cluster-45536.134602|Cluster-45536.127966|Cluster-45536.127963|Cluster-45536.219294|Cluster-45536.166112|Cluster-45536.140253|Cluster-45536.55054|Cluster-45536.113340|Cluster-45536.118724|Cluster-45536.88033|Cluster-45536.122853|Cluster-45536.127967|Cluster-45536.127948|Cluster-45536.6678	http://www.genome.jp/kegg-bin/show_pathway?ko00220/K00261%09red/K14272%09red/K00611%09red/K14682%09red/K01915%09red/K14677%09red/K13427%09red/K00930%09red
Alanine, aspartate and glutamate metabolism	KEGG PATHWAY	ko00250	31	673	0.963453	1	Cluster-45536.172158|Cluster-45536.173052|Cluster-45536.127967|Cluster-45536.127966|Cluster-45536.164226|Cluster-45536.127963|Cluster-45536.127948|Cluster-45536.164752|Cluster-45536.144577|Cluster-45536.113340|Cluster-45536.199916|Cluster-45536.6678|Cluster-45536.168045|Cluster-45536.168044|Cluster-45536.94126|Cluster-45536.122746|Cluster-45536.46395|Cluster-45536.141007|Cluster-45536.111901|Clus…	http://www.genome.jp/kegg-bin/show_pathway?ko00250/K00261%09red/K17761%09red/K01956%09red/K01955%09red/K00278%09red/K01953%09red/K00827%09red/K14272%09red/K01939%09red/K00830%09red/K01915%09red/K00609%09red/K00820%09red
Purine metabolism	KEGG PATHWAY	ko00230	79	1541	0.963942	1	Cluster-45536.171195|Cluster-45536.36272|Cluster-45536.238172|Cluster-45536.176069|Cluster-45536.137397|Cluster-38789.0|Cluster-62485.0|Cluster-45536.124825|Cluster-45536.164752|Cluster-45536.204712|Cluster-45536.52154|Cluster-45536.158983|Cluster-45536.124822|Cluster-45536.110645|Cluster-45536.104293|Cluster-45536.45667|Cluster-46983.2|Cluster-46983.3|Cluster-45536.137469|Cluster-45536.100504|Cl…	http://www.genome.jp/kegg-bin/show_pathway?ko00230/K00856%09red/K14977%09red/K00601%09red/K00602%09red/K03024%09red/K01939%09red/K00939%09red/K00873%09red/K02335%09red/K01933%09red/K03787%09red/K01835%09red/K01519%09red/K01951%09red/K01081%09red/K02999%09red/K01490%09red/K00962%09red/K02684%09red/K01514%09red/K01513%09red/K03015%09red/K00759%09red/K02324%09red/K03010%09red/K03013%09red/K03012%09r…
ABC transporters	KEGG PATHWAY	ko02010	14	364	0.977616	1	Cluster-45536.56019|Cluster-45536.72333|Cluster-45536.191910|Cluster-45536.198733|Cluster-45536.150017|Cluster-45536.10005|Cluster-45536.246417|Cluster-45536.11358|Cluster-33083.0|Cluster-45536.73761|Cluster-45536.5724|Cluster-45536.103771|Cluster-37224.3|Cluster-45536.56021	http://www.genome.jp/kegg-bin/show_pathway?ko02010/K05656%09red/K05674%09red/K05658%09red/K05666%09red
Taurine and hypotaurine metabolism	KEGG PATHWAY	ko00430	2	94	0.978941	1	Cluster-45536.47448|Cluster-45536.44329	http://www.genome.jp/kegg-bin/show_pathway?ko00430/K18592%09red
Proteasome	KEGG PATHWAY	ko03050	30	685	0.980664	1	Cluster-45536.195262|Cluster-45536.195261|Cluster-45536.184442|Cluster-43676.0|Cluster-45536.199012|Cluster-45536.154321|Cluster-45536.15891|Cluster-45536.15892|Cluster-45536.22450|Cluster-45536.22451|Cluster-45536.143651|Cluster-45536.68045|Cluster-45536.157357|Cluster-45536.107091|Cluster-45536.133720|Cluster-45536.199002|Cluster-45536.62922|Cluster-45536.193753|Cluster-45536.65137|Cluster-4553…	http://www.genome.jp/kegg-bin/show_pathway?ko03050/K03064%09red/K03065%09red/K03066%09red/K06699%09red/K02736%09red/K03037%09red/K02739%09red/K03028%09red/K02725%09red/K02731%09red/K02730%09red/K02737%09red/K03032%09red/K03031%09red/K03030%09red
Valine, leucine and isoleucine degradation	KEGG PATHWAY	ko00280	37	819	0.981112	1	Cluster-45536.111708|Cluster-45536.60117|Cluster-45536.210918|Cluster-45536.60296|Cluster-45536.92961|Cluster-45536.44260|Cluster-45536.185134|Cluster-45536.199916|Cluster-45536.72702|Cluster-45536.60116|Cluster-45536.60146|Cluster-45536.94126|Cluster-45536.132617|Cluster-45536.217466|Cluster-45536.122672|Cluster-45536.105376|Cluster-45536.217469|Cluster-45536.210921|Cluster-45536.210922|Cluster-…	http://www.genome.jp/kegg-bin/show_pathway?ko00280/K18660%09red/K07513%09red/K05607%09red/K05605%09red/K00166%09red/K00128%09red/K00827%09red/K00382%09red/K00253%09red/K01640%09red/K01641%09red
Sphingolipid metabolism	KEGG PATHWAY	ko00600	13	351	0.982073	1	Cluster-45536.73875|Cluster-45536.73527|Cluster-51947.0|Cluster-45536.96790|Cluster-45536.60682|Cluster-45536.215103|Cluster-45536.61742|Cluster-45536.57014|Cluster-45536.39158|Cluster-45536.205024|Cluster-45536.61744|Cluster-45536.60691|Cluster-45536.60689	http://www.genome.jp/kegg-bin/show_pathway?ko00600/K00654%09red/K12309%09red/K04710%09red/K04715%09red/K07407%09red/K04718%09red/K04708%09red/K17108%09red
Pyruvate metabolism	KEGG PATHWAY	ko00620	58	1221	0.984863	1	Cluster-45536.128362|Cluster-45536.74375|Cluster-45536.74376|Cluster-45536.106804|Cluster-45536.174149|Cluster-45536.128364|Cluster-45536.128363|Cluster-45536.198269|Cluster-45536.161854|Cluster-45536.128420|Cluster-45536.60296|Cluster-45536.67184|Cluster-45536.179805|Cluster-45536.44260|Cluster-45536.84637|Cluster-45536.134990|Cluster-45536.124829|Cluster-45536.124828|Cluster-45536.86176|Cluster…	http://www.genome.jp/kegg-bin/show_pathway?ko00620/K02160%09red/K01006%09red/K00102%09red/K01679%09red/K01759%09red/K00162%09red/K00161%09red/K00128%09red/K01595%09red/K00029%09red/K01610%09red/K00382%09red/K01649%09red/K00873%09red/K00026%09red/K00627%09red/K00028%09red
Ubiquitin mediated proteolysis	KEGG PATHWAY	ko04120	59	1247	0.986708	1	Cluster-45536.126364|Cluster-45536.126365|Cluster-45536.163088|Cluster-45536.76748|Cluster-45536.177212|Cluster-61800.1|Cluster-45536.178097|Cluster-45536.157382|Cluster-45536.132349|Cluster-45536.200839|Cluster-45536.127928|Cluster-45536.36604|Cluster-45536.34574|Cluster-45536.120375|Cluster-45536.171467|Cluster-45536.171466|Cluster-45536.157464|Cluster-45536.161398|Cluster-45536.152686|Cluster-…	http://www.genome.jp/kegg-bin/show_pathway?ko04120/K10590%09red/K10591%09red/K10592%09red/K10579%09red/K10599%09red/K10580%09red/K03868%09red/K10606%09red/K06688%09red/K03358%09red/K10581%09red/K10140%09red/K10144%09red/K03094%09red/K10589%09red/K10588%09red/K10573%09red/K03178%09red/K10610%09red/K03869%09red/K06689%09red/K03875%09red/K10688%09red/K03347%09red/K03363%09red/K03348%09red/K03364%09r…
Inositol phosphate metabolism	KEGG PATHWAY	ko00562	20	507	0.987376	1	Cluster-50063.0|Cluster-45536.95524|Cluster-45536.80612|Cluster-45536.54102|Cluster-45536.120588|Cluster-41046.0|Cluster-45536.97306|Cluster-45536.230529|Cluster-45536.94150|Cluster-45536.143732|Cluster-45536.135763|Cluster-45536.112520|Cluster-45536.54099|Cluster-45536.45183|Cluster-45536.112483|Cluster-45536.82874|Cluster-39371.0|Cluster-45536.163510|Cluster-45536.193333|Cluster-45536.43289	http://www.genome.jp/kegg-bin/show_pathway?ko00562/K18649%09red/K01803%09red/K01114%09red/K05857%09red/K00921%09red/K01858%09red/K01099%09red/K00888%09red/K15422%09red/K00889%09red/K01092%09red
Glycerophospholipid metabolism	KEGG PATHWAY	ko00564	45	1006	0.990745	1	Cluster-45536.173135|Cluster-37902.0|Cluster-45536.94450|Cluster-45536.127513|Cluster-45536.133904|Cluster-45536.173150|Cluster-45536.65069|Cluster-45536.169265|Cluster-45536.91792|Cluster-45536.28984|Cluster-45536.173169|Cluster-45536.169255|Cluster-45536.131430|Cluster-45536.125424|Cluster-45536.127028|Cluster-45536.132759|Cluster-45536.60148|Cluster-45536.122651|Cluster-41046.0|Cluster-45536.1…	http://www.genome.jp/kegg-bin/show_pathway?ko00564/K00006%09red/K05929%09red/K06129%09red/K00995%09red/K18696%09red/K13523%09red/K00968%09red/K06130%09red/K16860%09red/K00981%09red/K13508%09red/K01047%09red/K01114%09red/K00901%09red/K13511%09red/K01115%09red/K00630%09red/K01126%09red
Non-homologous end-joining	KEGG PATHWAY	ko03450	1	77	0.991046	1	Cluster-45536.123548	http://www.genome.jp/kegg-bin/show_pathway?ko03450/K10866%09red
Nucleotide excision repair	KEGG PATHWAY	ko03420	23	582	0.991344	1	Cluster-45536.185680|Cluster-45536.188861|Cluster-45536.105358|Cluster-57629.0|Cluster-45536.171195|Cluster-45536.105353|Cluster-45536.25785|Cluster-45536.105351|Cluster-45536.218036|Cluster-57142.0|Cluster-45536.113605|Cluster-45536.98162|Cluster-45536.104293|Cluster-45536.167922|Cluster-45536.176846|Cluster-45536.136827|Cluster-45536.13319|Cluster-45536.68338|Cluster-45536.68335|Cluster-45536.6…	http://www.genome.jp/kegg-bin/show_pathway?ko03420/K03143%09red/K10754%09red/K10140%09red/K03868%09red/K10845%09red/K07466%09red/K10849%09red/K10610%09red/K04802%09red/K02324%09red/K02335%09red/K10739%09red
Glycosylphosphatidylinositol(GPI)-anchor biosynthesis	KEGG PATHWAY	ko00563	3	145	0.993188	1	Cluster-45536.63059|Cluster-45536.127217|Cluster-45536.126537	http://www.genome.jp/kegg-bin/show_pathway?ko00563/K07542%09red/K05288%09red
Mismatch repair	KEGG PATHWAY	ko03430	11	352	0.995688	1	Cluster-45536.34851|Cluster-45536.34850|Cluster-45536.167421|Cluster-57142.0|Cluster-45536.241277|Cluster-45536.136827|Cluster-57629.0|Cluster-45536.218036|Cluster-45536.25785|Cluster-45536.145063|Cluster-45536.46721	http://www.genome.jp/kegg-bin/show_pathway?ko03430/K10754%09red/K10746%09red/K07456%09red/K07466%09red/K04802%09red/K08736%09red/K10739%09red
Homologous recombination	KEGG PATHWAY	ko03440	14	421	0.996014	1	Cluster-33518.0|Cluster-45536.3814|Cluster-45536.185680|Cluster-45536.218036|Cluster-57142.0|Cluster-45536.112291|Cluster-45536.196829|Cluster-45536.67765|Cluster-45536.58819|Cluster-45536.58818|Cluster-45536.51187|Cluster-45536.171195|Cluster-45536.123548|Cluster-45536.25785	http://www.genome.jp/kegg-bin/show_pathway?ko03440/K10901%09red/K10866%09red/K03553%09red/K08775%09red/K07466%09red/K10871%09red/K02335%09red/K03165%09red/K10739%09red
Propanoate metabolism	KEGG PATHWAY	ko00640	17	487	0.996157	1	Cluster-45536.217469|Cluster-45536.133072|Cluster-45536.150738|Cluster-45536.60146|Cluster-45536.137183|Cluster-45536.210918|Cluster-45536.210922|Cluster-45536.104435|Cluster-45536.210920|Cluster-45536.210921|Cluster-45536.60296|Cluster-45536.217466|Cluster-45536.173331|Cluster-45536.111708|Cluster-45536.60117|Cluster-45536.60116|Cluster-45536.217471	http://www.genome.jp/kegg-bin/show_pathway?ko00640/K00166%09red/K01578%09red/K02160%09red/K00382%09red/K05605%09red
Ether lipid metabolism	KEGG PATHWAY	ko00565	9	314	0.996774	1	Cluster-45536.132759|Cluster-45536.87571|Cluster-45536.197262|Cluster-41046.0|Cluster-45536.117187|Cluster-45536.238670|Cluster-45536.91792|Cluster-45536.28984|Cluster-45536.158931	http://www.genome.jp/kegg-bin/show_pathway?ko00565/K01047%09red/K16860%09red/K01114%09red/K01115%09red
Pyrimidine metabolism	KEGG PATHWAY	ko00240	47	1112	0.99773	1	Cluster-45536.133284|Cluster-45536.75568|Cluster-45536.56828|Cluster-45536.165394|Cluster-45536.164226|Cluster-45536.50969|Cluster-45536.69487|Cluster-45536.46536|Cluster-45536.141007|Cluster-45536.168045|Cluster-45536.65971|Cluster-45536.137469|Cluster-45536.8298|Cluster-45536.214115|Cluster-45536.185680|Cluster-45536.55378|Cluster-45536.77966|Cluster-45536.115155|Cluster-45536.189110|Cluster-45…	http://www.genome.jp/kegg-bin/show_pathway?ko00240/K00857%09red/K01464%09red/K00761%09red/K03024%09red/K00609%09red/K02335%09red/K00876%09red/K16904%09red/K03787%09red/K01956%09red/K01955%09red/K01081%09red/K02999%09red/K00962%09red/K02684%09red/K03015%09red/K03017%09red/K02324%09red/K03010%09red/K03013%09red/K03012%09red/K00940%09red/K01519%09red/K00384%09red/K01465%09red/K10808%09red/K01520%09r…
Lysine degradation	KEGG PATHWAY	ko00310	11	398	0.999176	1	Cluster-36597.0|Cluster-45536.116519|Cluster-45536.143813|Cluster-45536.168653|Cluster-45536.105385|Cluster-45536.44260|Cluster-45536.44259|Cluster-45536.207233|Cluster-45536.105376|Cluster-45536.138351|Cluster-51926.0	http://www.genome.jp/kegg-bin/show_pathway?ko00310/K00128%09red/K11420%09red/K18826%09red
Basal transcription factors	KEGG PATHWAY	ko03022	11	404	0.999342	1	Cluster-45536.214242|Cluster-45536.230530|Cluster-51624.5|Cluster-45536.230528|Cluster-45536.126804|Cluster-45536.94679|Cluster-45536.13319|Cluster-45536.154532|Cluster-45536.161588|Cluster-45536.215928|Cluster-45536.98162	http://www.genome.jp/kegg-bin/show_pathway?ko03022/K03143%09red/K10845%09red/K03136%09red/K03137%09red/K03134%09red/K03120%09red/K03131%09red/K03129%09red
RNA degradation	KEGG PATHWAY	ko03018	44	1156	0.999804	1	Cluster-45536.70360|Cluster-45536.28201|Cluster-45536.192642|Cluster-45536.50673|Cluster-45536.115583|Cluster-45536.121519|Cluster-45536.139321|Cluster-45536.99736|Cluster-45536.72024|Cluster-45536.203191|Cluster-45536.40191|Cluster-52349.0|Cluster-52349.2|Cluster-45536.169747|Cluster-45536.157696|Cluster-45536.159413|Cluster-45536.174859|Cluster-45536.194529|Cluster-45536.185608|Cluster-45536.10…	http://www.genome.jp/kegg-bin/show_pathway?ko03018/K14442%09red/K04043%09red/K00850%09red/K00962%09red/K01689%09red/K12605%09red/K03654%09red/K01148%09red/K12585%09red/K12617%09red/K12616%09red/K12611%09red/K13126%09red/K12591%09red/K04077%09red/K12619%09red/K12598%09red
Regulation of autophagy	KEGG PATHWAY	ko04140	7	361	0.999945	1	Cluster-45536.146895|Cluster-45536.118481|Cluster-45536.146896|Cluster-45536.129594|Cluster-45536.95980|Cluster-45536.104138|Cluster-45536.237453	http://www.genome.jp/kegg-bin/show_pathway?ko04140/K08331%09red/K17890%09red/K08332%09red/K07198%09red
RNA polymerase	KEGG PATHWAY	ko03020	7	362	0.999947	1	Cluster-45536.214115|Cluster-45536.56828|Cluster-45536.65971|Cluster-45536.77966|Cluster-45536.240785|Cluster-45536.191926|Cluster-45536.242833	http://www.genome.jp/kegg-bin/show_pathway?ko03020/K03015%09red/K03017%09red/K03024%09red/K03010%09red/K03013%09red/K03012%09red/K02999%09red
Citrate cycle (TCA cycle)	KEGG PATHWAY	ko00020	32	959	0.999956	1	Cluster-45536.128362|Cluster-45536.128363|Cluster-45536.67184|Cluster-45536.47913|Cluster-45536.128364|Cluster-45536.128420|Cluster-45536.196228|Cluster-45536.60296|Cluster-45536.122944|Cluster-45536.169035|Cluster-45536.69092|Cluster-45536.41921|Cluster-45536.124078|Cluster-45536.217466|Cluster-45536.157981|Cluster-45536.217469|Cluster-45536.157986|Cluster-45536.128351|Cluster-45536.65328|Cluste…	http://www.genome.jp/kegg-bin/show_pathway?ko00020/K01679%09red/K00161%09red/K00162%09red/K01681%09red/K01648%09red/K01610%09red/K00382%09red/K00026%09red/K00627%09red/K00031%09red
mRNA surveillance pathway	KEGG PATHWAY	ko03015	48	1310	0.99997	1	Cluster-45536.105213|Cluster-45536.214251|Cluster-45536.13861|Cluster-45536.93118|Cluster-45536.118426|Cluster-45536.116226|Cluster-45536.98525|Cluster-45536.98522|Cluster-45536.195942|Cluster-45536.89993|Cluster-45536.101849|Cluster-45536.246439|Cluster-45536.72315|Cluster-40534.0|Cluster-45536.194940|Cluster-45536.188562|Cluster-45536.188563|Cluster-45536.188561|Cluster-62552.0|Cluster-45536.12…	http://www.genome.jp/kegg-bin/show_pathway?ko03015/K12881%09red/K04354%09red/K06100%09red/K14411%09red/K04382%09red/K03456%09red/K14396%09red/K14376%09red/K14962%09red/K15542%09red/K11584%09red/K06269%09red/K13171%09red/K03267%09red/K14404%09red/K11583%09red/K14402%09red/K14397%09red/K13126%09red
Ribosome biogenesis in eukaryotes	KEGG PATHWAY	ko03008	32	1034	0.999996	1	Cluster-25962.0|Cluster-45536.172204|Cluster-45536.50673|Cluster-45536.182202|Cluster-45536.147031|Cluster-45536.151351|Cluster-45536.63192|Cluster-45536.148598|Cluster-45536.127304|Cluster-45536.127306|Cluster-45536.202850|Cluster-45536.194529|Cluster-45536.112221|Cluster-45536.110984|Cluster-45536.44557|Cluster-31380.0|Cluster-45536.172209|Cluster-45536.110682|Cluster-45536.128257|Cluster-45536…	http://www.genome.jp/kegg-bin/show_pathway?ko03008/K14572%09red/K14563%09red/K14571%09red/K14558%09red/K14521%09red/K14568%09red/K03097%09red/K06943%09red/K14570%09red/K03264%09red/K11129%09red/K07936%09red/K14538%09red/K14555%09red/K14525%09red/K12619%09red/K14290%09red
Protein processing in endoplasmic reticulum	KEGG PATHWAY	ko04141	85	2166	0.999998	1	Cluster-45536.79662|Cluster-45536.162206|Cluster-45536.163088|Cluster-45536.123920|Cluster-45536.167299|Cluster-45536.119689|Cluster-45536.148288|Cluster-45536.172349|Cluster-45536.142925|Cluster-45536.165440|Cluster-45536.153637|Cluster-45536.157605|Cluster-45536.153632|Cluster-45536.123919|Cluster-46606.0|Cluster-45536.17447|Cluster-45536.92866|Cluster-45536.118041|Cluster-45536.151239|Cluster-…	http://www.genome.jp/kegg-bin/show_pathway?ko04141/K12670%09red/K06689%09red/K13989%09red/K10661%09red/K01456%09red/K09487%09red/K03868%09red/K10956%09red/K10950%09red/K09518%09red/K07151%09red/K14009%09red/K14003%09red/K14001%09red/K14006%09red/K08288%09red/K14005%09red/K03094%09red/K12668%09red/K13993%09red/K09584%09red/K09580%09red/K13525%09red/K08057%09red/K09503%09red/K14007%09red/K12275%09r…
Endocytosis	KEGG PATHWAY	ko04144	63	1833	1	1	Cluster-45536.166083|Cluster-45536.121516|Cluster-45536.121517|Cluster-45536.210742|Cluster-45536.126583|Cluster-45536.87439|Cluster-45536.153637|Cluster-45536.110731|Cluster-45536.153632|Cluster-45536.123236|Cluster-45536.92866|Cluster-45536.142241|Cluster-45536.161867|Cluster-45536.82874|Cluster-45536.28984|Cluster-50063.0|Cluster-45536.125173|Cluster-45536.132759|Cluster-45536.208173|Cluster-5…	http://www.genome.jp/kegg-bin/show_pathway?ko04144/K10365%09red/K10591%09red/K01115%09red/K07889%09red/K12191%09red/K18442%09red/K18443%09red/K12194%09red/K12198%09red/K12489%09red/K12486%09red/K12483%09red/K05756%09red/K07937%09red/K01528%09red/K11826%09red/K07897%09red/K12188%09red/K00889%09red/K12492%09red/K03283%09red/K07904%09red
RNA transport	KEGG PATHWAY	ko03013	46	1646	1	1	Cluster-45536.154341|Cluster-45536.216531|Cluster-62091.0|Cluster-45536.63192|Cluster-45536.215382|Cluster-45536.88594|Cluster-45536.207328|Cluster-45536.55446|Cluster-45536.81811|Cluster-45536.206968|Cluster-45536.97630|Cluster-45536.99920|Cluster-45536.202850|Cluster-45536.134493|Cluster-45536.207327|Cluster-45536.174859|Cluster-45536.92425|Cluster-45536.194275|Cluster-45536.81188|Cluster-45536…	http://www.genome.jp/kegg-bin/show_pathway?ko03013/K03754%09red/K03243%09red/K03260%09red/K18213%09red/K14308%09red/K14320%09red/K14297%09red/K12881%09red/K07936%09red/K14288%09red/K00784%09red/K05019%09red/K13126%09red/K02516%09red/K03238%09red/K03231%09red/K03253%09red/K13151%09red/K13171%09red/K14298%09red/K14525%09red/K14293%09red/K14290%09red
Oxidative phosphorylation	KEGG PATHWAY	ko00190	35	1396	1	1	Cluster-45536.231443|Cluster-45536.67200|Cluster-45536.96425|Cluster-45536.242751|Cluster-45536.143568|Cluster-45536.54945|Cluster-45536.54949|Cluster-45536.128653|Cluster-45536.36428|Cluster-45536.211423|Cluster-45536.143670|Cluster-45536.133529|Cluster-45536.127893|Cluster-45536.105921|Cluster-45536.122349|Cluster-45536.141799|Cluster-45536.129973|Cluster-45536.228252|Cluster-45536.202760|Clust…	http://www.genome.jp/kegg-bin/show_pathway?ko00190/K02113%09red/K02111%09red/K02115%09red/K05573%09red/K03942%09red/K01507%09red/K01535%09red/K02109%09red/K05580%09red/K05582%09red/K02145%09red/K03938%09red/K02146%09red/K02154%09red/K02152%09red/K02267%09red
Spliceosome	KEGG PATHWAY	ko03040	56	2165	1	1	Cluster-45536.101794|Cluster-45536.228502|Cluster-45536.106999|Cluster-45536.143469|Cluster-45536.206031|Cluster-45536.45355|Cluster-45536.153637|Cluster-45536.184433|Cluster-45536.153632|Cluster-45536.139803|Cluster-45536.92866|Cluster-45536.142472|Cluster-45536.168987|Cluster-45536.167919|Cluster-45536.63453|Cluster-45536.120142|Cluster-45536.63444|Cluster-45536.199353|Cluster-45536.158552|Clus…	http://www.genome.jp/kegg-bin/show_pathway?ko03040/K10599%09red/K12830%09red/K12733%09red/K12844%09red/K12868%09red/K12869%09red/K11088%09red/K12822%09red/K12823%09red/K12821%09red/K11984%09red/K12881%09red/K12885%09red/K12741%09red/K12662%09red/K11097%09red/K12815%09red/K12813%09red/K12850%09red/K12857%09red/K12856%09red/K12854%09red/K12837%09red/K12836%09red/K12873%09red/K12897%09red/K12896%09r…
Ribosome	KEGG PATHWAY	ko03010	102	3315	1	1	Cluster-45536.68323|Cluster-45536.68320|Cluster-45536.32869|Cluster-45536.147233|Cluster-45536.147232|Cluster-45536.126020|Cluster-45536.164654|Cluster-45536.106127|Cluster-45536.164652|Cluster-45536.247195|Cluster-45536.145584|Cluster-45536.183881|Cluster-45536.130700|Cluster-45536.141055|Cluster-45536.141054|Cluster-45536.67552|Cluster-45536.152491|Cluster-45536.109514|Cluster-45536.109515|Clus…	http://www.genome.jp/kegg-bin/show_pathway?ko03010/K02909%09red/K02951%09red/K02896%09red/K02917%09red/K02893%09red/K02863%09red/K02929%09red/K02866%09red/K02882%09red/K02931%09red/K02919%09red/K02867%09red/K02888%09red/K02937%09red/K02985%09red/K02939%09red/K02884%09red/K02910%09red/K02881%09red/K02916%09red/K02926%09red/K02914%09red/K02991%09red/K02990%09red/K02997%09red/K02996%09red/K02974%09r…
--------------------
#Term	Database	ID	Input number	Background number	P-Value	Corrected P-Value	Input	Hyperlink
--------------------
#Term	Database	ID	Input number	Background number	P-Value	Corrected P-Value	Input	Hyperlink
--------------------
