# Supplementary material for: Physiological and transcriptome analyses of Opisthopappus taihangensis in response to drought stress
Source: Cell Biosci. 2019 Jul 4;9:56. doi: 10.1186/s13578-019-0318-7 (PMC6611040; doi:10.1186/s13578-019-0318-7)
Supplement: Supplementary file 4 — Additional file 4: Table S4. The FPKM of proline biosynthetic genes in H group, L group and CK. [file 13578_2019_318_MOESM4_ESM.xls]

## Sheet: Sheet1
Gene name	Definition	Gene_id	sample_readcount(H1)	sample_readcount(H2)	sample_readcount(H3)	sample_readcount(L1)	sample_readcount(L2)	sample_readcount(L3)	sample_readcount(CK1)	sample_readcount(CK2)	sample_readcount(CK3)	sample_fpkm(H1)	sample_fpkm(H2)	sample_fpkm(H3)	sample_fpkm(M1)	sample_fpkm(M2)	sample_fpkm(M3)	sample_fpkm(L1)	sample_fpkm(L2)	sample_fpkm(L3)	sample_fpkm(CK1)	sample_fpkm(CK2)	sample_fpkm(CK3)	Gene Length	NR GI	NR ID	NR Score	NR Evalue	NR Description	NT GI	NT ID	NT Score	NT Evalue	NT Description	KO ID	KO Name	KO Description	Http Link	Swissprot ID	Swissprot Score	Swissprot Evalue	Swissprot Description	PFAM ID	PFAM description	Gene Ontology Biological Pathway	BP Description	Gene Ontology Molecular Function	MF Description	Gene Ontology Cellular Component
P4HA	[EC:1.14.11.2]	Cluster-13836.0	17	18.85	20.89	6.38	20.19	11	0	0	0	1.59	1.69	1.69	1.15	1.3	0.3	0.49	1.44	0.84	0	0	0	782	255579590	XP_002530636.1	288	6e-24	prolyl 4-hydroxylase alpha subunit, putative [Ricinus communis]>gi|223529809|gb|EEF31744.1| prolyl 4-hydroxylase alpha subunit, putative [Ricinus communis]	--	--	--	--	--	K00472	E1.14.11.2	prolyl 4-hydroxylase	http://www.genome.jp/dbget-bin/www_bget?ko:K00472	F4JZ24	271	7.9e-23	Probable prolyl 4-hydroxylase 10 OS=Arabidopsis thaliana GN=P4H10 PE=2 SV=1	PF12125//PF03171	D domain of beta-TrCP//2OG-Fe(II) oxygenase superfamily	GO:0055114//GO:0006560//GO:0018401//GO:0006525	oxidation-reduction process//proline metabolic process//peptidyl-proline hydroxylation to 4-hydroxy-L-proline//arginine metabolic process	GO:0031418//GO:0005506//GO:0016491//GO:0046983//GO:0004656	L-ascorbic acid binding//iron ion binding//oxidoreductase activity//protein dimerization activity//procollagen-proline 4-dioxygenase activity	--
P4HA	[EC:1.14.11.2]	Cluster-45536.160589	11.87	15.74	20.25	7.51	19.06	7.26	0	0	0	0.34	0.44	0.5	0.27	0.38	0.74	0.17	0.41	0.17	0	0	0	2001	255551575	XP_002516833.1	473	5.4e-45	prolyl 4-hydroxylase alpha subunit, putative [Ricinus communis]>gi|223543921|gb|EEF45447.1| prolyl 4-hydroxylase alpha subunit, putative [Ricinus communis]	721637040	XM_003566061.2	43	1.12519e-10	PREDICTED: Brachypodium distachyon prolyl 4-hydroxylase 2-like (LOC100830921), mRNA	K00472	E1.14.11.2	prolyl 4-hydroxylase	http://www.genome.jp/dbget-bin/www_bget?ko:K00472	Q8LAN3	461	1.9e-44	Probable prolyl 4-hydroxylase 4 OS=Arabidopsis thaliana GN=P4H4 PE=2 SV=1	PF03171//PF13640	2OG-Fe(II) oxygenase superfamily//2OG-Fe(II) oxygenase superfamily	GO:0006525//GO:0006560//GO:0018401//GO:0055114	arginine metabolic process//proline metabolic process//peptidyl-proline hydroxylation to 4-hydroxy-L-proline//oxidation-reduction process	GO:0004656//GO:0005506//GO:0031418//GO:0016491	procollagen-proline 4-dioxygenase activity//iron ion binding//L-ascorbic acid binding//oxidoreductase activity	--
proC	[EC:1.5.1.2]	Cluster-45536.70309	340.37	410.82	631.4	1069.23	1114.45	1137.01	48.77	248.33	155.53	21.04	24.46	33.79	60.7	34.37	23.73	53.51	52.07	57.51	3.26	16.95	10.71	1058	747064714	XP_011078954.1	1097	1.3e-117	PREDICTED: pyrroline-5-carboxylate reductase [Sesamum indicum]>gi|747064716|ref|XP_011078955.1| PREDICTED: pyrroline-5-carboxylate reductase [Sesamum indicum]	848921609	XM_013002025.1	189	4.04693e-92	PREDICTED: Erythranthe guttatus pyrroline-5-carboxylate reductase (LOC105976760), mRNA	K00286	proC	pyrroline-5-carboxylate reductase	http://www.genome.jp/dbget-bin/www_bget?ko:K00286	O04016	1049	6.5e-113	Pyrroline-5-carboxylate reductase OS=Actinidia chinensis PE=2 SV=1	PF01565//PF01210//PF02153//PF02558//PF03446	FAD binding domain//NAD-dependent glycerol-3-phosphate dehydrogenase N-terminus//Prephenate dehydrogenase//Ketopantoate reductase PanE/ApbA//NAD binding domain of 6-phosphogluconate dehydrogenase	GO:0055114//GO:0046168//GO:0009094//GO:0000162//GO:0015940//GO:0006098//GO:0006571//GO:0019521	oxidation-reduction process//glycerol-3-phosphate catabolic process//L-phenylalanine biosynthetic process//tryptophan biosynthetic process//pantothenate biosynthetic process//pentose-phosphate shunt//tyrosine biosynthetic process//D-gluconate metabolic process	GO:0016491//GO:0004616//GO:0008977//GO:0008677//GO:0050660//GO:0016616//GO:0051287//GO:0004665	oxidoreductase activity//phosphogluconate dehydrogenase (decarboxylating) activity//prephenate dehydrogenase activity//2-dehydropantoate 2-reductase activity//flavin adenine dinucleotide binding//oxidoreductase activity, acting on the CH-OH group of donors, NAD or NADP as acceptor//NAD binding//prephenate dehydrogenase (NADP+) activity	--
PutA	[EC:1.2.1.88]	Cluster-45536.185548	18.12	55.94	45.78	63.67	51.42	73.67	3.08	0	0	0.39	1.16	0.85	0.29	0.46	1.26	1.1	0.83	1.3	0.07	0	0	2585	149938952	ABR45721.1	2064	2.3e-229	P5CDH1 [Actinidia chinensis]	149938951	EF063566.1	574	0	Actinidia chinensis P5CDH1 (P5CDH1) mRNA, complete cds	K00294	E1.2.1.88	1-pyrroline-5-carboxylate dehydrogenase	http://www.genome.jp/dbget-bin/www_bget?ko:K00294	Q8VZC3	1988	2.1e-221	Delta-1-pyrroline-5-carboxylate dehydrogenase 12A1, mitochondrial OS=Arabidopsis thaliana GN=ALDH12A1 PE=2 SV=1	PF00171	Aldehyde dehydrogenase family	GO:0008152//GO:0055114	metabolic process//oxidation-reduction process	GO:0016491	oxidoreductase activity	--
PutA	[EC:1.2.1.88]	Cluster-45536.168614	328.54	391.55	330	168.43	149.03	118.31	79.65	166.58	100.06	9.5	10.92	8.24	2.07	4.14	2.06	3.91	3.23	2.79	2.48	5.28	3.2	1989	572938539	AHF58597.1	1295	2.6e-140	proline dehydrogenase [Chrysanthemum lavandulifolium]	584478819	KC700614.1	504	0	Helianthus tuberosus PDH2 mRNA, complete cds	K00318	PRODH	proline dehydrogenase	http://www.genome.jp/dbget-bin/www_bget?ko:K00318	P92983	983	5.5e-105	Proline dehydrogenase 1, mitochondrial OS=Arabidopsis thaliana GN=POX1 PE=1 SV=2	--	--	--	--	--	--	--
Arg 1	[EC:3.5.3.1]	Cluster-45536.56520	122.79	169.22	159.5	200.47	195.36	246.7	70.77	81.82	87.71	6.42	8.53	7.22	11.28	8.38	3.85	8.47	7.7	10.55	3.99	4.72	5.1	1207	297813247	XP_002874507.1	956	3.2e-101	arginase [Arabidopsis lyrata subsp. lyrata]>gi|297320344|gb|EFH50766.1| arginase [Arabidopsis lyrata subsp. lyrata]	731421235	XM_010663360.1	310	2.52399e-159	PREDICTED: Vitis vinifera arginase 1, mitochondrial (LOC100245397), mRNA	K01476	E3.5.3.1, rocF, arg	arginase	http://www.genome.jp/dbget-bin/www_bget?ko:K01476	P46637	956	4.5e-102	Arginase 1, mitochondrial OS=Arabidopsis thaliana GN=ARGAH1 PE=2 SV=1	PF00491	Arginase family	GO:0006807	nitrogen compound metabolic process	GO:0046872//GO:0016813	metal ion binding//hydrolase activity, acting on carbon-nitrogen (but not peptide) bonds, in linear amidines	--
ODC1	[EC:4.1.1.17]	Cluster-4897.2	4.33	8.49	16.72	0	0	0	0	1	0	0.21	0.4	0.7	0	0	0	0	0	0	0	0.05	0	1284	63002636	BAD97830.1	1214	4.2e-131	ornithine decarboxylase [Prunus persica]	667835719	XM_007783839.1	324	4.43778e-167	Coniosporium apollinis CBS 100218 ornithine decarboxylase partial mRNA	K01581	E4.1.1.17, ODC1, speC, speF	ornithine decarboxylase	http://www.genome.jp/dbget-bin/www_bget?ko:K01581	P27121	1265	7.1e-138	Ornithine decarboxylase OS=Neurospora crassa (strain ATCC 24698 / 74-OR23-1A / CBS 708.71 / DSM 1257 / FGSC 987) GN=spe-1 PE=2 SV=1	PF00278//PF02784	Pyridoxal-dependent decarboxylase, C-terminal sheet domain//Pyridoxal-dependent decarboxylase, pyridoxal binding domain	--	--	GO:0003824	catalytic activity	--
OAT	[EC:2.6.1.13]	Cluster-58171.0	17	19	26	4	10	3	3	1	4	0.63	0.68	0.84	0.39	0.14	0.04	0.12	0.28	0.09	0.12	0.04	0.17	1596	586669368	XP_006836366.1	1265	6.3e-137	PREDICTED: ornithine aminotransferase, mitochondrial [Amborella trichopoda]>gi|548838884|gb|ERM99219.1| hypothetical protein AMTR_s00092p00114940 [Amborella trichopoda]	615410195	XM_007583158.1	311	9.34688e-160	Neofusicoccum parvum UCRNP2 putative l-ornithine aminotransferase protein mRNA	K00819	rocD, OAT	ornithine--oxo-acid transaminase	http://www.genome.jp/dbget-bin/www_bget?ko:K00819	Q92413	1733	4.7e-192	Ornithine aminotransferase OS=Emericella nidulans (strain FGSC A4 / ATCC 38163 / CBS 112.46 / NRRL 194 / M139) GN=otaA PE=3 SV=2	PF01212//PF00202//PF16554//PF00155	Beta-eliminating lyase//Aminotransferase class-III//Dimerisation domain of d-ornithine 4,5-aminomutase//Aminotransferase class I and II	GO:0006520//GO:0009058	cellular amino acid metabolic process//biosynthetic process	GO:0046983//GO:0016829//GO:0030170//GO:0008483	protein dimerization activity//lyase activity//pyridoxal phosphate binding//transaminase activity	--
[truncated: 22 more columns]
