# Supplementary material for: Physiological and transcriptome analyses of Opisthopappus taihangensis in response to drought stress
Source: Cell Biosci. 2019 Jul 4;9:56. doi: 10.1186/s13578-019-0318-7 (PMC6611040; doi:10.1186/s13578-019-0318-7)
Supplement: Supplementary file 5 — Additional file 5: Table S5. The analysis of all annotated transcription factors. [file 13578_2019_318_MOESM5_ESM.xls]

## Sheet: TF_readcount_fpkm_annot
tf_id	tf_Family	gene_id	sample_readcount(H1)	sample_readcount(H2)	sample_readcount(H3)	sample_readcount(L1)	sample_readcount(L2)	sample_readcount(L3)	sample_readcount(CK1)	sample_readcount(CK2)	sample_readcount(CK3)	sample_fpkm(H1)	sample_fpkm(H2)	sample_fpkm(H3)	sample_fpkm(L1)	sample_fpkm(L2)	sample_fpkm(L3)	sample_fpkm(CK1)	sample_fpkm(CK2)	sample_fpkm(CK3)	Gene Length	NR GI	NR ID	NR Score	NR Evalue	NR Description	NT GI	NT ID	NT Score	NT Evalue	NT Description	KO ID	KO Name	KO Description	Http Link	Swissprot ID	Swissprot Score	Swissprot Evalue	Swissprot Description	PFAM ID	PFAM description	Gene Ontology Biological Pathway	BP Description	Gene Ontology Molecular Function	MF Description	Gene Ontology Cellular Component	CC Description	KOG ID	KOG Description
Cluster-28857.0_5	ABI3VP1	Cluster-28857.0	0	4	0	0	0	9	7	0	10	0	0.26	0	0	0	0.5	0.52	0	0.76	983	747102171	XP_011099239.1	264	4.6e-21	PREDICTED: B3 domain-containing protein At1g49475-like [Sesamum indicum]	--	--	--	--	--	--	--	--	--	Q9SB80	202	9.9e-15	B3 domain-containing protein REM5 OS=Arabidopsis thaliana GN=REM5 PE=2 SV=1	PF02362	B3 DNA binding domain	--	--	GO:0003677	DNA binding	--	--	--	--
Cluster-29462.0_3	ABI3VP1	Cluster-29462.0	7	0	15	4	1	0	0	4	0	0.5	0	0.93	0.23	0.05	0	0	0.32	0	948	747102175	XP_011099241.1	239	3.5e-18	PREDICTED: B3 domain-containing protein REM9-like [Sesamum indicum]	--	--	--	--	--	--	--	--	--	Q9SB80	191	1.8e-13	B3 domain-containing protein REM5 OS=Arabidopsis thaliana GN=REM5 PE=2 SV=1	PF02362	B3 DNA binding domain	--	--	GO:0003677	DNA binding	--	--	--	--
Cluster-35961.0_5	ABI3VP1	Cluster-35961.0	0	0	0	0	0	0	5	0	0	0	0	0	0	0	0	1.69	0	0	407	323500675	ADX86900.1	290	1.8e-24	auxin response factor [Helianthus annuus]	--	--	--	--	--	--	--	--	--	--	--	--	--	PF02362	B3 DNA binding domain	--	--	GO:0003677	DNA binding	--	--	--	--
Cluster-42691.0_1	ABI3VP1	Cluster-42691.0	3	3	6	3	1	4	6	43	34	0.17	0.17	0.3	0.14	0.04	0.19	0.37	2.72	2.17	1122	460369879	XP_004230784.1	762	9.3e-79	PREDICTED: B3 domain-containing protein At3g19184 [Solanum lycopersicum]	--	--	--	--	--	--	--	--	--	Q1G3M3	616	1.1e-62	B3 domain-containing protein At3g19184 OS=Arabidopsis thaliana GN=At3g19184 PE=2 SV=1	PF02362	B3 DNA binding domain	--	--	GO:0003677	DNA binding	--	--	--	--
Cluster-45517.0_5	ABI3VP1	Cluster-45517.0	24	19	24	37	48	71	76	60	64	1.41	1.08	1.22	1.76	2.13	3.41	4.83	3.89	4.19	1100	698459849	XP_009781392.1	185	7.4e-12	PREDICTED: B3 domain-containing protein Os01g0723500-like isoform X1 [Nicotiana sylvestris]>gi|698459854|ref|XP_009781393.1| PREDICTED: B3 domain-containing protein Os01g0723500-like isoform X1 [Nicotiana sylvestris]>gi|698459858|ref|XP_009781394.1| PREDICTED: B3 domain-containing protein Os01g0723500-like isoform X1 [Nicotiana sylvestris]>gi|698459862|ref|XP_009781395.1| PREDICTED: B3 domain-con…	--	--	--	--	--	--	--	--	--	--	--	--	--	PF02362	B3 DNA binding domain	--	--	GO:0003677	DNA binding	--	--	--	--
Cluster-45536.124131_1	ABI3VP1	Cluster-45536.124131	0	0	0	0	0	0	0	0	0	0	0	0	0	0	0	0	0	0	2419	147805292	CAN64872.1	162	7.6e-09	hypothetical protein VITISV_026093 [Vitis vinifera]	--	--	--	--	--	--	--	--	--	--	--	--	--	PF02362	B3 DNA binding domain	--	--	GO:0003677	DNA binding	--	--	--	--
Cluster-45536.141617_0	ABI3VP1	Cluster-45536.141617	0	0	0	0	6.65	0	0	0	0	0	0	0	0	0.23	0	0	0	0	1336	698459871	XP_009781397.1	928	6.3e-98	PREDICTED: B3 domain-containing protein Os01g0723500-like isoform X3 [Nicotiana sylvestris]	571539486	XM_003549368.2	77	9.3632e-30	PREDICTED: Glycine max B3 domain-containing protein Os01g0723500-like (LOC100804621), mRNA	--	--	--	--	Q8S2E6	171	5.3e-11	B3 domain-containing protein Os01g0723500 OS=Oryza sativa subsp. japonica GN=Os01g0723500 PE=3 SV=1	PF02362//PF04082	B3 DNA binding domain//Fungal specific transcription factor domain	GO:0006351	transcription, DNA-templated	GO:0003677//GO:0008270	DNA binding//zinc ion binding	GO:0005634	nucleus	--	--
Cluster-45536.143555_3	ABI3VP1	Cluster-45536.143555	38.53	14.68	13.38	6.97	14.93	20.67	1.42	3.93	6.04	1.01	0.37	0.3	0.15	0.29	0.44	0.04	0.11	0.18	2168	661886013	CDP10630.1	530	1.4e-51	unnamed protein product [Coffea canephora]	743921212	XM_011006365.1	105	4.17853e-45	PREDICTED: Populus euphratica B3 domain-containing protein At2g36080-like (LOC105111107), mRNA	--	--	--	--	Q8GYJ2	466	5.3e-45	B3 domain-containing protein At2g36080 OS=Arabidopsis thaliana GN=ARF31 PE=2 SV=1	PF02362	B3 DNA binding domain	--	--	GO:0003677	DNA binding	--	--	--	--
Cluster-45536.14546_0	ABI3VP1	Cluster-45536.14546	5.2	3.66	7.01	6.18	16.32	13.59	37.2	23.47	25.04	0.16	0.11	0.18	0.15	0.37	0.33	1.2	0.77	0.83	1923	460394991	XP_004243073.1	234	2.7e-17	PREDICTED: B3 domain-containing protein Os04g0386900-like [Solanum lycopersicum]	--	--	--	--	--	--	--	--	--	Q7XLP4	191	3.7e-13	B3 domain-containing protein Os04g0386900 OS=Oryza sativa subsp. japonica GN=Os04g0386900 PE=2 SV=3	--	--	--	--	--	--	--	--	--	--
Cluster-45536.145956_0	ABI3VP1	Cluster-45536.145956	0	0	0	0	0	6.5	0	0	0	0	0	0	0	0	0.22	0	0	0	1436	658008362	XP_008339373.1	203	7.9e-14	PREDICTED: B3 domain-containing protein REM8-like [Malus domestica]>gi|658064468|ref|XP_008368177.1| PREDICTED: B3 domain-containing protein REM8-like [Malus domestica]	--	--	--	--	--	--	--	--	--	--	--	--	--	PF02362	B3 DNA binding domain	--	--	GO:0003677	DNA binding	--	--	--	--
Cluster-45536.151969_2	ABI3VP1	Cluster-45536.151969	0	10	4.76	1.33	6.58	2.05	27.64	10.65	13.3	0	0.44	0.19	0.05	0.23	0.08	1.37	0.54	0.68	1340	672142083	XP_008794892.1	138	2.5e-06	PREDICTED: putative B3 domain-containing protein Os04g0346900 isoform X3 [Phoenix dactylifera]	--	--	--	--	--	--	--	--	--	--	--	--	--	PF02362	B3 DNA binding domain	--	--	GO:0003677	DNA binding	--	--	--	--
Cluster-45536.157497_2	ABI3VP1	Cluster-45536.157497	259.08	140.77	347.63	330.86	444.15	300.64	205.58	183.55	221.72	3.18	1.67	3.68	3.24	4.06	3	2.71	2.46	3	4363	661877142	CDP19004.1	867	2.4e-90	unnamed protein product [Coffea canephora]	29119929	AY207412.1	96	8.53406e-40	Lactuca sativa clone 59_74-3_DIA SNP-based marker	--	--	--	--	Q851V5	201	5.7e-14	Putative B3 domain-containing protein Os03g0621600 OS=Oryza sativa subsp. japonica GN=Os03g0621600 PE=3 SV=1	PF04005//PF06424//PF02298//PF02362//PF09230//PF00841	Hus1-like protein//PRP1 splicing factor, N-terminal//Plastocyanin-like domain//B3 DNA binding domain//DNA fragmentation factor 40 kDa//Sperm histone P2	GO:0000077//GO:0007283//GO:0006281//GO:0006118//GO:0000398//GO:0006309	DNA damage checkpoint//spermatogenesis//DNA repair//obsolete electron transport//mRNA splicing, via spliceosome//apoptotic DNA fragmentation	GO:0016787//GO:0009055//GO:0003677	hydrolase activity//electron carrier activity//DNA binding	GO:0005737//GO:0000786//GO:0030896//GO:0005634	cytoplasm//nucleosome//checkpoint clamp complex//nucleus	--	--
Cluster-45536.168921_3	ABI3VP1	Cluster-45536.168921	13.52	4.07	7.92	8.07	0	7.22	12.49	12.27	13.61	0.68	0.2	0.34	0.33	0	0.3	0.68	0.68	0.76	1249	565394584	XP_006362937.1	292	3.3e-24	PREDICTED: B3 domain-containing protein Os07g0679700-like isoform X1 [Solanum tuberosum]	--	--	--	--	--	--	--	--	--	Q0D5G4	247	7.6e-20	B3 domain-containing protein Os07g0563300 OS=Oryza sativa subsp. japonica GN=Os07g0563300 PE=3 SV=2	PF02362	B3 DNA binding domain	--	--	GO:0003677	DNA binding	--	--	--	--
Cluster-45536.168926_4	ABI3VP1	Cluster-45536.168926	0	4.62	0	1.45	0	0	0.01	0.61	6.01	0	0.34	0	0.09	0	0	0	0.05	0.51	904	723734587	XP_010327143.1	483	1.7e-46	PREDICTED: B3 domain-containing protein Os07g0563300-like isoform X1 [Solanum lycopersicum]	--	--	--	--	--	--	--	--	--	Q0D5G4	236	1e-18	B3 domain-containing protein Os07g0563300 OS=Oryza sativa subsp. japonica GN=Os07g0563300 PE=3 SV=2	PF02362	B3 DNA binding domain	--	--	GO:0003677	DNA binding	--	--	--	--
Cluster-45536.168927_4	ABI3VP1	Cluster-45536.168927	86.6	114.03	117.99	134.79	145.7	184.91	110.4	97.31	108.16	7.39	9.37	8.74	9.38	9.46	12.95	10.22	9.22	10.33	832	723734593	XP_010327145.1	490	2.4e-47	PREDICTED: B3 domain-containing protein Os07g0563300-like isoform X3 [Solanum lycopersicum]	--	--	--	--	--	--	--	--	--	Q0D5G4	241	2.5e-19	B3 domain-containing protein Os07g0563300 OS=Oryza sativa subsp. japonica GN=Os07g0563300 PE=3 SV=2	PF02362	B3 DNA binding domain	--	--	GO:0003677	DNA binding	--	--	--	--
Cluster-45536.170613_5	ABI3VP1	Cluster-45536.170613	0	2.47	0	0	14.48	21.67	11.47	0.15	0	0	0.14	0	0	0.65	1.06	0.74	0.01	0	1085	323500675	ADX86900.1	277	1.6e-22	auxin response factor [Helianthus annuus]	--	--	--	--	--	--	--	--	--	P0DH85	173	2.5e-11	B3 domain-containing protein REM10 OS=Arabidopsis thaliana GN=REM10 PE=2 SV=1	PF02362	B3 DNA binding domain	--	--	GO:0003677	DNA binding	--	--	--	--
Cluster-45536.173782_2	ABI3VP1	Cluster-45536.173782	0	0	0	0	0	0	0	0	0	0	0	0	0	0	0	0	0	0	1241	--	--	--	--	--	--	--	--	--	--	--	--	--	--	--	--	--	--	--	--	--	--	--	--	--	--	--	--
Cluster-45536.179479_1	ABI3VP1	Cluster-45536.179479	6	0	2.24	8.67	9.42	25.95	2.36	9.35	23.7	0.41	0	0.13	0.48	0.49	1.45	0.17	0.71	1.81	979	672142083	XP_008794892.1	142	6.4e-07	PREDICTED: putative B3 domain-containing protein Os04g0346900 isoform X3 [Phoenix dactylifera]	--	--	--	--	--	--	--	--	--	--	--	--	--	PF02362	B3 DNA binding domain	--	--	GO:0003677	DNA binding	--	--	--	--
Cluster-45536.186927_2	ABI3VP1	Cluster-45536.186927	1	3	2	1.83	4	2.63	4.61	5	5	0.12	0.34	0.21	0.18	0.36	0.26	0.6	0.66	0.67	666	--	--	--	--	--	--	--	--	--	--	--	--	--	--	--	--	--	--	PF03073//PF00236//PF02362	TspO/MBR family//Glycoprotein hormone//B3 DNA binding domain	GO:0007165	signal transduction	GO:0005179//GO:0003677	hormone activity//DNA binding	GO:0005576//GO:0016021	extracellular region//integral component of membrane	--	--
Cluster-45536.190020_5	ABI3VP1	Cluster-45536.190020	4.35	3.22	1.51	1.3	9.49	0	0	7.38	4.38	2.8	1.95	0.87	0.79	5.38	0	0	5.89	3.48	316	--	--	--	--	--	--	--	--	--	--	--	--	--	--	--	--	--	--	PF02362	B3 DNA binding domain	--	--	GO:0003677	DNA binding	--	--	--	--
Cluster-45536.190021_1	ABI3VP1	Cluster-45536.190021	26	17	18.9	6	15	25.65	22	33	34	3.91	2.45	2.48	0.75	1.75	3.18	3.62	5.58	5.79	576	743879614	XP_011035988.1	132	5.4e-06	PREDICTED: B3 domain-containing transcription factor VRN1-like [Populus euphratica]>gi|743879618|ref|XP_011035989.1| PREDICTED: B3 domain-containing transcription factor VRN1-like [Populus euphratica]	--	--	--	--	--	--	--	--	--	--	--	--	--	PF02362	B3 DNA binding domain	--	--	GO:0003677	DNA binding	--	--	--	--
Cluster-45536.194434_2	ABI3VP1	Cluster-45536.194434	3.61	0	0	0	0	0	0	6.76	0	0.17	0	0	0	0	0	0	0.35	0	1319	566148325	XP_002299455.2	890	1.6e-93	hypothetical protein POPTR_0001s10900g [Populus trichocarpa]>gi|550346988|gb|EEE84260.2| hypothetical protein POPTR_0001s10900g [Populus trichocarpa]	720033863	XM_010268256.1	204	2.32702e-100	PREDICTED: Nelumbo nucifera auxin response factor 9-like (LOC104604041), mRNA	K14486	K14486, ARF	auxin response factor	http://www.genome.jp/dbget-bin/www_bget?ko:K14486	Q9ZPY6	783	5.7e-82	Auxin response factor 11 OS=Arabidopsis thaliana GN=ARF11 PE=2 SV=3	PF02362	B3 DNA binding domain	--	--	GO:0003677	DNA binding	--	--	--	--
Cluster-45536.203466_4	ABI3VP1	Cluster-45536.203466	0	20.95	0	7.43	19.16	17.13	0	3.14	4.46	0	0.76	0	0.23	0.54	0.53	0	0.13	0.19	1579	323500675	ADX86900.1	235	1.7e-17	auxin response factor [Helianthus annuus]	--	--	--	--	--	--	--	--	--	O81778	139	3.2e-07	B3 domain-containing protein REM9 OS=Arabidopsis thaliana GN=REM9 PE=2 SV=1	--	--	--	--	--	--	--	--	--	--
Cluster-45536.208220_5	ABI3VP1	Cluster-45536.208220	0	0	0	0	0	0	0	0	0	0	0	0	0	0	0	0	0	0	235	--	--	--	--	--	--	--	--	--	--	--	--	--	--	--	--	--	--	PF02362	B3 DNA binding domain	--	--	GO:0003677	DNA binding	--	--	--	--
Cluster-45536.209599_0	ABI3VP1	Cluster-45536.209599	25.27	28.31	56.87	97.82	110	0	33.08	0.01	64.25	0.26	0.28	0.51	0.81	0.85	0	0.37	0	0.74	5099	590704694	XP_007047230.1	624	4.3e-62	AP2/B3-like transcriptional factor family protein isoform 4 [Theobroma cacao]>gi|508699491|gb|EOX91387.1| AP2/B3-like transcriptional factor family protein isoform 4 [Theobroma cacao]	--	--	--	--	--	--	--	--	--	Q0JP99	378	2e-34	B3 domain-containing protein Os01g0234100 OS=Oryza sativa subsp. japonica GN=Os01g0234100 PE=2 SV=1	PF01105//PF02362//PF16326//PF02649	emp24/gp25L/p24 family/GOLD//B3 DNA binding domain//ABC transporter C-terminal domain//Type I GTP cyclohydrolase folE2	GO:0006810//GO:0006807	transport//nitrogen compound metabolic process	GO:0003677//GO:0003933	DNA binding//GTP cyclohydrolase activity	GO:0016021	integral component of membrane	--	--
Cluster-45536.209603_2	ABI3VP1	Cluster-45536.209603	37.16	30.9	32.4	48.38	14.77	0	4.26	0	3.43	0.42	0.34	0.32	0.44	0.12	0	0.05	0	0.04	4717	590704694	XP_007047230.1	624	4e-62	AP2/B3-like transcriptional factor family protein isoform 4 [Theobroma cacao]>gi|508699491|gb|EOX91387.1| AP2/B3-like transcriptional factor family protein isoform 4 [Theobroma cacao]	--	--	--	--	--	--	--	--	--	Q0JP99	378	1.9e-34	B3 domain-containing protein Os01g0234100 OS=Oryza sativa subsp. japonica GN=Os01g0234100 PE=2 SV=1	PF01105//PF02362//PF16326//PF02649	emp24/gp25L/p24 family/GOLD//B3 DNA binding domain//ABC transporter C-terminal domain//Type I GTP cyclohydrolase folE2	GO:0006807//GO:0006810	nitrogen compound metabolic process//transport	GO:0003677//GO:0003933	DNA binding//GTP cyclohydrolase activity	GO:0016021	integral component of membrane	--	--
Cluster-45536.222272_2	ABI3VP1	Cluster-45536.222272	13.08	17.74	18.08	33.53	16.27	26.28	37.08	12.53	11.85	0.38	0.5	0.46	0.79	0.36	0.63	1.17	0.4	0.38	1965	697172488	XP_009595179.1	852	6e-89	PREDICTED: B3 domain-containing transcription repressor VAL1-like isoform X2 [Nicotiana tomentosiformis]	747067827	XM_011082352.1	112	4.85637e-49	PREDICTED: Sesamum indicum B3 domain-containing transcription repressor VAL1 (LOC105163856), mRNA	--	--	--	--	Q8W4L5	751	4.3e-78	B3 domain-containing transcription repressor VAL1 OS=Arabidopsis thaliana GN=VAL1 PE=1 SV=1	PF07496	CW-type Zinc Finger	--	--	GO:0008270	zinc ion binding	--	--	--	--
Cluster-45536.226536_0	ABI3VP1	Cluster-45536.226536	0	0	1	0	0	0	0	0	0	0	0	0.11	0	0	0	0	0	0	632	--	--	--	--	--	--	--	--	--	--	--	--	--	--	--	--	--	--	PF02362	B3 DNA binding domain	--	--	GO:0003677	DNA binding	--	--	--	--
Cluster-45536.233626_0	ABI3VP1	Cluster-45536.233626	0	3.21	8.49	0	2.04	7.55	6	0	0	0	0.16	0.37	0	0.08	0.31	0.33	0	0	1241	698495754	XP_009793972.1	365	1.1e-32	PREDICTED: putative B3 domain-containing protein At5g58280 [Nicotiana sylvestris]	--	--	--	--	--	--	--	--	--	Q5KQI4	289	1e-24	B3 domain-containing protein Os05g0481400 OS=Oryza sativa subsp. japonica GN=Os05g0481400 PE=2 SV=1	--	--	--	--	--	--	--	--	--	--
Cluster-45536.233638_4	ABI3VP1	Cluster-45536.233638	0	16.85	0	0	0.31	0.7	0	0	3.03	0	0.5	0	0	0.01	0.02	0	0	0.1	1897	323500675	ADX86900.1	235	2e-17	auxin response factor [Helianthus annuus]	--	--	--	--	--	--	--	--	--	O81778	139	3.9e-07	B3 domain-containing protein REM9 OS=Arabidopsis thaliana GN=REM9 PE=2 SV=1	PF02362	B3 DNA binding domain	--	--	GO:0003677	DNA binding	--	--	--	--
Cluster-45536.236001_1	ABI3VP1	Cluster-45536.236001	0	0	0	0	0	0	3.55	0	5.88	0	0	0	0	0	0	0.22	0	0.37	1132	661884266	CDP12183.1	512	9.2e-50	unnamed protein product [Coffea canephora]	720033863	XM_010268256.1	149	7.46975e-70	PREDICTED: Nelumbo nucifera auxin response factor 9-like (LOC104604041), mRNA	K14486	K14486, ARF	auxin response factor	http://www.genome.jp/dbget-bin/www_bget?ko:K14486	Q9ZPY6	459	1.8e-44	Auxin response factor 11 OS=Arabidopsis thaliana GN=ARF11 PE=2 SV=3	PF02362	B3 DNA binding domain	--	--	GO:0003677	DNA binding	--	--	--	--
Cluster-45536.238779_0	ABI3VP1	Cluster-45536.238779	3	2	4	2	7	3	5	5	12	2.9	1.8	3.54	1.91	6.3	2.53	5.79	6.22	14.75	287	--	--	--	--	--	--	--	--	--	--	--	--	--	--	--	--	--	--	PF02362//PF04014	B3 DNA binding domain//Antidote-toxin recognition MazE, bacterial antitoxin	--	--	GO:0003677	DNA binding	--	--	--	--
Cluster-45536.24112_1	ABI3VP1	Cluster-45536.24112	12.42	7.02	0	19.23	3.74	16.15	10.98	4.11	30.04	0.49	0.27	0	0.61	0.11	0.52	0.47	0.18	1.31	1521	--	--	--	--	--	--	--	--	--	--	--	--	--	--	--	--	--	--	PF02362	B3 DNA binding domain	--	--	GO:0003677	DNA binding	--	--	--	--
Cluster-45536.24113_1	ABI3VP1	Cluster-45536.24113	2.42	1.99	0	8.38	0	0	0	0	0	0.14	0.11	0	0.39	0	0	0	0	0	1125	--	--	--	--	--	--	--	--	--	--	--	--	--	--	--	--	--	--	PF02362	B3 DNA binding domain	--	--	GO:0003677	DNA binding	--	--	--	--
Cluster-45536.24115_0	ABI3VP1	Cluster-45536.24115	0	0	0	0	0	0	0	0	0	0	0	0	0	0	0	0	0	0	1184	--	--	--	--	--	385286724	JF940498.1	56	3.90214e-18	Chrysanthemum oreastrum clone a chrysanthemyl diphosphate synthase (CDS) gene, exons 5 through 10 and partial cds >gnl|BL_ORD_ID|13799055 Chrysanthemum oreastrum clone b chrysanthemyl diphosphate synthase (CDS) gene, exons 5 through 10 and partial cds >gnl|BL_ORD_ID|13799055 Chrysanthemum oreastrum clone c chrysanthemyl diphosphate synthase (CDS) gene, exons 5 through 10 and partial cds >gnl|BL_O…	--	--	--	--	--	--	--	--	PF02362	B3 DNA binding domain	--	--	GO:0003677	DNA binding	--	--	--	--
Cluster-45536.251534_0	ABI3VP1	Cluster-45536.251534	0	4.39	15	3	0	0	0	0	0	0	0.39	1.21	0.23	0	0	0	0	0	785	672142079	XP_008794890.1	133	5.7e-06	PREDICTED: putative B3 domain-containing protein REM15 isoform X1 [Phoenix dactylifera]	--	--	--	--	--	--	--	--	--	--	--	--	--	PF02362	B3 DNA binding domain	--	--	GO:0003677	DNA binding	--	--	--	--
Cluster-45536.51899_3	ABI3VP1	Cluster-45536.51899	6	5	10.01	10	8	22	12	8	16	1.43	1.14	2.1	2.03	1.52	4.37	3.18	2.2	4.41	451	672142083	XP_008794892.1	169	2.2e-10	PREDICTED: putative B3 domain-containing protein Os04g0346900 isoform X3 [Phoenix dactylifera]	--	--	--	--	--	--	--	--	--	--	--	--	--	PF02362	B3 DNA binding domain	--	--	GO:0003677	DNA binding	--	--	--	--
Cluster-45536.56878_4	ABI3VP1	Cluster-45536.56878	7	2	7	6	9	15	7	7	12.83	3.3	0.89	2.94	2.56	3.59	5.99	3.77	3.97	7.28	346	--	--	--	--	--	--	--	--	--	--	--	--	--	--	--	--	--	--	PF02362	B3 DNA binding domain	--	--	GO:0003677	DNA binding	--	--	--	--
Cluster-45536.72129_2	ABI3VP1	Cluster-45536.72129	5.09	0	0	4.17	19.71	8.94	26.09	68.15	30.96	0.15	0	0	0.1	0.42	0.21	0.8	2.13	0.98	2012	661894002	CDP02443.1	214	5.9e-15	unnamed protein product [Coffea canephora]	--	--	--	--	--	--	--	--	--	--	--	--	--	PF02362	B3 DNA binding domain	--	--	GO:0003677	DNA binding	--	--	--	--
Cluster-45536.72658_4	ABI3VP1	Cluster-45536.72658	2	2.67	4	1	2.03	2	0	2.9	9.97	0.19	0.25	0.33	0.08	0.15	0.16	0	0.31	1.08	764	--	--	--	--	--	--	--	--	--	--	--	--	--	--	--	--	--	--	PF02362	B3 DNA binding domain	--	--	GO:0003677	DNA binding	--	--	--	--
Cluster-45536.75256_0	ABI3VP1	Cluster-45536.75256	10.95	0.02	8.75	0	0	0	0	0	0	0.26	0	0.18	0	0	0	0	0	0	2375	326498465	BAJ98660.1	417	2e-38	predicted protein [Hordeum vulgare subsp. vulgare]	317575594	NM_001200339.1	480	0	Ictalurus punctatus ferritin middle subunit (LOC100528069), mRNA >gnl|BL_ORD_ID|9094586 Ictalurus punctatus ferritin middle subunit mRNA, complete cds	K00522	FTH1	ferritin heavy chain	http://www.genome.jp/dbget-bin/www_bget?ko:K00522	P49947	758	8.1e-79	Ferritin, middle subunit OS=Salmo salar PE=2 SV=1	PF00210//PF02362	Ferritin-like domain//B3 DNA binding domain	GO:0006879	cellular iron ion homeostasis	GO:0003677//GO:0008199	DNA binding//ferric iron binding	--	--	--	--
Cluster-45536.75257_0	ABI3VP1	Cluster-45536.75257	18.91	29.3	26.85	60.33	40.15	77.78	20.3	29.29	19.15	0.45	0.67	0.55	1.15	0.71	1.51	0.52	0.76	0.5	2366	326498465	BAJ98660.1	406	3.8e-37	predicted protein [Hordeum vulgare subsp. vulgare]	308322500	GU588432.1	466	0	Ictalurus furcatus clone CBZF7572 ferritin middle subunit (FRIM) mRNA, complete cds	K00522	FTH1	ferritin heavy chain	http://www.genome.jp/dbget-bin/www_bget?ko:K00522	P49947	741	7.5e-77	Ferritin, middle subunit OS=Salmo salar PE=2 SV=1	PF00210//PF02362	Ferritin-like domain//B3 DNA binding domain	GO:0006879	cellular iron ion homeostasis	GO:0008199//GO:0003677	ferric iron binding//DNA binding	--	--	--	--
Cluster-45536.75258_0	ABI3VP1	Cluster-45536.75258	55.4	30.7	32.39	0	0	0	0	0	0	1.72	0.92	0.87	0	0	0	0	0	0	1868	326498465	BAJ98660.1	417	1.6e-38	predicted protein [Hordeum vulgare subsp. vulgare]	317575594	NM_001200339.1	480	0	Ictalurus punctatus ferritin middle subunit (LOC100528069), mRNA >gnl|BL_ORD_ID|9094586 Ictalurus punctatus ferritin middle subunit mRNA, complete cds	K00522	FTH1	ferritin heavy chain	http://www.genome.jp/dbget-bin/www_bget?ko:K00522	P49947	758	6.4e-79	Ferritin, middle subunit OS=Salmo salar PE=2 SV=1	PF02362//PF00210	B3 DNA binding domain//Ferritin-like domain	GO:0006879	cellular iron ion homeostasis	GO:0003677//GO:0008199	DNA binding//ferric iron binding	--	--	--	--
Cluster-45536.75260_0	ABI3VP1	Cluster-45536.75260	23.75	74.98	69.01	131.67	114.85	109.22	78.7	61.71	84.85	0.74	2.26	1.86	3.3	2.69	2.78	2.65	2.11	2.93	1859	326498465	BAJ98660.1	406	3e-37	predicted protein [Hordeum vulgare subsp. vulgare]	308322500	GU588432.1	466	0	Ictalurus furcatus clone CBZF7572 ferritin middle subunit (FRIM) mRNA, complete cds	K00522	FTH1	ferritin heavy chain	http://www.genome.jp/dbget-bin/www_bget?ko:K00522	P49947	741	5.9e-77	Ferritin, middle subunit OS=Salmo salar PE=2 SV=1	PF02362//PF00210	B3 DNA binding domain//Ferritin-like domain	GO:0006879	cellular iron ion homeostasis	GO:0008199//GO:0003677	ferric iron binding//DNA binding	--	--	--	--
Cluster-45536.77088_4	ABI3VP1	Cluster-45536.77088	188.63	190.85	253.06	334.03	282.88	345.57	224.16	229.65	220.09	6.3	6.15	7.3	8.96	7.09	9.42	8.06	8.42	8.14	1754	698516404	XP_009803081.1	756	7.3e-78	PREDICTED: B3 domain-containing protein Os01g0234100-like [Nicotiana sylvestris]	--	--	--	--	--	--	--	--	--	Q0JP99	261	2.5e-21	B3 domain-containing protein Os01g0234100 OS=Oryza sativa subsp. japonica GN=Os01g0234100 PE=2 SV=1	PF06810//PF02362//PF14860	Phage minor structural protein GP20//B3 DNA binding domain//DrrA phosphatidylinositol 4-phosphate binding domain	GO:0009405//GO:0043087	pathogenesis//regulation of GTPase activity	GO:0003677//GO:0005198//GO:0017137	DNA binding//structural molecule activity//Rab GTPase binding	GO:0044161	host cell cytoplasmic vesicle	--	--
Cluster-45536.77613_2	ABI3VP1	Cluster-45536.77613	0	5.07	0	0	17.03	5.53	0	0	0	0	0.06	0	0	0.15	0.05	0	0	0	4476	661877142	CDP19004.1	867	2.5e-90	unnamed protein product [Coffea canephora]	29119929	AY207412.1	96	8.75693e-40	Lactuca sativa clone 59_74-3_DIA SNP-based marker	--	--	--	--	Q851V5	201	5.9e-14	Putative B3 domain-containing protein Os03g0621600 OS=Oryza sativa subsp. japonica GN=Os03g0621600 PE=3 SV=1	PF09230//PF00841//PF02298//PF02362//PF04005//PF06424	DNA fragmentation factor 40 kDa//Sperm histone P2//Plastocyanin-like domain//B3 DNA binding domain//Hus1-like protein//PRP1 splicing factor, N-terminal	GO:0006118//GO:0006309//GO:0000398//GO:0000077//GO:0006281//GO:0007283	obsolete electron transport//apoptotic DNA fragmentation//mRNA splicing, via spliceosome//DNA damage checkpoint//DNA repair//spermatogenesis	GO:0003677//GO:0009055//GO:0016787	DNA binding//electron carrier activity//hydrolase activity	GO:0005737//GO:0030896//GO:0005634//GO:0000786	cytoplasm//checkpoint clamp complex//nucleus//nucleosome	--	--
Cluster-45536.79140_0	ABI3VP1	Cluster-45536.79140	9.17	9.72	2.83	10.51	8.64	13.38	5	9.59	14.09	0.59	0.6	0.16	0.55	0.42	0.71	0.35	0.68	1.01	1024	565345656	XP_006339907.1	380	1.7e-34	PREDICTED: B3 domain-containing protein Os01g0234100-like [Solanum tuberosum]	--	--	--	--	--	--	--	--	--	Q5KQI4	278	1.6e-23	B3 domain-containing protein Os05g0481400 OS=Oryza sativa subsp. japonica GN=Os05g0481400 PE=2 SV=1	PF02362	B3 DNA binding domain	--	--	GO:0003677	DNA binding	--	--	--	--
Cluster-45536.79141_2	ABI3VP1	Cluster-45536.79141	561.93	540.08	696.39	1009.55	1086.58	1141.69	871.59	871.72	918.77	15.83	14.68	16.94	22.82	22.93	26.24	26.42	26.93	28.64	2035	698586636	XP_009778964.1	582	1.3e-57	PREDICTED: B3 domain-containing protein Os01g0234100-like isoform X2 [Nicotiana sylvestris]	--	--	--	--	--	--	--	--	--	Q0JP99	322	2.5e-28	B3 domain-containing protein Os01g0234100 OS=Oryza sativa subsp. japonica GN=Os01g0234100 PE=2 SV=1	PF08702//PF02362//PF05529	Fibrinogen alpha/beta chain family//B3 DNA binding domain//B-cell receptor-associated protein 31-like	GO:0006886//GO:0007165//GO:0051258//GO:0030168	intracellular protein transport//signal transduction//protein polymerization//platelet activation	GO:0003677//GO:0030674//GO:0005102	DNA binding//protein binding, bridging//receptor binding	GO:0005783//GO:0016021//GO:0005577	endoplasmic reticulum//integral component of membrane//fibrinogen complex	--	--
Cluster-45536.80910_1	ABI3VP1	Cluster-45536.80910	10.44	15.62	7.41	9.29	12.93	11	9.6	23.44	57.89	0.82	1.18	0.51	0.59	0.77	0.71	0.82	2.05	5.09	882	--	--	--	--	--	--	--	--	--	--	--	--	--	--	--	--	--	--	PF15243//PF02362//PF00236//PF15458	Anaphase-promoting complex subunit 15//B3 DNA binding domain//Glycoprotein hormone//Nineteen complex-related protein 2	GO:0000390//GO:0090266//GO:0007165	spliceosomal complex disassembly//regulation of mitotic cell cycle spindle assembly checkpoint//signal transduction	GO:0003677//GO:0005179	DNA binding//hormone activity	GO:0005576//GO:0071008//GO:0005680	extracellular region//U2-type post-mRNA release spliceosomal complex//anaphase-promoting complex	--	--
Cluster-45536.80919_0	ABI3VP1	Cluster-45536.80919	16.75	14.02	15.58	8.9	19.58	23.98	27.9	35.47	36.87	0.82	0.66	0.66	0.35	0.72	0.96	1.47	1.91	2	1275	672142083	XP_008794892.1	159	8.9e-09	PREDICTED: putative B3 domain-containing protein Os04g0346900 isoform X3 [Phoenix dactylifera]	--	--	--	--	--	--	--	--	--	--	--	--	--	PF02362//PF00236//PF02404//PF00695//PF04889	B3 DNA binding domain//Glycoprotein hormone//Stem cell factor//Major surface antigen from hepadnavirus//Cwf15/Cwc15 cell cycle control protein	GO:0007165//GO:0000398//GO:0007155//GO:0016032	signal transduction//mRNA splicing, via spliceosome//cell adhesion//viral process	GO:0005179//GO:0003677//GO:0005173	hormone activity//DNA binding//stem cell factor receptor binding	GO:0005576//GO:0016020//GO:0005681	extracellular region//membrane//spliceosomal complex	--	--
Cluster-45536.82085_4	ABI3VP1	Cluster-45536.82085	0	0	0	0	2.19	0	1.06	0	1.07	0	0	0	0	0.51	0	0.34	0	0.36	416	--	--	--	--	--	--	--	--	--	--	--	--	--	--	--	--	--	--	PF02362	B3 DNA binding domain	--	--	GO:0003677	DNA binding	--	--	--	--
Cluster-45536.93054_3	ABI3VP1	Cluster-45536.93054	53	66	74	109	69	139	112	161	219	8.86	10.58	10.8	15.2	8.98	19.2	20.54	30.42	41.65	542	--	--	--	--	--	--	--	--	--	--	--	--	--	--	--	--	--	--	PF00236//PF02362	Glycoprotein hormone//B3 DNA binding domain	GO:0007165	signal transduction	GO:0005179//GO:0003677	hormone activity//DNA binding	GO:0005576	extracellular region	--	--
Cluster-45536.96520_0	ABI3VP1	Cluster-45536.96520	33.1	27	37.54	49.41	40.11	64.95	65.08	96.53	132.68	3.4	2.67	3.35	4.16	3.15	5.48	7.27	11.05	15.3	732	--	--	--	--	--	829160384	XM_001012375.3	34	4.02445e-06	Tetrahymena thermophila SB210 zinc finger, C2H2 type family protein partial mRNA	--	--	--	--	--	--	--	--	PF00236//PF02362	Glycoprotein hormone//B3 DNA binding domain	GO:0007165	signal transduction	GO:0005179//GO:0003677	hormone activity//DNA binding	GO:0005576	extracellular region	--	--
Cluster-45536.96523_5	ABI3VP1	Cluster-45536.96523	6.63	2.12	3.73	4	6.31	12.65	9.82	13.68	11.09	0.84	0.26	0.41	0.42	0.61	1.32	1.35	1.93	1.58	640	--	--	--	--	--	--	--	--	--	--	--	--	--	--	--	--	--	--	PF00865//PF02362//PF04889	Osteopontin//B3 DNA binding domain//Cwf15/Cwc15 cell cycle control protein	GO:0000398//GO:0001503//GO:0007155	mRNA splicing, via spliceosome//ossification//cell adhesion	GO:0003677	DNA binding	GO:0005681	spliceosomal complex	--	--
Cluster-45536.96526_4	ABI3VP1	Cluster-45536.96526	53.37	52.88	78.27	108	98.69	153.35	127.18	122.32	193.05	7.49	7.12	9.57	12.54	10.7	17.73	19.5	19.28	30.64	600	--	--	--	--	--	--	--	--	--	--	--	--	--	--	--	--	--	--	PF04889//PF06524//PF02362//PF04931//PF00865	Cwf15/Cwc15 cell cycle control protein//NOA36 protein//B3 DNA binding domain//DNA polymerase phi//Osteopontin	GO:0000398//GO:0007155//GO:0006351//GO:0001503//GO:0006260	mRNA splicing, via spliceosome//cell adhesion//transcription, DNA-templated//ossification//DNA replication	GO:0003887//GO:0003677//GO:0008270	DNA-directed DNA polymerase activity//DNA binding//zinc ion binding	GO:0042575//GO:0005681//GO:0005634	DNA polymerase complex//spliceosomal complex//nucleus	--	--
Cluster-45536.96527_0	ABI3VP1	Cluster-45536.96527	0	1.17	6.74	0	1.39	4.14	2.94	10.33	8.93	0	0.23	1.21	0	0.22	0.7	0.67	2.42	2.1	486	--	--	--	--	--	--	--	--	--	--	--	--	--	--	--	--	--	--	PF02362	B3 DNA binding domain	--	--	GO:0003677	DNA binding	--	--	--	--
Cluster-45536.96530_2	ABI3VP1	Cluster-45536.96530	89	91.94	80.4	104.74	109.96	179.89	122.71	153.58	223.52	9	8.94	7.06	8.67	8.49	14.93	13.48	17.29	25.36	740	672142083	XP_008794892.1	215	1.7e-15	PREDICTED: putative B3 domain-containing protein Os04g0346900 isoform X3 [Phoenix dactylifera]	--	--	--	--	--	--	--	--	--	--	--	--	--	PF00236//PF02362//PF08710	Glycoprotein hormone//B3 DNA binding domain//nsp9 replicase	GO:0019079//GO:0007165	viral genome replication//signal transduction	GO:0003723//GO:0003677//GO:0005179	RNA binding//DNA binding//hormone activity	GO:0005576	extracellular region	--	--
Cluster-45536.96531_2	ABI3VP1	Cluster-45536.96531	0	0	4.39	0	0	18.38	0	10.4	0	0	0	0.3	0	0	1.17	0	0.9	0	891	672142079	XP_008794890.1	213	3.4e-15	PREDICTED: putative B3 domain-containing protein REM15 isoform X1 [Phoenix dactylifera]	--	--	--	--	--	--	--	--	--	--	--	--	--	PF03153//PF02362//PF00236	Transcription factor IIA, alpha/beta subunit//B3 DNA binding domain//Glycoprotein hormone	GO:0007165//GO:0006367	signal transduction//transcription initiation from RNA polymerase II promoter	GO:0005179//GO:0003677	hormone activity//DNA binding	GO:0005672//GO:0005576	transcription factor TFIIA complex//extracellular region	--	--
Cluster-45536.96533_2	ABI3VP1	Cluster-45536.96533	0	0	23.64	17.26	0	41.73	19.12	10.3	20.84	0	0	1.15	0.78	0	1.92	1.16	0.64	1.3	1140	672142083	XP_008794892.1	238	5.5e-18	PREDICTED: putative B3 domain-containing protein Os04g0346900 isoform X3 [Phoenix dactylifera]	--	--	--	--	--	--	--	--	--	--	--	--	--	PF02362//PF09238	B3 DNA binding domain//Interleukin-4 receptor alpha chain, N-terminal	GO:0007165//GO:0002532	signal transduction//production of molecular mediator involved in inflammatory response	GO:0003677//GO:0004896	DNA binding//cytokine receptor activity	GO:0016021	integral component of membrane	--	--
Cluster-45536.96538_1	ABI3VP1	Cluster-45536.96538	0	9.42	9.18	21.35	0	0	11.37	21.33	0	0	0.46	0.4	0.87	0	0	0.62	1.19	0	1237	--	--	--	--	--	--	--	--	--	--	--	--	--	--	--	--	--	--	PF04147	Nop14-like family	--	--	--	--	GO:0032040	small-subunit processome	--	--
Cluster-45536.96539_0	ABI3VP1	Cluster-45536.96539	47.34	43.52	44.9	80.14	49	135.54	98.34	93.61	162.85	8.57	7.54	7.1	12.14	6.93	20.29	19.56	19.2	33.61	519	--	--	--	--	--	--	--	--	--	--	--	--	--	--	--	--	--	--	PF02724//PF02362//PF04147	CDC45-like protein//B3 DNA binding domain//Nop14-like family	GO:0006270	DNA replication initiation	GO:0003677	DNA binding	GO:0032040	small-subunit processome	--	--
Cluster-45536.98569_3	ABI3VP1	Cluster-45536.98569	6.98	6.06	10.7	3.56	7.45	14.9	3.94	15.51	13.1	0.51	0.42	0.67	0.21	0.41	0.89	0.31	1.25	1.06	937	--	--	--	--	--	--	--	--	--	--	--	--	--	--	--	--	--	--	PF01080//PF02724//PF02362	Presenilin//CDC45-like protein//B3 DNA binding domain	GO:0006270	DNA replication initiation	GO:0004190//GO:0003677	aspartic-type endopeptidase activity//DNA binding	GO:0016021	integral component of membrane	--	--
Cluster-47817.0_0	ABI3VP1	Cluster-47817.0	6.53	11.75	0	0	0.18	0	0	0	0	0.36	0.62	0	0	0.01	0	0	0	0	1162	823206013	XP_012436967.1	288	8.9e-24	PREDICTED: uncharacterized protein LOC105763317 isoform X1 [Gossypium raimondii]>gi|763781413|gb|KJB48484.1| hypothetical protein B456_008G071200 [Gossypium raimondii]	--	--	--	--	--	--	--	--	--	Q8L3W1	227	1.5e-17	B3 domain-containing transcription factor VRN1 OS=Arabidopsis thaliana GN=VRN1 PE=1 SV=1	--	--	--	--	--	--	--	--	--	--
Cluster-30240.0_5	ABI3VP1	Cluster-30240.0	1	6	14	3	6	0	2	8	2	0.06	0.35	0.74	0.15	0.28	0	0.13	0.54	0.14	1065	848889652	XP_012844990.1	278	1.2e-22	PREDICTED: B3 domain-containing transcription factor VRN1-like isoform X1 [Erythranthe guttatus]	--	--	--	--	--	--	--	--	--	Q84J39	160	7.9e-10	B3 domain-containing protein REM1 OS=Arabidopsis thaliana GN=REM1 PE=2 SV=1	PF02362//PF02298	B3 DNA binding domain//Plastocyanin-like domain	GO:0006118	obsolete electron transport	GO:0009055//GO:0003677	electron carrier activity//DNA binding	--	--	--	--
Cluster-35322.0_3	ABI3VP1	Cluster-35322.0	1.58	5.02	2.67	2.42	9.69	3.92	5.47	7.54	5.61	0.1	0.29	0.14	0.12	0.44	0.19	0.36	0.51	0.38	1072	661895543	CDP01348.1	504	7.4e-49	unnamed protein product [Coffea canephora]	--	--	--	--	--	--	--	--	--	Q69V36	407	1.8e-38	B3 domain-containing protein Os06g0194400 OS=Oryza sativa subsp. japonica GN=Os06g0194400 PE=2 SV=1	PF02362	B3 DNA binding domain	--	--	GO:0003677	DNA binding	--	--	--	--
Cluster-42674.0_0	ABI3VP1	Cluster-42674.0	26	1.87	8.86	11	15.34	0	0	0	0	0.89	0.06	0.26	0.3	0.4	0	0	0	0	1710	661892874	CDP04032.1	311	2.8e-26	unnamed protein product [Coffea canephora]	--	--	--	--	--	--	--	--	--	Q5KQI4	260	3.2e-21	B3 domain-containing protein Os05g0481400 OS=Oryza sativa subsp. japonica GN=Os05g0481400 PE=2 SV=1	--	--	--	--	--	--	--	--	--	--
Cluster-45536.100911_1	ABI3VP1	Cluster-45536.100911	433.68	262.73	127.38	523.97	464.06	650.82	420.92	648.36	642.07	8.26	4.83	2.09	7.98	6.6	10.1	8.61	13.51	13.5	2896	661894686	CDP01685.1	259	5.1e-20	unnamed protein product [Coffea canephora]	--	--	--	--	--	--	--	--	--	P0DH85	220	2.4e-16	B3 domain-containing protein REM10 OS=Arabidopsis thaliana GN=REM10 PE=2 SV=1	PF02362//PF05225	B3 DNA binding domain//helix-turn-helix, Psq domain	--	--	GO:0003677	DNA binding	--	--	--	--
Cluster-45536.100920_2	ABI3VP1	Cluster-45536.100920	0	15.07	96.66	62.91	37.26	28.37	237.74	57.57	109.79	0	0.27	1.57	0.95	0.53	0.44	4.82	1.19	2.29	2921	661894686	CDP01685.1	259	5.2e-20	unnamed protein product [Coffea canephora]	--	--	--	--	--	--	--	--	--	P0DH85	220	2.4e-16	B3 domain-containing protein REM10 OS=Arabidopsis thaliana GN=REM10 PE=2 SV=1	PF02362//PF05225	B3 DNA binding domain//helix-turn-helix, Psq domain	--	--	GO:0003677	DNA binding	--	--	--	--
Cluster-45536.100922_1	ABI3VP1	Cluster-45536.100922	164.01	0	13.71	132.42	68.33	73.4	74.52	48.96	89.65	4.02	0	0.29	2.6	1.25	1.47	1.96	1.31	2.43	2305	698430355	XP_009792889.1	151	1.4e-07	PREDICTED: B3 domain-containing protein REM7-like [Nicotiana sylvestris]	--	--	--	--	--	--	--	--	--	P0DH85	135	1.4e-06	B3 domain-containing protein REM10 OS=Arabidopsis thaliana GN=REM10 PE=2 SV=1	PF05225//PF11890//PF02362	helix-turn-helix, Psq domain//Domain of unknown function (DUF3410)//B3 DNA binding domain	--	--	GO:0003677//GO:0046983	DNA binding//protein dimerization activity	--	--	--	--
Cluster-45536.100927_2	ABI3VP1	Cluster-45536.100927	249.75	136.96	109.54	462.66	268.03	432.85	574.61	609.88	601.1	4.89	2.59	1.85	7.25	3.92	6.91	12.1	13.08	13.01	2822	565381356	XP_006357039.1	311	4.7e-26	PREDICTED: putative B3 domain-containing protein REM15-like isoform X2 [Solanum tuberosum]	--	--	--	--	--	--	--	--	--	P0DH85	248	1.3e-19	B3 domain-containing protein REM10 OS=Arabidopsis thaliana GN=REM10 PE=2 SV=1	PF02362//PF04014//PF05225	B3 DNA binding domain//Antidote-toxin recognition MazE, bacterial antitoxin//helix-turn-helix, Psq domain	--	--	GO:0003677	DNA binding	--	--	--	--
Cluster-45536.119876_4	ABI3VP1	Cluster-45536.119876	30.37	16.51	18.31	17.51	19.81	6	8.99	6.35	30	0.78	0.41	0.41	0.36	0.38	0.13	0.25	0.18	0.85	2207	698516404	XP_009803081.1	455	7.3e-43	PREDICTED: B3 domain-containing protein Os01g0234100-like [Nicotiana sylvestris]	--	--	--	--	--	--	--	--	--	Q0JP99	261	3.2e-21	B3 domain-containing protein Os01g0234100 OS=Oryza sativa subsp. japonica GN=Os01g0234100 PE=2 SV=1	PF14860//PF02362//PF06810	DrrA phosphatidylinositol 4-phosphate binding domain//B3 DNA binding domain//Phage minor structural protein GP20	GO:0043087//GO:0009405	regulation of GTPase activity//pathogenesis	GO:0017137//GO:0003677//GO:0005198	Rab GTPase binding//DNA binding//structural molecule activity	GO:0044161	host cell cytoplasmic vesicle	--	--
Cluster-45536.151813_5	ABI3VP1	Cluster-45536.151813	1.25	0	0	0	0	0	10.22	7.05	11.87	0.05	0	0	0	0	0	0.44	0.31	0.52	1515	697133836	XP_009620963.1	1151	9.9e-124	PREDICTED: auxin response factor 19-like [Nicotiana tomentosiformis]	255550358	XM_002516184.1	325	1.46207e-167	Ricinus communis Auxin response factor, putative, mRNA	K14486	K14486, ARF	auxin response factor	http://www.genome.jp/dbget-bin/www_bget?ko:K14486	Q8RYC8	1100	1.1e-118	Auxin response factor 19 OS=Arabidopsis thaliana GN=ARF19 PE=1 SV=2	PF02362//PF06524//PF09026//PF13580	B3 DNA binding domain//NOA36 protein//Centromere protein B dimerisation domain//SIS domain	GO:0005975//GO:0006355	carbohydrate metabolic process//regulation of transcription, DNA-templated	GO:0008270//GO:0003682//GO:0030246//GO:0003677	zinc ion binding//chromatin binding//carbohydrate binding//DNA binding	GO:0005634//GO:0000775//GO:0000785	nucleus//chromosome, centromeric region//chromatin	--	--
Cluster-45536.151964_3	ABI3VP1	Cluster-45536.151964	49.72	28.94	36.3	48.44	50.92	111.7	90.4	90.23	134.44	3.5	1.96	2.21	2.77	2.72	6.44	6.89	7.03	10.56	958	--	--	--	--	--	--	--	--	--	--	--	--	--	--	--	--	--	--	PF01080//PF04147//PF02724//PF02362	Presenilin//Nop14-like family//CDC45-like protein//B3 DNA binding domain	GO:0006270	DNA replication initiation	GO:0004190//GO:0003677	aspartic-type endopeptidase activity//DNA binding	GO:0016021//GO:0032040	integral component of membrane//small-subunit processome	--	--
Cluster-45536.151966_2	ABI3VP1	Cluster-45536.151966	65	60	77	77	93	129	113	162	187	8.44	7.48	8.71	8.25	9.3	13.79	16.01	23.58	27.42	629	702390610	XP_010065661.1	166	6.8e-10	PREDICTED: B3 domain-containing transcription factor VRN1-like isoform X1 [Eucalyptus grandis]	--	--	--	--	--	--	--	--	--	--	--	--	--	PF02362	B3 DNA binding domain	--	--	GO:0003677	DNA binding	--	--	--	--
Cluster-45536.151968_3	ABI3VP1	Cluster-45536.151968	1	6	2	6	9	10	10	6	10	0.18	1.05	0.32	0.92	1.28	1.51	2	1.24	2.08	517	--	--	--	--	--	--	--	--	--	--	--	--	--	--	--	--	--	--	PF04147//PF02724//PF02362	Nop14-like family//CDC45-like protein//B3 DNA binding domain	GO:0006270	DNA replication initiation	GO:0003677	DNA binding	GO:0032040	small-subunit processome	--	--
Cluster-45536.154231_5	ABI3VP1	Cluster-45536.154231	0	0	16.73	18.94	21.42	18.54	22.9	70.11	28.58	0	0	0.34	0.35	0.37	0.35	0.57	1.79	0.74	2412	698448681	XP_009772834.1	1451	2.6e-158	PREDICTED: B3 domain-containing transcription repressor VAL1-like [Nicotiana sylvestris]	731391574	XM_010652514.1	153	9.66071e-72	PREDICTED: Vitis vinifera B3 domain-containing transcription repressor VAL1 (LOC100260494), mRNA	--	--	--	--	Q8W4L5	1295	4.4e-141	B3 domain-containing transcription repressor VAL1 OS=Arabidopsis thaliana GN=VAL1 PE=1 SV=1	PF07496	CW-type Zinc Finger	--	--	GO:0008270	zinc ion binding	--	--	--	--
Cluster-45536.155936_2	ABI3VP1	Cluster-45536.155936	0	0	0	0	0	0	0	0	0	0	0	0	0	0	0	0	0	0	1119	--	--	--	--	--	--	--	--	--	--	--	--	--	--	--	--	--	--	PF02362	B3 DNA binding domain	--	--	GO:0003677	DNA binding	--	--	--	--
Cluster-45536.168923_4	ABI3VP1	Cluster-45536.168923	254.48	236.93	269.08	346.93	402	302.78	157.51	121.73	115.39	15.17	13.61	13.89	16.74	18.11	14.77	10.15	8.01	7.66	1088	565394590	XP_006362940.1	291	3.7e-24	PREDICTED: B3 domain-containing protein Os07g0679700-like isoform X4 [Solanum tuberosum]	--	--	--	--	--	--	--	--	--	Q0D5G4	251	2.3e-20	B3 domain-containing protein Os07g0563300 OS=Oryza sativa subsp. japonica GN=Os07g0563300 PE=3 SV=2	PF02362	B3 DNA binding domain	--	--	GO:0003677	DNA binding	--	--	--	--
Cluster-45536.168928_1	ABI3VP1	Cluster-45536.168928	55.12	58.61	72.94	106.31	98.2	103.43	152.27	77.28	85.02	3.01	3.08	3.45	4.69	4.04	4.62	8.98	4.65	5.16	1166	723734593	XP_010327145.1	527	1.7e-51	PREDICTED: B3 domain-containing protein Os07g0563300-like isoform X3 [Solanum lycopersicum]	--	--	--	--	--	--	--	--	--	Q0D5G4	236	1.3e-18	B3 domain-containing protein Os07g0563300 OS=Oryza sativa subsp. japonica GN=Os07g0563300 PE=3 SV=2	PF02362	B3 DNA binding domain	--	--	GO:0003677	DNA binding	--	--	--	--
Cluster-45536.168929_4	ABI3VP1	Cluster-45536.168929	10.4	0	14	4.06	23.3	19.96	12.2	0	8.83	0.73	0	0.85	0.23	1.24	1.15	0.93	0	0.69	959	723734593	XP_010327145.1	490	2.8e-47	PREDICTED: B3 domain-containing protein Os07g0563300-like isoform X3 [Solanum lycopersicum]	--	--	--	--	--	--	--	--	--	Q0D5G4	241	2.9e-19	B3 domain-containing protein Os07g0563300 OS=Oryza sativa subsp. japonica GN=Os07g0563300 PE=3 SV=2	PF02362	B3 DNA binding domain	--	--	GO:0003677	DNA binding	--	--	--	--
Cluster-45536.169084_1	ABI3VP1	Cluster-45536.169084	0	0	0	0	0	0	0	0	0	0	0	0	0	0	0	0	0	0	2398	147805292	CAN64872.1	162	7.5e-09	hypothetical protein VITISV_026093 [Vitis vinifera]	--	--	--	--	--	--	--	--	--	--	--	--	--	PF02362	B3 DNA binding domain	--	--	GO:0003677	DNA binding	--	--	--	--
Cluster-45536.183773_2	ABI3VP1	Cluster-45536.183773	0	0.99	0	0	0.98	0.39	0	0	0	0	0.01	0	0	0.01	0	0	0	0	4566	661877142	CDP19004.1	867	2.5e-90	unnamed protein product [Coffea canephora]	29119929	AY207412.1	96	8.93443e-40	Lactuca sativa clone 59_74-3_DIA SNP-based marker	--	--	--	--	Q851V5	201	6e-14	Putative B3 domain-containing protein Os03g0621600 OS=Oryza sativa subsp. japonica GN=Os03g0621600 PE=3 SV=1	PF06424//PF04005//PF00841//PF09230//PF02298//PF02362	PRP1 splicing factor, N-terminal//Hus1-like protein//Sperm histone P2//DNA fragmentation factor 40 kDa//Plastocyanin-like domain//B3 DNA binding domain	GO:0006309//GO:0000398//GO:0006118//GO:0007283//GO:0006281//GO:0000077	apoptotic DNA fragmentation//mRNA splicing, via spliceosome//obsolete electron transport//spermatogenesis//DNA repair//DNA damage checkpoint	GO:0003677//GO:0009055//GO:0016787	DNA binding//electron carrier activity//hydrolase activity	GO:0005634//GO:0030896//GO:0000786//GO:0005737	nucleus//checkpoint clamp complex//nucleosome//cytoplasm	--	--
Cluster-45536.209597_0	ABI3VP1	Cluster-45536.209597	0	0	0	0	0	36.41	0	6.9	0	0	0	0	0	0	1.3	0	0.33	0	1400	694401270	XP_009375697.1	274	4.5e-22	PREDICTED: B3 domain-containing protein Os01g0234100-like [Pyrus x bretschneideri]	--	--	--	--	--	--	--	--	--	Q10QS9	239	7.2e-19	B3 domain-containing protein Os03g0184500 OS=Oryza sativa subsp. japonica GN=Os03g0184500 PE=2 SV=1	PF02362	B3 DNA binding domain	--	--	GO:0003677	DNA binding	--	--	--	--
Cluster-45536.212109_5	ABI3VP1	Cluster-45536.212109	23	13	21	105	66	122	91	108	105	0.51	0.28	0.4	1.86	1.09	2.2	2.17	2.62	2.57	2525	747048789	XP_011070416.1	798	1.4e-82	PREDICTED: B3 domain-containing transcription factor NGA1-like [Sesamum indicum]>gi|747048791|ref|XP_011070417.1| PREDICTED: B3 domain-containing transcription factor NGA1-like [Sesamum indicum]	802694110	XM_012227692.1	122	1.72975e-54	PREDICTED: Jatropha curcas B3 domain-containing transcription factor NGA1-like (LOC105642758), transcript variant X2, mRNA	--	--	--	--	O82799	566	1.6e-56	B3 domain-containing transcription factor NGA1 OS=Arabidopsis thaliana GN=NGA1 PE=1 SV=1	PF02362	B3 DNA binding domain	--	--	GO:0003677	DNA binding	--	--	--	--
Cluster-45536.234148_3	ABI3VP1	Cluster-45536.234148	0	3.49	5.29	7.5	10.45	10.49	8.73	6.32	7.2	0	0.1	0.14	0.18	0.24	0.26	0.29	0.21	0.24	1904	661895543	CDP01348.1	543	3.9e-53	unnamed protein product [Coffea canephora]	--	--	--	--	--	--	--	--	--	Q69V36	419	1.3e-39	B3 domain-containing protein Os06g0194400 OS=Oryza sativa subsp. japonica GN=Os06g0194400 PE=2 SV=1	PF02362	B3 DNA binding domain	--	--	GO:0003677	DNA binding	--	--	--	--
Cluster-45536.249610_4	ABI3VP1	Cluster-45536.249610	5	7	3	5	7	14.45	10	24	29	1.25	1.67	0.66	1.07	1.39	3	2.77	6.89	8.37	442	--	--	--	--	--	--	--	--	--	--	--	--	--	--	--	--	--	--	PF02178//PF02362	AT hook motif//B3 DNA binding domain	--	--	GO:0003677	DNA binding	--	--	--	--
Cluster-45536.25128_2	ABI3VP1	Cluster-45536.25128	0	0	0	1	0	0	0	0	0	0	0	0	1.36	0	0	0	0	0	270	763774424	KJB41547.1	165	3.8e-10	hypothetical protein B456_007G109500 [Gossypium raimondii]	--	--	--	--	--	K14486	K14486, ARF	auxin response factor	http://www.genome.jp/dbget-bin/www_bget?ko:K14486	Q9XED8	156	5.8e-10	Auxin response factor 9 OS=Arabidopsis thaliana GN=ARF9 PE=1 SV=1	PF02362	B3 DNA binding domain	--	--	GO:0003677	DNA binding	--	--	--	--
Cluster-45536.35181_1	ABI3VP1	Cluster-45536.35181	7.82	12.05	13.83	1.28	4.49	11.83	0	6.04	0.18	11.44	16.21	18.79	1.96	6.46	15.31	0	11.72	0.35	265	674236982	KFK29747.1	137	6.6e-07	hypothetical protein AALP_AA7G173600 [Arabis alpina]	--	--	--	--	--	--	--	--	--	--	--	--	--	PF02362//PF11890	B3 DNA binding domain//Domain of unknown function (DUF3410)	--	--	GO:0046983//GO:0003677	protein dimerization activity//DNA binding	--	--	--	--
Cluster-45536.44308_1	ABI3VP1	Cluster-45536.44308	389.07	483.1	495.93	405.12	364.59	329.97	302.17	421.26	412.38	10.8	12.94	11.89	9.03	7.58	7.48	9.03	12.83	12.67	2061	698562928	XP_009772550.1	471	9.5e-45	PREDICTED: B3 domain-containing protein At5g42700-like isoform X2 [Nicotiana sylvestris]	--	--	--	--	--	--	--	--	--	Q0JP99	263	1.8e-21	B3 domain-containing protein Os01g0234100 OS=Oryza sativa subsp. japonica GN=Os01g0234100 PE=2 SV=1	PF02362	B3 DNA binding domain	--	--	GO:0003677	DNA binding	--	--	--	--
Cluster-45536.44310_1	ABI3VP1	Cluster-45536.44310	128.22	5.7	122.95	28.01	24.92	0	0	0	7.79	3.24	0.14	2.69	0.57	0.47	0	0	0	0.22	2239	698562928	XP_009772550.1	471	1e-44	PREDICTED: B3 domain-containing protein At5g42700-like isoform X2 [Nicotiana sylvestris]	--	--	--	--	--	--	--	--	--	Q0JP99	263	1.9e-21	B3 domain-containing protein Os01g0234100 OS=Oryza sativa subsp. japonica GN=Os01g0234100 PE=2 SV=1	PF02362	B3 DNA binding domain	--	--	GO:0003677	DNA binding	--	--	--	--
Cluster-45536.49230_0	ABI3VP1	Cluster-45536.49230	6.05	8	2	18	1.33	5.54	15	12.46	12.3	0.45	0.57	0.13	1.09	0.08	0.34	1.21	1.02	1.02	921	--	--	--	--	--	--	--	--	--	--	--	--	--	--	--	--	--	--	PF02362	B3 DNA binding domain	--	--	GO:0003677	DNA binding	--	--	--	--
Cluster-45536.51907_1	ABI3VP1	Cluster-45536.51907	306.45	275.11	310.89	440.78	421.85	388.42	90.21	115.36	151.36	13.25	11.47	11.63	15.36	13.72	13.73	4.21	5.49	7.27	1409	747081957	XP_011088278.1	446	5.2e-42	PREDICTED: B3 domain-containing protein At5g42700-like isoform X2 [Sesamum indicum]	--	--	--	--	--	--	--	--	--	Q0JP99	264	9.2e-22	B3 domain-containing protein Os01g0234100 OS=Oryza sativa subsp. japonica GN=Os01g0234100 PE=2 SV=1	PF02362	B3 DNA binding domain	--	--	GO:0003677	DNA binding	--	--	--	--
Cluster-45536.55895_3	ABI3VP1	Cluster-45536.55895	12.87	3.07	5.85	3.39	7.02	0	27.24	14.15	18.02	0.89	0.2	0.35	0.19	0.37	0	2.04	1.08	1.39	972	--	--	--	--	--	--	--	--	--	--	--	--	--	--	--	--	--	--	PF05923//PF00236//PF02362	APC cysteine-rich region//Glycoprotein hormone//B3 DNA binding domain	GO:0007165//GO:0016055	signal transduction//Wnt signaling pathway	GO:0005179//GO:0003677	hormone activity//DNA binding	GO:0005576	extracellular region	--	--
Cluster-45536.55896_3	ABI3VP1	Cluster-45536.55896	0	0	0	0	0	0	0	0	0	0	0	0	0	0	0	0	0	0	642	672142083	XP_008794892.1	131	7.9e-06	PREDICTED: putative B3 domain-containing protein Os04g0346900 isoform X3 [Phoenix dactylifera]	--	--	--	--	--	--	--	--	--	--	--	--	--	PF04785//PF02362//PF05923	Rhabdovirus matrix protein M2//B3 DNA binding domain//APC cysteine-rich region	GO:0016032//GO:0016055	viral process//Wnt signaling pathway	GO:0003677	DNA binding	GO:0019031	viral envelope	--	--
Cluster-45536.55897_3	ABI3VP1	Cluster-45536.55897	15.95	14.35	9.02	2.75	17.47	13.12	26.07	23.17	30.19	1.06	0.92	0.52	0.15	0.88	0.72	1.88	1.71	2.24	999	--	--	--	--	--	--	--	--	--	--	--	--	--	--	--	--	--	--	PF05923//PF00236//PF02362	APC cysteine-rich region//Glycoprotein hormone//B3 DNA binding domain	GO:0016055//GO:0007165	Wnt signaling pathway//signal transduction	GO:0003677//GO:0005179	DNA binding//hormone activity	GO:0005576	extracellular region	--	--
Cluster-45536.76602_2	ABI3VP1	Cluster-45536.76602	32.53	75.8	90.08	144.48	187.3	136.5	256.89	242.48	251.66	2.36	5.29	5.66	8.51	10.3	8.11	20.17	19.47	20.37	937	661877772	CDP18427.1	159	6.5e-09	unnamed protein product [Coffea canephora]	--	--	--	--	--	--	--	--	--	--	--	--	--	PF02362	B3 DNA binding domain	--	--	GO:0003677	DNA binding	--	--	--	--
Cluster-45536.83016_4	ABI3VP1	Cluster-45536.83016	0	0	21.88	2.1	10.79	0.9	0	0	18.7	0	0	0.66	0.06	0.28	0.03	0	0	0.72	1689	323500675	ADX86900.1	263	1e-20	auxin response factor [Helianthus annuus]	--	--	--	--	--	--	--	--	--	O81778	158	2.2e-09	B3 domain-containing protein REM9 OS=Arabidopsis thaliana GN=REM9 PE=2 SV=1	PF02362	B3 DNA binding domain	--	--	GO:0003677	DNA binding	--	--	--	--
Cluster-45536.84130_0	ABI3VP1	Cluster-45536.84130	4	10.52	3.97	5.09	6.25	3.53	6.73	3.97	9.03	0.62	1.57	0.54	0.66	0.75	0.45	1.15	0.69	1.59	565	747054004	XP_011073189.1	624	4.7e-63	PREDICTED: auxin response factor 2-like [Sesamum indicum]	605097752	KJ019323.1	378	0	Chrysanthemum indicum clone CL1866 microsatellite sequence	--	--	--	--	Q94JM3	586	1.7e-59	Auxin response factor 2 OS=Arabidopsis thaliana GN=ARF2 PE=1 SV=2	PF02362	B3 DNA binding domain	--	--	GO:0003677	DNA binding	--	--	--	--
Cluster-45536.94561_3	ABI3VP1	Cluster-45536.94561	0	0	0	0	1	1	1	2	6	0	0	0	0	1.25	1.14	1.57	3.4	10.01	271	--	--	--	--	--	--	--	--	--	--	--	--	--	--	--	--	--	--	PF02362	B3 DNA binding domain	--	--	GO:0003677	DNA binding	--	--	--	--
Cluster-45536.96521_5	ABI3VP1	Cluster-45536.96521	16.01	28	25	39.1	24.1	40.09	58.27	67.04	85.2	2.37	3.98	3.23	4.8	2.76	4.9	9.44	11.17	14.3	581	--	--	--	--	--	--	--	--	--	--	--	--	--	--	--	--	--	--	PF04901//PF02362	Receptor activity modifying family//B3 DNA binding domain	GO:0015031//GO:0008277//GO:0006886	protein transport//regulation of G-protein coupled receptor protein signaling pathway//intracellular protein transport	GO:0008565//GO:0003677	protein transporter activity//DNA binding	GO:0016021	integral component of membrane	--	--
Cluster-45536.96529_2	ABI3VP1	Cluster-45536.96529	20.36	11.57	19.94	35.97	34.05	56.4	49.61	52.88	74.63	4.34	2.36	3.72	6.47	5.72	9.96	11.66	12.85	18.24	477	--	--	--	--	--	--	--	--	--	--	--	--	--	--	--	--	--	--	PF02362	B3 DNA binding domain	--	--	GO:0003677	DNA binding	--	--	--	--
Cluster-45536.97894_5	ABI3VP1	Cluster-45536.97894	38	44	62	71	58	99.39	79.1	89	142.47	5.58	6.2	7.94	8.65	6.59	12.04	12.71	14.7	23.69	584	747102295	XP_011099307.1	191	7.9e-13	PREDICTED: B3 domain-containing protein Os08g0324300-like [Sesamum indicum]	605097623	KJ019315.1	163	6.17318e-78	Chrysanthemum indicum clone CL401 microsatellite sequence	--	--	--	--	Q9LVG1	130	1.3e-06	B3 domain-containing protein At5g60130 OS=Arabidopsis thaliana GN=At5g60130 PE=2 SV=1	PF02362	B3 DNA binding domain	--	--	GO:0003677	DNA binding	--	--	--	--
Cluster-12839.0_0	ABI3VP1	Cluster-12839.0	0	0	0	2	4	0	0	0	0	0	0	0	0.17	0.32	0	0	0	0	719	645271028	XP_008240722.1	266	2e-21	PREDICTED: B3 domain-containing transcription factor VRN1-like [Prunus mume]	--	--	--	--	--	--	--	--	--	Q84R27	207	1.9e-15	B3 domain-containing protein At3g18960 OS=Arabidopsis thaliana GN=At3g18960 PE=2 SV=1	PF02362	B3 DNA binding domain	--	--	GO:0003677	DNA binding	--	--	--	--
Cluster-33437.0_1	ABI3VP1	Cluster-33437.0	40	32.85	20.79	54.67	24.3	94.79	60.9	47	54.83	0.73	0.58	0.33	0.8	0.33	1.42	1.2	0.94	1.11	2994	224076806	XP_002305001.1	1130	5.3e-121	hypothetical protein POPTR_0004s03530g [Populus trichocarpa]>gi|222847965|gb|EEE85512.1| hypothetical protein POPTR_0004s03530g [Populus trichocarpa]	698497877	XM_009796582.1	83	9.83166e-33	PREDICTED: Nicotiana sylvestris B3 domain-containing protein Os07g0563300 (LOC104241637), transcript variant X3, mRNA	--	--	--	--	Q5CCK4	584	1.5e-58	B3 domain-containing transcription repressor VAL2 OS=Arabidopsis thaliana GN=VAL2 PE=2 SV=1	PF08040//PF02362	MNLL subunit//B3 DNA binding domain	GO:0006118	obsolete electron transport	GO:0003677//GO:0003954	DNA binding//NADH dehydrogenase activity	GO:0005739	mitochondrion	--	--
Cluster-45536.100902_2	ABI3VP1	Cluster-45536.100902	0	0	2.34	29.95	7.76	5.42	34.94	7.32	25.68	0	0	0.05	0.58	0.14	0.11	0.91	0.19	0.69	2330	698430355	XP_009792889.1	151	1.4e-07	PREDICTED: B3 domain-containing protein REM7-like [Nicotiana sylvestris]	--	--	--	--	--	--	--	--	--	P0DH85	135	1.4e-06	B3 domain-containing protein REM10 OS=Arabidopsis thaliana GN=REM10 PE=2 SV=1	PF02362//PF11890//PF05225	B3 DNA binding domain//Domain of unknown function (DUF3410)//helix-turn-helix, Psq domain	--	--	GO:0046983//GO:0003677	protein dimerization activity//DNA binding	--	--	--	--
Cluster-45536.100903_2	ABI3VP1	Cluster-45536.100903	47.47	20.9	0	17.48	7.3	17.71	0	54.82	6.21	1.21	0.51	0	0.36	0.14	0.37	0	1.53	0.17	2231	661877772	CDP18427.1	247	9.7e-19	unnamed protein product [Coffea canephora]	--	--	--	--	--	--	--	--	--	P0DH85	234	4.4e-18	B3 domain-containing protein REM10 OS=Arabidopsis thaliana GN=REM10 PE=2 SV=1	PF02362//PF05225	B3 DNA binding domain//helix-turn-helix, Psq domain	--	--	GO:0003677	DNA binding	--	--	--	--
Cluster-45536.100904_0	ABI3VP1	Cluster-45536.100904	195.05	330.08	545.13	500.93	519.72	848.52	978.89	380.22	532.41	3.69	6.03	8.91	7.59	7.36	13.1	19.93	7.88	11.14	2910	565381356	XP_006357039.1	311	4.8e-26	PREDICTED: putative B3 domain-containing protein REM15-like isoform X2 [Solanum tuberosum]	--	--	--	--	--	--	--	--	--	P0DH85	248	1.4e-19	B3 domain-containing protein REM10 OS=Arabidopsis thaliana GN=REM10 PE=2 SV=1	PF05225//PF04014//PF02362	helix-turn-helix, Psq domain//Antidote-toxin recognition MazE, bacterial antitoxin//B3 DNA binding domain	--	--	GO:0003677	DNA binding	--	--	--	--
Cluster-45536.100905_2	ABI3VP1	Cluster-45536.100905	318.35	601.1	585.7	622.51	814.84	1096.49	677.61	408.87	542.76	5.87	10.69	9.32	9.18	11.22	16.48	13.42	8.25	11.05	2984	661894686	CDP01685.1	259	5.3e-20	unnamed protein product [Coffea canephora]	--	--	--	--	--	--	--	--	--	P0DH85	220	2.5e-16	B3 domain-containing protein REM10 OS=Arabidopsis thaliana GN=REM10 PE=2 SV=1	PF02362//PF05225	B3 DNA binding domain//helix-turn-helix, Psq domain	--	--	GO:0003677	DNA binding	--	--	--	--
Cluster-45536.100906_2	ABI3VP1	Cluster-45536.100906	14.39	0	2.59	25.94	15.31	15.34	21.37	36.5	9.28	0.37	0	0.06	0.53	0.29	0.32	0.59	1.03	0.26	2208	323500675	ADX86900.1	137	5.5e-06	auxin response factor [Helianthus annuus]	--	--	--	--	--	--	--	--	--	--	--	--	--	PF05225//PF02362	helix-turn-helix, Psq domain//B3 DNA binding domain	--	--	GO:0003677	DNA binding	--	--	--	--
Cluster-45536.100908_1	ABI3VP1	Cluster-45536.100908	0	0	1.54	0	0	0	0	0	0	0	0	6.51	0	0	0	0	0	0	226	674236982	KFK29747.1	136	7.3e-07	hypothetical protein AALP_AA7G173600 [Arabis alpina]	--	--	--	--	--	--	--	--	--	--	--	--	--	PF02362//PF11890	B3 DNA binding domain//Domain of unknown function (DUF3410)	--	--	GO:0003677//GO:0046983	DNA binding//protein dimerization activity	--	--	--	--
Cluster-45536.100909_0	ABI3VP1	Cluster-45536.100909	77.7	47.15	58.65	81.82	95.68	168.13	126.54	142.8	148.04	1.98	1.16	1.29	1.67	1.83	3.5	3.47	3.99	4.18	2222	323500675	ADX86900.1	137	5.5e-06	auxin response factor [Helianthus annuus]	--	--	--	--	--	--	--	--	--	--	--	--	--	PF02362//PF05225	B3 DNA binding domain//helix-turn-helix, Psq domain	--	--	GO:0003677	DNA binding	--	--	--	--
Cluster-45536.122796_0	ABI3VP1	Cluster-45536.122796	20.7	0	0	70.11	20.1	0	20.63	0	20.7	0.47	0	0	1.29	0.34	0	0.51	0	0.53	2444	698448681	XP_009772834.1	1622	3.9e-178	PREDICTED: B3 domain-containing transcription repressor VAL1-like [Nicotiana sylvestris]	747067827	XM_011082352.1	125	3.59692e-56	PREDICTED: Sesamum indicum B3 domain-containing transcription repressor VAL1 (LOC105163856), mRNA	--	--	--	--	Q8W4L5	1335	1e-145	B3 domain-containing transcription repressor VAL1 OS=Arabidopsis thaliana GN=VAL1 PE=1 SV=1	PF07496//PF02362	CW-type Zinc Finger//B3 DNA binding domain	--	--	GO:0008270//GO:0003677	zinc ion binding//DNA binding	--	--	--	--
Cluster-45536.146808_4	ABI3VP1	Cluster-45536.146808	969.13	991.99	991.59	1396.77	1161.79	1092.55	612.87	900.23	694.77	76.91	75.77	68.23	90.19	70.03	71.06	52.7	79.19	61.62	877	694385976	XP_009368800.1	976	1.1e-103	PREDICTED: auxin response factor 2-like [Pyrus x bretschneideri]>gi|694385979|ref|XP_009368801.1| PREDICTED: auxin response factor 2-like [Pyrus x bretschneideri]	571460914	XM_003526880.2	226	9.00466e-113	PREDICTED: Glycine max auxin response factor 2-like (LOC100803498), mRNA	--	--	--	--	Q94JM3	892	8.6e-95	Auxin response factor 2 OS=Arabidopsis thaliana GN=ARF2 PE=1 SV=2	PF02362	B3 DNA binding domain	--	--	GO:0003677	DNA binding	--	--	--	--
Cluster-45536.153044_2	ABI3VP1	Cluster-45536.153044	732.81	736.47	728.06	1448.3	1209.23	1156.99	833.11	890.28	837.41	9.35	9.07	8.02	14.77	11.51	12.03	11.42	12.42	11.79	4203	590714369	XP_007049895.1	1554	5.1e-170	Uncharacterized protein isoform 1 [Theobroma cacao]>gi|508702156|gb|EOX94052.1| Uncharacterized protein isoform 1 [Theobroma cacao]	29119929	AY207412.1	96	8.21849e-40	Lactuca sativa clone 59_74-3_DIA SNP-based marker	--	--	--	--	Q851V5	201	5.5e-14	Putative B3 domain-containing protein Os03g0621600 OS=Oryza sativa subsp. japonica GN=Os03g0621600 PE=3 SV=1	PF04005//PF06424//PF02298//PF02362//PF09230//PF00841	Hus1-like protein//PRP1 splicing factor, N-terminal//Plastocyanin-like domain//B3 DNA binding domain//DNA fragmentation factor 40 kDa//Sperm histone P2	GO:0006309//GO:0000398//GO:0006118//GO:0007283//GO:0006281//GO:0000077	apoptotic DNA fragmentation//mRNA splicing, via spliceosome//obsolete electron transport//spermatogenesis//DNA repair//DNA damage checkpoint	GO:0003677//GO:0009055//GO:0016787	DNA binding//electron carrier activity//hydrolase activity	GO:0030896//GO:0005634//GO:0000786//GO:0005737	checkpoint clamp complex//nucleus//nucleosome//cytoplasm	--	--
Cluster-45536.154829_1	ABI3VP1	Cluster-45536.154829	72.24	40.48	18.02	71.91	35.42	77.33	0	5.88	1.01	2.35	1.27	0.51	1.88	0.86	2.05	0	0.21	0.04	1797	747081957	XP_011088278.1	426	1.4e-39	PREDICTED: B3 domain-containing protein At5g42700-like isoform X2 [Sesamum indicum]	--	--	--	--	--	--	--	--	--	Q0JP99	264	1.2e-21	B3 domain-containing protein Os01g0234100 OS=Oryza sativa subsp. japonica GN=Os01g0234100 PE=2 SV=1	PF02362	B3 DNA binding domain	--	--	GO:0003677	DNA binding	--	--	--	--
Cluster-45536.165644_3	ABI3VP1	Cluster-45536.165644	0	0	10.51	0	0	0	0	0	0	0	0	0.24	0	0	0	0	0	0	2162	661886013	CDP10630.1	530	1.4e-51	unnamed protein product [Coffea canephora]	743921212	XM_011006365.1	105	4.16678e-45	PREDICTED: Populus euphratica B3 domain-containing protein At2g36080-like (LOC105111107), mRNA	--	--	--	--	Q8GYJ2	466	5.3e-45	B3 domain-containing protein At2g36080 OS=Arabidopsis thaliana GN=ARF31 PE=2 SV=1	PF02362	B3 DNA binding domain	--	--	GO:0003677	DNA binding	--	--	--	--
Cluster-45536.168757_4	ABI3VP1	Cluster-45536.168757	0	0	3.42	20.18	0	4.89	32.1	0	0	0	0	0.12	0.64	0	0.16	1.37	0	0	1516	323500675	ADX86900.1	277	2.2e-22	auxin response factor [Helianthus annuus]	--	--	--	--	--	--	--	--	--	P0DH85	173	3.5e-11	B3 domain-containing protein REM10 OS=Arabidopsis thaliana GN=REM10 PE=2 SV=1	PF02362	B3 DNA binding domain	--	--	GO:0003677	DNA binding	--	--	--	--
Cluster-45536.168932_0	ABI3VP1	Cluster-45536.168932	1.82	3.39	0	0	15.16	21.57	12.33	6.9	12.84	0.09	0.17	0	0	0.58	0.89	0.67	0.38	0.72	1240	460405627	XP_004248277.1	303	1.7e-25	PREDICTED: B3 domain-containing protein Os07g0563300-like isoform X4 [Solanum lycopersicum]	--	--	--	--	--	--	--	--	--	Q0D5G4	228	1.2e-17	B3 domain-containing protein Os07g0563300 OS=Oryza sativa subsp. japonica GN=Os07g0563300 PE=3 SV=2	PF02362	B3 DNA binding domain	--	--	GO:0003677	DNA binding	--	--	--	--
Cluster-45536.172333_4	ABI3VP1	Cluster-45536.172333	16.13	0.87	32.21	84.74	63.5	41.84	84.6	17.48	19.4	0.65	0.03	1.13	2.76	1.93	1.38	3.69	0.78	0.87	1489	323500675	ADX86900.1	249	3.8e-19	auxin response factor [Helianthus annuus]	--	--	--	--	--	--	--	--	--	P0DH85	155	4.2e-09	B3 domain-containing protein REM10 OS=Arabidopsis thaliana GN=REM10 PE=2 SV=1	--	--	--	--	--	--	--	--	--	--
Cluster-45536.182194_0	ABI3VP1	Cluster-45536.182194	0	0	0	0	0	2.41	0.13	0	0	0	0	0	0	0	0.07	0.01	0	0	1580	--	--	--	--	--	385286724	JF940498.1	56	5.247e-18	Chrysanthemum oreastrum clone a chrysanthemyl diphosphate synthase (CDS) gene, exons 5 through 10 and partial cds >gnl|BL_ORD_ID|13799055 Chrysanthemum oreastrum clone b chrysanthemyl diphosphate synthase (CDS) gene, exons 5 through 10 and partial cds >gnl|BL_ORD_ID|13799055 Chrysanthemum oreastrum clone c chrysanthemyl diphosphate synthase (CDS) gene, exons 5 through 10 and partial cds >gnl|BL_O…	--	--	--	--	--	--	--	--	PF02362	B3 DNA binding domain	--	--	GO:0003677	DNA binding	--	--	--	--
Cluster-45536.185816_2	ABI3VP1	Cluster-45536.185816	0	1.99	4.57	0	3.82	0	5.05	0	5.96	0	0.18	0.37	0	0.27	0	0.51	0	0.62	783	255556207	XP_002519138.1	140	8.7e-07	hypothetical protein RCOM_0939100 [Ricinus communis]>gi|223541801|gb|EEF43349.1| hypothetical protein RCOM_0939100 [Ricinus communis]	--	--	--	--	--	--	--	--	--	--	--	--	--	PF09238//PF02362	Interleukin-4 receptor alpha chain, N-terminal//B3 DNA binding domain	GO:0002532//GO:0007165	production of molecular mediator involved in inflammatory response//signal transduction	GO:0003677//GO:0004896	DNA binding//cytokine receptor activity	GO:0016021	integral component of membrane	--	--
Cluster-45536.188347_3	ABI3VP1	Cluster-45536.188347	46.99	46.03	58.61	102.44	87.62	71.93	42.64	49.43	48.48	1.89	1.78	2.04	3.31	2.65	2.36	1.85	2.18	2.16	1498	661895543	CDP01348.1	543	3.1e-53	unnamed protein product [Coffea canephora]	--	--	--	--	--	--	--	--	--	Q69V36	419	1e-39	B3 domain-containing protein Os06g0194400 OS=Oryza sativa subsp. japonica GN=Os06g0194400 PE=2 SV=1	PF02362//PF06667	B3 DNA binding domain//Phage shock protein B	GO:0006355//GO:0009271	regulation of transcription, DNA-templated//phage shock	GO:0003677	DNA binding	--	--	--	--
Cluster-45536.190018_5	ABI3VP1	Cluster-45536.190018	15	7	8	3	2	5	7	10	26	5.03	2.23	2.37	0.88	0.55	1.41	2.64	3.93	10.26	390	645271028	XP_008240722.1	130	6.2e-06	PREDICTED: B3 domain-containing transcription factor VRN1-like [Prunus mume]	--	--	--	--	--	--	--	--	--	--	--	--	--	PF02362	B3 DNA binding domain	--	--	GO:0003677	DNA binding	--	--	--	--
Cluster-45536.193865_4	ABI3VP1	Cluster-45536.193865	6	0	0	0	0	0	0	3.67	0	2.57	0	0	0	0	0	0	1.88	0	357	566166699	XP_006384478.1	128	9.7e-06	hypothetical protein POPTR_0004s15430g [Populus trichocarpa]>gi|550341096|gb|ERP62275.1| hypothetical protein POPTR_0004s15430g [Populus trichocarpa]	--	--	--	--	--	--	--	--	--	--	--	--	--	PF04014//PF00236//PF02362	Antidote-toxin recognition MazE, bacterial antitoxin//Glycoprotein hormone//B3 DNA binding domain	GO:0007165	signal transduction	GO:0003677//GO:0005179	DNA binding//hormone activity	GO:0005576	extracellular region	--	--
Cluster-45536.193870_3	ABI3VP1	Cluster-45536.193870	1	2	0	0	0	1	1	0	2	1.11	2.06	0	0	0	0.97	1.34	0	2.85	279	--	--	--	--	--	--	--	--	--	--	--	--	--	--	--	--	--	--	PF02362//PF00236//PF04014	B3 DNA binding domain//Glycoprotein hormone//Antidote-toxin recognition MazE, bacterial antitoxin	GO:0007165	signal transduction	GO:0005179//GO:0003677	hormone activity//DNA binding	GO:0005576	extracellular region	--	--
Cluster-45536.193871_5	ABI3VP1	Cluster-45536.193871	3.43	2.69	15.12	10.46	6.72	19.37	12.19	5.5	21.48	0.24	0.18	0.91	0.59	0.36	1.11	0.92	0.42	1.67	964	--	--	--	--	--	--	--	--	--	--	--	--	--	--	--	--	--	--	PF02362//PF00236	B3 DNA binding domain//Glycoprotein hormone	GO:0007165	signal transduction	GO:0005179//GO:0003677	hormone activity//DNA binding	GO:0005576	extracellular region	--	--
Cluster-45536.193873_2	ABI3VP1	Cluster-45536.193873	1	0	0	2	1	0	9.33	0	6	0.18	0	0	0.3	0.14	0	1.86	0	1.24	519	--	--	--	--	--	--	--	--	--	--	--	--	--	--	--	--	--	--	PF02362//PF03153	B3 DNA binding domain//Transcription factor IIA, alpha/beta subunit	GO:0006367	transcription initiation from RNA polymerase II promoter	GO:0003677	DNA binding	GO:0005672	transcription factor TFIIA complex	--	--
Cluster-45536.195478_1	ABI3VP1	Cluster-45536.195478	8.09	4.16	8.52	4.94	7.24	2.15	7.54	24.04	10.11	0.52	0.26	0.47	0.26	0.35	0.11	0.52	1.7	0.72	1029	658008362	XP_008339373.1	215	2.3e-15	PREDICTED: B3 domain-containing protein REM8-like [Malus domestica]>gi|658064468|ref|XP_008368177.1| PREDICTED: B3 domain-containing protein REM8-like [Malus domestica]	--	--	--	--	--	--	--	--	--	P0DH85	127	5.2e-06	B3 domain-containing protein REM10 OS=Arabidopsis thaliana GN=REM10 PE=2 SV=1	PF02362	B3 DNA binding domain	--	--	GO:0003677	DNA binding	--	--	--	--
Cluster-45536.209600_2	ABI3VP1	Cluster-45536.209600	240.43	213.93	175.78	252.33	156.74	378.28	53.05	98.5	46.42	3.05	2.62	1.92	2.55	1.48	3.91	0.72	1.36	0.65	4231	590704694	XP_007047230.1	624	3.5e-62	AP2/B3-like transcriptional factor family protein isoform 4 [Theobroma cacao]>gi|508699491|gb|EOX91387.1| AP2/B3-like transcriptional factor family protein isoform 4 [Theobroma cacao]	--	--	--	--	--	--	--	--	--	Q0JP99	388	1.2e-35	B3 domain-containing protein Os01g0234100 OS=Oryza sativa subsp. japonica GN=Os01g0234100 PE=2 SV=1	PF01105//PF16326//PF02362//PF02649	emp24/gp25L/p24 family/GOLD//ABC transporter C-terminal domain//B3 DNA binding domain//Type I GTP cyclohydrolase folE2	GO:0006807//GO:0006810	nitrogen compound metabolic process//transport	GO:0003677//GO:0003933	DNA binding//GTP cyclohydrolase activity	GO:0016021	integral component of membrane	--	--
Cluster-45536.209601_0	ABI3VP1	Cluster-45536.209601	0	0	0	0	0	0	0	0	0	0	0	0	0	0	0	0	0	0	4382	694401270	XP_009375697.1	274	1.4e-21	PREDICTED: B3 domain-containing protein Os01g0234100-like [Pyrus x bretschneideri]	--	--	--	--	--	--	--	--	--	Q10QS9	239	2.3e-18	B3 domain-containing protein Os03g0184500 OS=Oryza sativa subsp. japonica GN=Os03g0184500 PE=2 SV=1	PF02362	B3 DNA binding domain	--	--	GO:0003677	DNA binding	--	--	--	--
Cluster-45536.209602_0	ABI3VP1	Cluster-45536.209602	0	0	0	0	0	0	0	0	0	0	0	0	0	0	0	0	0	0	3896	694401270	XP_009375697.1	274	1.3e-21	PREDICTED: B3 domain-containing protein Os01g0234100-like [Pyrus x bretschneideri]	--	--	--	--	--	--	--	--	--	Q10QS9	239	2e-18	B3 domain-containing protein Os03g0184500 OS=Oryza sativa subsp. japonica GN=Os03g0184500 PE=2 SV=1	PF02362	B3 DNA binding domain	--	--	GO:0003677	DNA binding	--	--	--	--
Cluster-45536.234766_4	ABI3VP1	Cluster-45536.234766	8.05	0.15	0	0	7.96	0.02	0	0	4.74	0.23	0	0	0	0.17	0	0	0	0.15	1980	323500675	ADX86900.1	235	2.1e-17	auxin response factor [Helianthus annuus]	--	--	--	--	--	--	--	--	--	O81778	139	4e-07	B3 domain-containing protein REM9 OS=Arabidopsis thaliana GN=REM9 PE=2 SV=1	PF02362	B3 DNA binding domain	--	--	GO:0003677	DNA binding	--	--	--	--
Cluster-45536.236754_2	ABI3VP1	Cluster-45536.236754	0	0	2.65	0	2.62	0	0	27	22	0	0	0.08	0	0.07	0	0	1	0.82	1738	697164193	XP_009590905.1	809	5.1e-84	PREDICTED: putative B3 domain-containing protein At5g58280 [Nicotiana tomentosiformis]	--	--	--	--	--	--	--	--	--	Q9FHB2	570	3.7e-57	Putative B3 domain-containing protein At5g58280 OS=Arabidopsis thaliana GN=At5g58280 PE=3 SV=1	PF02362	B3 DNA binding domain	--	--	GO:0003677	DNA binding	--	--	--	--
Cluster-45536.236944_2	ABI3VP1	Cluster-45536.236944	0	0	2.32	0	4.75	0	0	0	0	0	0	0.11	0	0.19	0	0	0	0	1179	823206013	XP_012436967.1	288	9e-24	PREDICTED: uncharacterized protein LOC105763317 isoform X1 [Gossypium raimondii]>gi|763781413|gb|KJB48484.1| hypothetical protein B456_008G071200 [Gossypium raimondii]	--	--	--	--	--	--	--	--	--	Q8L3W1	227	1.5e-17	B3 domain-containing transcription factor VRN1 OS=Arabidopsis thaliana GN=VRN1 PE=1 SV=1	--	--	--	--	--	--	--	--	--	--
Cluster-45536.250976_0	ABI3VP1	Cluster-45536.250976	0.98	0	6.08	7.52	4.13	12.48	9.04	0	4.5	0.04	0	0.23	0.26	0.13	0.44	0.42	0	0.21	1419	470135893	XP_004303740.1	266	3.9e-21	PREDICTED: B3 domain-containing protein Os04g0386900-like [Fragaria vesca subsp. vesca]>gi|764610099|ref|XP_011467480.1| PREDICTED: B3 domain-containing protein Os04g0386900-like [Fragaria vesca subsp. vesca]	--	--	--	--	--	--	--	--	--	Q7XLP4	229	1.1e-17	B3 domain-containing protein Os04g0386900 OS=Oryza sativa subsp. japonica GN=Os04g0386900 PE=2 SV=3	PF02362	B3 DNA binding domain	--	--	GO:0003677	DNA binding	--	--	--	--
Cluster-45536.29948_0	ABI3VP1	Cluster-45536.29948	0	0	0	5.29	0	3.81	0	0	0	0	0	0	0.15	0	0.11	0	0	0	1672	698459871	XP_009781397.1	540	7.7e-53	PREDICTED: B3 domain-containing protein Os01g0723500-like isoform X3 [Nicotiana sylvestris]	571539486	XM_003549368.2	40	4.35895e-09	PREDICTED: Glycine max B3 domain-containing protein Os01g0723500-like (LOC100804621), mRNA	--	--	--	--	Q8S2E6	149	2.4e-08	B3 domain-containing protein Os01g0723500 OS=Oryza sativa subsp. japonica GN=Os01g0723500 PE=3 SV=1	PF04082//PF02362	Fungal specific transcription factor domain//B3 DNA binding domain	GO:0006351	transcription, DNA-templated	GO:0003677//GO:0008270	DNA binding//zinc ion binding	GO:0005634	nucleus	--	--
Cluster-45536.33453_1	ABI3VP1	Cluster-45536.33453	84.76	56.54	103.38	57.04	72.54	59.83	4.78	0	9.69	8.45	5.42	8.95	4.65	5.52	4.9	0.52	0	1.08	747	694401270	XP_009375697.1	274	2.4e-22	PREDICTED: B3 domain-containing protein Os01g0234100-like [Pyrus x bretschneideri]	--	--	--	--	--	--	--	--	--	Q10QS9	239	3.8e-19	B3 domain-containing protein Os03g0184500 OS=Oryza sativa subsp. japonica GN=Os03g0184500 PE=2 SV=1	PF02362	B3 DNA binding domain	--	--	GO:0003677	DNA binding	--	--	--	--
Cluster-45536.36779_2	ABI3VP1	Cluster-45536.36779	5	5	6.88	7.03	11.72	11.21	7	7.57	9	0.15	0.15	0.18	0.17	0.27	0.28	0.23	0.25	0.3	1904	697117640	XP_009612763.1	971	9.3e-103	PREDICTED: B3 domain-containing protein Os01g0234100-like [Nicotiana tomentosiformis]	--	--	--	--	--	--	--	--	--	Q0JP99	663	6.7e-68	B3 domain-containing protein Os01g0234100 OS=Oryza sativa subsp. japonica GN=Os01g0234100 PE=2 SV=1	PF02362	B3 DNA binding domain	--	--	GO:0003677	DNA binding	--	--	--	--
Cluster-45536.52011_5	ABI3VP1	Cluster-45536.52011	2.65	11.78	8.49	3.7	2.51	6	14.61	7.53	14.62	1.36	5.7	3.9	1.74	1.1	2.62	8.62	4.69	9.1	337	--	--	--	--	--	--	--	--	--	--	--	--	--	--	--	--	--	--	PF02362	B3 DNA binding domain	--	--	GO:0003677	DNA binding	--	--	--	--
Cluster-45536.74795_5	ABI3VP1	Cluster-45536.74795	485.92	440.72	628.76	918.65	829.65	701.01	573.06	622.12	593.14	7.1	6.22	7.92	10.73	9.05	8.35	8.99	9.94	9.56	3702	698448681	XP_009772834.1	2126	2.1e-236	PREDICTED: B3 domain-containing transcription repressor VAL1-like [Nicotiana sylvestris]	731391574	XM_010652514.1	168	6.83253e-80	PREDICTED: Vitis vinifera B3 domain-containing transcription repressor VAL1 (LOC100260494), mRNA	--	--	--	--	Q8W4L5	1714	1.8e-189	B3 domain-containing transcription repressor VAL1 OS=Arabidopsis thaliana GN=VAL1 PE=1 SV=1	PF00320//PF02362//PF07496	GATA zinc finger//B3 DNA binding domain//CW-type Zinc Finger	GO:0006355	regulation of transcription, DNA-templated	GO:0008270//GO:0003700//GO:0043565//GO:0003677	zinc ion binding//transcription factor activity, sequence-specific DNA binding//sequence-specific DNA binding//DNA binding	GO:0005667	transcription factor complex	--	--
Cluster-45536.74796_5	ABI3VP1	Cluster-45536.74796	45.08	0	23.81	45.79	59.44	131.4	143.63	95.15	175.12	0.66	0	0.3	0.54	0.65	1.57	2.26	1.52	2.83	3698	698448681	XP_009772834.1	1213	1.6e-130	PREDICTED: B3 domain-containing transcription repressor VAL1-like [Nicotiana sylvestris]	731391574	XM_010652514.1	168	6.82508e-80	PREDICTED: Vitis vinifera B3 domain-containing transcription repressor VAL1 (LOC100260494), mRNA	--	--	--	--	Q5CCK4	955	1.8e-101	B3 domain-containing transcription repressor VAL2 OS=Arabidopsis thaliana GN=VAL2 PE=2 SV=1	PF07496//PF02362//PF00320	CW-type Zinc Finger//B3 DNA binding domain//GATA zinc finger	GO:0006355	regulation of transcription, DNA-templated	GO:0008270//GO:0003700//GO:0043565//GO:0003677	zinc ion binding//transcription factor activity, sequence-specific DNA binding//sequence-specific DNA binding//DNA binding	GO:0005667	transcription factor complex	--	--
Cluster-45536.80591_3	ABI3VP1	Cluster-45536.80591	1.29	0	0	0	3.94	0	1.19	0	0	0.18	0	0	0	0.43	0	0.18	0	0	600	802641116	XP_012079139.1	130	9.7e-06	PREDICTED: B3 domain-containing protein Os01g0723500-like isoform X2 [Jatropha curcas]	--	--	--	--	--	--	--	--	--	--	--	--	--	PF04147//PF02724//PF02362//PF01080	Nop14-like family//CDC45-like protein//B3 DNA binding domain//Presenilin	GO:0006270	DNA replication initiation	GO:0003677//GO:0004190	DNA binding//aspartic-type endopeptidase activity	GO:0016021//GO:0032040	integral component of membrane//small-subunit processome	--	--
Cluster-45536.80593_3	ABI3VP1	Cluster-45536.80593	5	4	6	1	6	6	0	9	4	0.97	0.74	1.02	0.16	0.91	0.96	0	1.99	0.89	500	747102169	XP_011099238.1	194	3e-13	PREDICTED: putative B3 domain-containing protein At5g66980 [Sesamum indicum]	605097623	KJ019315.1	318	3.59397e-164	Chrysanthemum indicum clone CL401 microsatellite sequence	--	--	--	--	Q9LST3	147	1.2e-08	B3 domain-containing protein At5g60142 OS=Arabidopsis thaliana GN=At5g60142 PE=2 SV=3	PF02362	B3 DNA binding domain	--	--	GO:0003677	DNA binding	--	--	--	--
Cluster-45536.80594_3	ABI3VP1	Cluster-45536.80594	0	0	0	0	0	1.61	1.9	0	3.53	0	0	0	0	0	0.21	0.32	0	0.62	564	747102295	XP_011099307.1	188	1.7e-12	PREDICTED: B3 domain-containing protein Os08g0324300-like [Sesamum indicum]	605097623	KJ019315.1	163	5.94871e-78	Chrysanthemum indicum clone CL401 microsatellite sequence	--	--	--	--	Q9LVG1	130	1.3e-06	B3 domain-containing protein At5g60130 OS=Arabidopsis thaliana GN=At5g60130 PE=2 SV=1	PF02362	B3 DNA binding domain	--	--	GO:0003677	DNA binding	--	--	--	--
Cluster-45536.80595_0	ABI3VP1	Cluster-45536.80595	3	5	7	3	5	6	7	14	20	0.71	1.13	1.45	0.6	0.94	1.18	1.84	3.8	5.46	453	--	--	--	--	--	--	--	--	--	--	--	--	--	--	--	--	--	--	PF02362	B3 DNA binding domain	--	--	GO:0003677	DNA binding	--	--	--	--
Cluster-45536.80597_0	ABI3VP1	Cluster-45536.80597	8	5	13	11	14	24	21	17	26	3.99	2.35	5.79	4.99	5.94	10.16	12.01	10.25	15.68	340	--	--	--	--	--	--	--	--	--	--	--	--	--	--	--	--	--	--	PF04014//PF02362	Antidote-toxin recognition MazE, bacterial antitoxin//B3 DNA binding domain	--	--	GO:0003677	DNA binding	--	--	--	--
Cluster-45536.80907_3	ABI3VP1	Cluster-45536.80907	0	1	1	3	2	1	1	3	12	0	0.8	0.78	2.49	1.56	0.74	1.01	3.25	12.91	295	--	--	--	--	--	--	--	--	--	--	--	--	--	--	--	--	--	--	PF00420//PF02362	NADH-ubiquinone/plastoquinone oxidoreductase chain 4L//B3 DNA binding domain	GO:0055114//GO:0042773	oxidation-reduction process//ATP synthesis coupled electron transport	GO:0016651//GO:0003677	oxidoreductase activity, acting on NAD(P)H//DNA binding	--	--	--	--
Cluster-45536.80908_1	ABI3VP1	Cluster-45536.80908	4.81	2.35	0	4.81	2.5	3.01	19.16	12.33	22.27	0.26	0.12	0	0.21	0.1	0.14	1.14	0.75	1.36	1159	672142081	XP_008794891.1	163	2.8e-09	PREDICTED: B3 domain-containing protein REM17-like isoform X2 [Phoenix dactylifera]	--	--	--	--	--	--	--	--	--	--	--	--	--	PF04889//PF00695//PF02362	Cwf15/Cwc15 cell cycle control protein//Major surface antigen from hepadnavirus//B3 DNA binding domain	GO:0000398//GO:0016032	mRNA splicing, via spliceosome//viral process	GO:0003677	DNA binding	GO:0005681	spliceosomal complex	--	--
Cluster-45536.80909_1	ABI3VP1	Cluster-45536.80909	1	6	2.1	4	2	3.35	4	13	12	0.15	0.89	0.28	0.51	0.24	0.43	0.68	2.26	2.1	567	--	--	--	--	--	--	--	--	--	--	--	--	--	--	--	--	--	--	PF02362//PF08517	B3 DNA binding domain//Ataxin-1 and HBP1 module (AXH)	--	--	GO:0003677//GO:0005515//GO:0003723	DNA binding//protein binding//RNA binding	--	--	--	--
Cluster-45536.85180_3	ABI3VP1	Cluster-45536.85180	613.1	626.83	762.48	837	944.09	677.81	528.2	627.99	607.01	17.47	17.23	18.76	19.13	20.15	15.76	16.19	19.62	19.14	2015	661886013	CDP10630.1	597	2.3e-59	unnamed protein product [Coffea canephora]	743921212	XM_011006365.1	105	3.8788e-45	PREDICTED: Populus euphratica B3 domain-containing protein At2g36080-like (LOC105111107), mRNA	--	--	--	--	Q8RYD3	497	1.3e-48	B3 domain-containing protein At3g11580 OS=Arabidopsis thaliana GN=ARF32 PE=2 SV=1	PF02362	B3 DNA binding domain	--	--	GO:0003677	DNA binding	--	--	--	--
Cluster-45536.85181_3	ABI3VP1	Cluster-45536.85181	7.14	15.8	8.27	20.43	21.59	0	3.11	3.55	12.54	0.23	0.48	0.23	0.52	0.51	0	0.11	0.12	0.44	1841	661886013	CDP10630.1	530	1.2e-51	unnamed protein product [Coffea canephora]	743921212	XM_011006365.1	105	3.53794e-45	PREDICTED: Populus euphratica B3 domain-containing protein At2g36080-like (LOC105111107), mRNA	--	--	--	--	Q8GYJ2	466	4.5e-45	B3 domain-containing protein At2g36080 OS=Arabidopsis thaliana GN=ARF31 PE=2 SV=1	PF02362	B3 DNA binding domain	--	--	GO:0003677	DNA binding	--	--	--	--
Cluster-46192.0_3	ABI3VP1	Cluster-46192.0	0	1	2	0	1	1	1	1	3	0	0.1	0.18	0	0.08	0.09	0.11	0.12	0.35	725	565394584	XP_006362937.1	512	5.9e-50	PREDICTED: B3 domain-containing protein Os07g0679700-like isoform X1 [Solanum tuberosum]	--	--	--	--	--	--	--	--	--	O65420	232	2.4e-18	B3 domain-containing transcription factor VAL3 OS=Arabidopsis thaliana GN=VAL3 PE=3 SV=3	PF02362	B3 DNA binding domain	--	--	GO:0003677	DNA binding	--	--	--	--
Cluster-47159.1_2	ABI3VP1	Cluster-47159.1	0	3.37	2	0	2.01	2.43	0	4	4.73	0	0.38	0.21	0	0.18	0.24	0	0.53	0.63	668	661890359	CDP05856.1	235	7.2e-18	unnamed protein product [Coffea canephora]	--	--	--	--	--	--	--	--	--	Q6Z3U3	199	1.5e-14	B3 domain-containing protein Os07g0679700 OS=Oryza sativa subsp. japonica GN=Os07g0679700 PE=2 SV=1	PF02362	B3 DNA binding domain	--	--	GO:0003677	DNA binding	--	--	--	--
Cluster-56759.0_5	ABI3VP1	Cluster-56759.0	0	2	4	8	5	5	4	7	5	0	0.13	0.23	0.42	0.25	0.27	0.28	0.5	0.36	1017	567133018	XP_006393121.1	326	3.1e-28	hypothetical protein EUTSA_v10012161mg [Eutrema salsugineum]>gi|557089699|gb|ESQ30407.1| hypothetical protein EUTSA_v10012161mg [Eutrema salsugineum]	731332027	XM_010678669.1	42	2.02409e-10	PREDICTED: Beta vulgaris subsp. vulgaris AP2/ERF and B3 domain-containing transcription factor At1g50680-like (LOC104892679), mRNA	K09287	RAV	RAV-like factor	http://www.genome.jp/dbget-bin/www_bget?ko:K09287	Q9C6P5	302	2.6e-26	AP2/ERF and B3 domain-containing transcription factor At1g50680 OS=Arabidopsis thaliana GN=At1g50680 PE=2 SV=1	--	--	--	--	--	--	--	--	--	--
Cluster-20999.0_0	ABI3VP1	Cluster-20999.0	3	1	1	0	0	1	0	0	1	0.26	0.08	0.08	0	0	0.07	0	0	0.1	815	357504749	XP_003622663.1	323	5.5e-28	B3 domain-containing protein [Medicago truncatula]>gi|355497678|gb|AES78881.1| plant-specific B3-DNA-binding domain protein [Medicago truncatula]	--	--	--	--	--	--	--	--	--	Q84R27	207	2.2e-15	B3 domain-containing protein At3g18960 OS=Arabidopsis thaliana GN=At3g18960 PE=2 SV=1	PF02362	B3 DNA binding domain	--	--	GO:0003677	DNA binding	--	--	--	--
Cluster-38168.0_0	ABI3VP1	Cluster-38168.0	3.45	4.95	3.54	14.52	1.62	1.7	19.18	18.59	17.91	0.08	0.11	0.07	0.26	0.03	0.03	0.45	0.45	0.44	2540	661894003	CDP02444.1	197	6.9e-13	unnamed protein product [Coffea canephora]	--	--	--	--	--	--	--	--	--	Q84R27	129	7.5e-06	B3 domain-containing protein At3g18960 OS=Arabidopsis thaliana GN=At3g18960 PE=2 SV=1	PF02362	B3 DNA binding domain	--	--	GO:0003677	DNA binding	--	--	--	--
Cluster-38168.0_2	ABI3VP1	Cluster-38168.0	3.45	4.95	3.54	14.52	1.62	1.7	19.18	18.59	17.91	0.08	0.11	0.07	0.26	0.03	0.03	0.45	0.45	0.44	2540	661894003	CDP02444.1	197	6.9e-13	unnamed protein product [Coffea canephora]	--	--	--	--	--	--	--	--	--	Q84R27	129	7.5e-06	B3 domain-containing protein At3g18960 OS=Arabidopsis thaliana GN=At3g18960 PE=2 SV=1	PF02362	B3 DNA binding domain	--	--	GO:0003677	DNA binding	--	--	--	--
Cluster-38168.1_0	ABI3VP1	Cluster-38168.1	0	0	0	0	4.36	0	0	0	1.91	0	0	0	0	0.47	0	0	0	0.3	603	661894003	CDP02444.1	195	2.8e-13	unnamed protein product [Coffea canephora]	--	--	--	--	--	--	--	--	--	Q84R27	129	1.8e-06	B3 domain-containing protein At3g18960 OS=Arabidopsis thaliana GN=At3g18960 PE=2 SV=1	PF02362	B3 DNA binding domain	--	--	GO:0003677	DNA binding	--	--	--	--
Cluster-38168.2_0	ABI3VP1	Cluster-38168.2	31.55	37.05	36.46	52.48	57.01	44.3	67.82	72.41	78.17	1.33	1.51	1.33	1.78	1.81	1.52	3.08	3.36	3.65	1440	604304277	EYU23610.1	213	5.5e-15	hypothetical protein MIMGU_mgv11b019660mg [Erythranthe guttata]	--	--	--	--	--	--	--	--	--	Q8GYM4	141	1.7e-07	B3 domain-containing protein REM14 OS=Arabidopsis thaliana GN=REM14 PE=2 SV=2	PF02362	B3 DNA binding domain	--	--	GO:0003677	DNA binding	--	--	--	--
Cluster-39086.0_0	ABI3VP1	Cluster-39086.0	0	0	0	0	0	0	0	0	0	0	0	0	0	0	0	0	0	0	938	763781415	KJB48486.1	304	1e-25	hypothetical protein B456_008G071200 [Gossypium raimondii]	--	--	--	--	--	--	--	--	--	Q8L3W1	221	5.9e-17	B3 domain-containing transcription factor VRN1 OS=Arabidopsis thaliana GN=VRN1 PE=1 SV=1	PF02362	B3 DNA binding domain	--	--	GO:0003677	DNA binding	--	--	--	--
Cluster-45536.10042_0	ABI3VP1	Cluster-45536.10042	0	4.25	0	0	5.51	6	5	0	0	0	0.21	0	0	0.21	0.25	0.27	0	0	1241	823206013	XP_012436967.1	288	9.5e-24	PREDICTED: uncharacterized protein LOC105763317 isoform X1 [Gossypium raimondii]>gi|763781413|gb|KJB48484.1| hypothetical protein B456_008G071200 [Gossypium raimondii]	--	--	--	--	--	--	--	--	--	Q8L3W1	227	1.6e-17	B3 domain-containing transcription factor VRN1 OS=Arabidopsis thaliana GN=VRN1 PE=1 SV=1	--	--	--	--	--	--	--	--	--	--
Cluster-45536.100891_1	ABI3VP1	Cluster-45536.100891	0	180.25	198.92	46.86	77.26	100.22	266.13	153.86	178.55	0	4.39	4.34	0.95	1.46	2.07	7.23	4.26	4.99	2242	698430355	XP_009792889.1	151	1.3e-07	PREDICTED: B3 domain-containing protein REM7-like [Nicotiana sylvestris]	--	--	--	--	--	--	--	--	--	P0DH85	135	1.3e-06	B3 domain-containing protein REM10 OS=Arabidopsis thaliana GN=REM10 PE=2 SV=1	PF05225//PF11890//PF02362	helix-turn-helix, Psq domain//Domain of unknown function (DUF3410)//B3 DNA binding domain	--	--	GO:0046983//GO:0003677	protein dimerization activity//DNA binding	--	--	--	--
Cluster-45536.100891_2	ABI3VP1	Cluster-45536.100891	0	180.25	198.92	46.86	77.26	100.22	266.13	153.86	178.55	0	4.39	4.34	0.95	1.46	2.07	7.23	4.26	4.99	2242	698430355	XP_009792889.1	151	1.3e-07	PREDICTED: B3 domain-containing protein REM7-like [Nicotiana sylvestris]	--	--	--	--	--	--	--	--	--	P0DH85	135	1.3e-06	B3 domain-containing protein REM10 OS=Arabidopsis thaliana GN=REM10 PE=2 SV=1	PF05225//PF11890//PF02362	helix-turn-helix, Psq domain//Domain of unknown function (DUF3410)//B3 DNA binding domain	--	--	GO:0046983//GO:0003677	protein dimerization activity//DNA binding	--	--	--	--
Cluster-45536.100893_2	ABI3VP1	Cluster-45536.100893	0	75.77	30.49	0	0	9.65	0	0	0	0	4.28	1.55	0	0	0.46	0	0	0	1103	323500675	ADX86900.1	137	2.7e-06	auxin response factor [Helianthus annuus]	--	--	--	--	--	--	--	--	--	--	--	--	--	PF02362	B3 DNA binding domain	--	--	GO:0003677	DNA binding	--	--	--	--
Cluster-45536.100898_2	ABI3VP1	Cluster-45536.100898	166.65	0	50.33	205.54	207.05	331.35	98.29	38.92	156.12	3.91	0	1.02	3.87	3.64	6.35	2.48	1	4.05	2393	698430355	XP_009792889.1	151	1.4e-07	PREDICTED: B3 domain-containing protein REM7-like [Nicotiana sylvestris]	--	--	--	--	--	--	--	--	--	P0DH85	135	1.4e-06	B3 domain-containing protein REM10 OS=Arabidopsis thaliana GN=REM10 PE=2 SV=1	PF05225//PF11890//PF02362	helix-turn-helix, Psq domain//Domain of unknown function (DUF3410)//B3 DNA binding domain	--	--	GO:0046983//GO:0003677	protein dimerization activity//DNA binding	--	--	--	--
Cluster-45536.100940_5	ABI3VP1	Cluster-45536.100940	0	6.1	19.43	24.22	0.03	0.04	0	8.45	16.85	0	0.26	0.75	0.87	0	0	0	0.41	0.83	1376	323500675	ADX86900.1	249	3.5e-19	auxin response factor [Helianthus annuus]	--	--	--	--	--	--	--	--	--	P0DH85	155	3.9e-09	B3 domain-containing protein REM10 OS=Arabidopsis thaliana GN=REM10 PE=2 SV=1	PF02362	B3 DNA binding domain	--	--	GO:0003677	DNA binding	--	--	--	--
Cluster-45536.101317_3	ABI3VP1	Cluster-45536.101317	0	3	0	1.03	0	0	0	17.95	20	0	0.11	0	0.03	0	0	0	0.77	0.86	1541	661895543	CDP01348.1	696	5.8e-71	unnamed protein product [Coffea canephora]	--	--	--	--	--	--	--	--	--	Q69V36	516	6e-51	B3 domain-containing protein Os06g0194400 OS=Oryza sativa subsp. japonica GN=Os06g0194400 PE=2 SV=1	PF02362	B3 DNA binding domain	--	--	GO:0003677	DNA binding	--	--	--	--
Cluster-45536.118113_0	ABI3VP1	Cluster-45536.118113	18.98	19.56	0	58.77	0	0	20.43	40.81	0	0.44	0.43	0	1.08	0	0	0.5	1.03	0	2445	698448681	XP_009772834.1	1622	3.9e-178	PREDICTED: B3 domain-containing transcription repressor VAL1-like [Nicotiana sylvestris]	747067827	XM_011082352.1	125	3.59841e-56	PREDICTED: Sesamum indicum B3 domain-containing transcription repressor VAL1 (LOC105163856), mRNA	--	--	--	--	Q8W4L5	1335	1e-145	B3 domain-containing transcription repressor VAL1 OS=Arabidopsis thaliana GN=VAL1 PE=1 SV=1	PF02362//PF07496	B3 DNA binding domain//CW-type Zinc Finger	--	--	GO:0003677//GO:0008270	DNA binding//zinc ion binding	--	--	--	--
Cluster-45536.120967_2	ABI3VP1	Cluster-45536.120967	82.53	95.6	107.03	188.67	156.78	232.03	149.62	123.24	144.94	2.26	2.53	2.54	4.15	3.22	5.19	4.42	3.71	4.4	2083	661894047	CDP02488.1	949	3.6e-100	unnamed protein product [Coffea canephora]	--	--	--	--	--	--	--	--	--	Q0JP99	583	1.4e-58	B3 domain-containing protein Os01g0234100 OS=Oryza sativa subsp. japonica GN=Os01g0234100 PE=2 SV=1	PF02362	B3 DNA binding domain	--	--	GO:0003677	DNA binding	--	--	--	--
Cluster-45536.126806_0	ABI3VP1	Cluster-45536.126806	263.02	218.33	278.95	300.1	353.42	455.1	170.4	82.71	136.37	6.34	5.08	5.81	5.8	6.37	8.95	4.42	2.18	3.63	2338	698448681	XP_009772834.1	1622	3.7e-178	PREDICTED: B3 domain-containing transcription repressor VAL1-like [Nicotiana sylvestris]	747067827	XM_011082352.1	125	3.43865e-56	PREDICTED: Sesamum indicum B3 domain-containing transcription repressor VAL1 (LOC105163856), mRNA	--	--	--	--	Q8W4L5	1335	9.9e-146	B3 domain-containing transcription repressor VAL1 OS=Arabidopsis thaliana GN=VAL1 PE=1 SV=1	PF07496//PF02362	CW-type Zinc Finger//B3 DNA binding domain	--	--	GO:0008270//GO:0003677	zinc ion binding//DNA binding	--	--	--	--
Cluster-45536.151980_5	ABI3VP1	Cluster-45536.151980	0	0	0	0	6.69	0.4	3.48	1.26	10.45	0	0	0	0	4.58	0.26	3.12	1.2	9.95	303	--	--	--	--	--	--	--	--	--	--	--	--	--	--	--	--	--	--	PF02362	B3 DNA binding domain	--	--	GO:0003677	DNA binding	--	--	--	--
Cluster-45536.162746_5	ABI3VP1	Cluster-45536.162746	0	12.57	0	0	0	5.76	23.91	5.22	0	0	0.6	0	0	0	0.23	1.28	0.29	0	1258	323500675	ADX86900.1	263	7.6e-21	auxin response factor [Helianthus annuus]	--	--	--	--	--	--	--	--	--	O81778	158	1.6e-09	B3 domain-containing protein REM9 OS=Arabidopsis thaliana GN=REM9 PE=2 SV=1	PF02362	B3 DNA binding domain	--	--	GO:0003677	DNA binding	--	--	--	--
Cluster-45536.167654_5	ABI3VP1	Cluster-45536.167654	3.46	0	0.23	0	0	0	0	0	3.16	0.15	0	0.01	0	0	0	0	0	0.15	1421	697133836	XP_009620963.1	1151	9.3e-124	PREDICTED: auxin response factor 19-like [Nicotiana tomentosiformis]	255550358	XM_002516184.1	325	1.36921e-167	Ricinus communis Auxin response factor, putative, mRNA	K14486	K14486, ARF	auxin response factor	http://www.genome.jp/dbget-bin/www_bget?ko:K14486	Q8RYC8	1100	1.1e-118	Auxin response factor 19 OS=Arabidopsis thaliana GN=ARF19 PE=1 SV=2	PF02362//PF13580//PF09026//PF06524	B3 DNA binding domain//SIS domain//Centromere protein B dimerisation domain//NOA36 protein	GO:0006355//GO:0005975	regulation of transcription, DNA-templated//carbohydrate metabolic process	GO:0030246//GO:0003682//GO:0008270//GO:0003677	carbohydrate binding//chromatin binding//zinc ion binding//DNA binding	GO:0000775//GO:0005634//GO:0000785	chromosome, centromeric region//nucleus//chromatin	--	--
Cluster-45536.169474_3	ABI3VP1	Cluster-45536.169474	25.83	35.45	28.43	41.92	47.44	58.52	42.51	69.18	82.64	2.9	3.83	2.78	3.87	4.08	5.4	5.2	8.67	10.44	690	672142083	XP_008794892.1	131	8.5e-06	PREDICTED: putative B3 domain-containing protein Os04g0346900 isoform X3 [Phoenix dactylifera]	--	--	--	--	--	--	--	--	--	--	--	--	--	PF05923//PF04785//PF02362	APC cysteine-rich region//Rhabdovirus matrix protein M2//B3 DNA binding domain	GO:0016055//GO:0016032	Wnt signaling pathway//viral process	GO:0003677	DNA binding	GO:0019031	viral envelope	--	--
Cluster-45536.172358_1	ABI3VP1	Cluster-45536.172358	8.06	0	12.4	1.27	0	9	0	0	3.13	0.39	0	0.52	0.05	0	0.36	0	0	0.17	1278	723734593	XP_010327145.1	489	4.8e-47	PREDICTED: B3 domain-containing protein Os07g0563300-like isoform X3 [Solanum lycopersicum]	--	--	--	--	--	--	--	--	--	Q0D5G4	236	1.5e-18	B3 domain-containing protein Os07g0563300 OS=Oryza sativa subsp. japonica GN=Os07g0563300 PE=3 SV=2	PF02362	B3 DNA binding domain	--	--	GO:0003677	DNA binding	--	--	--	--
Cluster-45536.176173_2	ABI3VP1	Cluster-45536.176173	12.85	7.05	26.75	25.85	27.82	35.83	70.46	26.38	58.47	0.28	0.15	0.5	0.45	0.45	0.63	1.65	0.63	1.4	2567	731424850	XP_010663041.1	340	1.8e-29	PREDICTED: uncharacterized protein LOC104882266 isoform X1 [Vitis vinifera]>gi|731424852|ref|XP_010663042.1| PREDICTED: uncharacterized protein LOC104882266 isoform X1 [Vitis vinifera]>gi|731424854|ref|XP_010663043.1| PREDICTED: uncharacterized protein LOC104882266 isoform X1 [Vitis vinifera]>gi|297733628|emb|CBI14875.3| unnamed protein product [Vitis vinifera]	--	--	--	--	--	--	--	--	--	Q851V5	201	3.4e-14	Putative B3 domain-containing protein Os03g0621600 OS=Oryza sativa subsp. japonica GN=Os03g0621600 PE=3 SV=1	PF06424//PF04005//PF02362//PF02298//PF00841//PF09238	PRP1 splicing factor, N-terminal//Hus1-like protein//B3 DNA binding domain//Plastocyanin-like domain//Sperm histone P2//Interleukin-4 receptor alpha chain, N-terminal	GO:0006281//GO:0007283//GO:0000077//GO:0002532//GO:0000398//GO:0006118//GO:0007165	DNA repair//spermatogenesis//DNA damage checkpoint//production of molecular mediator involved in inflammatory response//mRNA splicing, via spliceosome//obsolete electron transport//signal transduction	GO:0004896//GO:0003677//GO:0009055	cytokine receptor activity//DNA binding//electron carrier activity	GO:0030896//GO:0005634//GO:0000786//GO:0016021	checkpoint clamp complex//nucleus//nucleosome//integral component of membrane	--	--
Cluster-45536.179480_4	ABI3VP1	Cluster-45536.179480	0	4	4	1	9.81	7	8.94	5.33	7.93	0	2.1	2	0.51	4.71	3.32	5.75	3.63	5.39	329	566166699	XP_006384478.1	128	9e-06	hypothetical protein POPTR_0004s15430g [Populus trichocarpa]>gi|550341096|gb|ERP62275.1| hypothetical protein POPTR_0004s15430g [Populus trichocarpa]	--	--	--	--	--	--	--	--	--	--	--	--	--	PF04014//PF02362	Antidote-toxin recognition MazE, bacterial antitoxin//B3 DNA binding domain	--	--	GO:0003677	DNA binding	--	--	--	--
Cluster-45536.180485_1	ABI3VP1	Cluster-45536.180485	0	0	0	4	1	5	7	6	4	0	0	0	0.34	0.08	0.42	0.78	0.69	0.46	732	--	--	--	--	--	--	--	--	--	--	--	--	--	--	--	--	--	--	PF02362//PF00236//PF04014	B3 DNA binding domain//Glycoprotein hormone//Antidote-toxin recognition MazE, bacterial antitoxin	GO:0007165	signal transduction	GO:0003677//GO:0005179	DNA binding//hormone activity	GO:0005576	extracellular region	--	--
Cluster-45536.183769_2	ABI3VP1	Cluster-45536.183769	4.95	2.68	3.43	12.84	0	0	2.76	14.27	25.81	0.11	0.06	0.06	0.23	0	0	0.07	0.34	0.63	2543	731424850	XP_010663041.1	340	1.8e-29	PREDICTED: uncharacterized protein LOC104882266 isoform X1 [Vitis vinifera]>gi|731424852|ref|XP_010663042.1| PREDICTED: uncharacterized protein LOC104882266 isoform X1 [Vitis vinifera]>gi|731424854|ref|XP_010663043.1| PREDICTED: uncharacterized protein LOC104882266 isoform X1 [Vitis vinifera]>gi|297733628|emb|CBI14875.3| unnamed protein product [Vitis vinifera]	--	--	--	--	--	--	--	--	--	Q851V5	201	3.3e-14	Putative B3 domain-containing protein Os03g0621600 OS=Oryza sativa subsp. japonica GN=Os03g0621600 PE=3 SV=1	PF02298//PF02362//PF00841//PF09238//PF06424//PF04005	Plastocyanin-like domain//B3 DNA binding domain//Sperm histone P2//Interleukin-4 receptor alpha chain, N-terminal//PRP1 splicing factor, N-terminal//Hus1-like protein	GO:0006281//GO:0007283//GO:0002532//GO:0000077//GO:0000398//GO:0007165//GO:0006118	DNA repair//spermatogenesis//production of molecular mediator involved in inflammatory response//DNA damage checkpoint//mRNA splicing, via spliceosome//signal transduction//obsolete electron transport	GO:0004896//GO:0009055//GO:0003677	cytokine receptor activity//electron carrier activity//DNA binding	GO:0000786//GO:0005634//GO:0030896//GO:0016021	nucleosome//nucleus//checkpoint clamp complex//integral component of membrane	--	--
Cluster-45536.185813_2	ABI3VP1	Cluster-45536.185813	4	6.2	0	0	5.22	0	16.79	17.72	33.68	0.38	0.57	0	0	0.38	0	1.75	1.89	3.61	768	255556207	XP_002519138.1	143	3.8e-07	hypothetical protein RCOM_0939100 [Ricinus communis]>gi|223541801|gb|EEF43349.1| hypothetical protein RCOM_0939100 [Ricinus communis]	--	--	--	--	--	--	--	--	--	--	--	--	--	PF09238//PF02362	Interleukin-4 receptor alpha chain, N-terminal//B3 DNA binding domain	GO:0002532//GO:0007165	production of molecular mediator involved in inflammatory response//signal transduction	GO:0004896//GO:0003677	cytokine receptor activity//DNA binding	GO:0016021	integral component of membrane	--	--
Cluster-45536.185814_2	ABI3VP1	Cluster-45536.185814	2	8	10	0	16	14	2	11	10	0.22	0.84	0.95	0	1.35	1.26	0.24	1.35	1.24	700	672142083	XP_008794892.1	144	2.7e-07	PREDICTED: putative B3 domain-containing protein Os04g0346900 isoform X3 [Phoenix dactylifera]	--	--	--	--	--	--	--	--	--	--	--	--	--	PF02362//PF00236	B3 DNA binding domain//Glycoprotein hormone	GO:0007165	signal transduction	GO:0003677//GO:0005179	DNA binding//hormone activity	GO:0005576	extracellular region	--	--
Cluster-45536.185815_2	ABI3VP1	Cluster-45536.185815	1.73	4.1	0	2	0	4	0	0	3	0.31	0.7	0	0.3	0	0.59	0	0	0.61	525	--	--	--	--	--	--	--	--	--	--	--	--	--	--	--	--	--	--	PF02362	B3 DNA binding domain	--	--	GO:0003677	DNA binding	--	--	--	--
Cluster-45536.208222_2	ABI3VP1	Cluster-45536.208222	4.81	2.88	0	0	0	6.17	0	0	0	0.23	0.14	0	0	0	0.25	0	0	0	1280	--	--	--	--	--	--	--	--	--	--	--	--	--	--	--	--	--	--	--	--	--	--	--	--	--	--	--	--
Cluster-45536.209598_0	ABI3VP1	Cluster-45536.209598	169.86	184.8	294.79	449.45	531.29	603.25	181.56	279.1	315.82	1.96	2.06	2.94	4.15	4.58	5.68	2.25	3.53	4.03	4613	590704694	XP_007047230.1	624	3.9e-62	AP2/B3-like transcriptional factor family protein isoform 4 [Theobroma cacao]>gi|508699491|gb|EOX91387.1| AP2/B3-like transcriptional factor family protein isoform 4 [Theobroma cacao]	--	--	--	--	--	--	--	--	--	Q0JP99	388	1.3e-35	B3 domain-containing protein Os01g0234100 OS=Oryza sativa subsp. japonica GN=Os01g0234100 PE=2 SV=1	PF02649//PF01105//PF02362//PF16326	Type I GTP cyclohydrolase folE2//emp24/gp25L/p24 family/GOLD//B3 DNA binding domain//ABC transporter C-terminal domain	GO:0006807//GO:0006810	nitrogen compound metabolic process//transport	GO:0003933//GO:0003677	GTP cyclohydrolase activity//DNA binding	GO:0016021	integral component of membrane	--	--
Cluster-45536.218924_2	ABI3VP1	Cluster-45536.218924	3.27	3.77	9	0	8	0	3	11	0	0.53	0.59	1.28	0	1.02	0	0.54	2.03	0	549	672142083	XP_008794892.1	136	1.8e-06	PREDICTED: putative B3 domain-containing protein Os04g0346900 isoform X3 [Phoenix dactylifera]	--	--	--	--	--	--	--	--	--	--	--	--	--	PF02362	B3 DNA binding domain	--	--	GO:0003677	DNA binding	--	--	--	--
Cluster-45536.229939_5	ABI3VP1	Cluster-45536.229939	0	6.82	0	6.48	0.03	0.01	0	5.21	12.35	0	0.27	0	0.22	0	0	0	0.24	0.57	1466	323500675	ADX86900.1	235	1.6e-17	auxin response factor [Helianthus annuus]	--	--	--	--	--	--	--	--	--	O81778	139	3e-07	B3 domain-containing protein REM9 OS=Arabidopsis thaliana GN=REM9 PE=2 SV=1	PF02362	B3 DNA binding domain	--	--	GO:0003677	DNA binding	--	--	--	--
Cluster-45536.29494_0	ABI3VP1	Cluster-45536.29494	2	3	2	5	0	2	5	6	10	0.23	0.34	0.2	0.48	0	0.19	0.64	0.79	1.32	671	641851667	KDO70537.1	517	1.4e-50	hypothetical protein CISIN_1g019261mg [Citrus sinensis]	778705901	XM_004135065.2	53	1.00681e-16	PREDICTED: Cucumis sativus AP2/ERF and B3 domain-containing transcription repressor RAV2-like (LOC101203784), mRNA	--	--	--	--	Q8RYD3	464	2.8e-45	B3 domain-containing protein At3g11580 OS=Arabidopsis thaliana GN=ARF32 PE=2 SV=1	PF01213//PF03065//PF06682//PF02362//PF17050//PF02166	Adenylate cyclase associated (CAP) N terminal//Glycosyl hydrolase family 57//SOCE-associated regulatory factor of calcium homoeostasis//B3 DNA binding domain//Altered inheritance of mitochondria 5//Androgen receptor	GO:2001256//GO:0042407//GO:0030521//GO:0007165//GO:0005975//GO:0007010//GO:0006355	regulation of store-operated calcium entry//cristae formation//androgen receptor signaling pathway//signal transduction//carbohydrate metabolic process//cytoskeleton organization//regulation of transcription, DNA-templated	GO:0003779//GO:0004882//GO:0005496//GO:0003824//GO:0003677	actin binding//androgen receptor activity//steroid binding//catalytic activity//DNA binding	GO:0005634//GO:0061617//GO:0044284//GO:0030176	nucleus//MICOS complex//mitochondrial crista junction//integral component of endoplasmic reticulum membrane	--	--
Cluster-45536.38313_0	ABI3VP1	Cluster-45536.38313	33.9	58.88	3.27	26.38	8.62	18.59	3.08	5.77	0	1.01	1.69	0.08	0.63	0.19	0.45	0.1	0.19	0	1936	747081955	XP_011088276.1	251	2.9e-19	PREDICTED: B3 domain-containing protein At3g19184-like isoform X1 [Sesamum indicum]	--	--	--	--	--	--	--	--	--	Q0JP99	178	1.2e-11	B3 domain-containing protein Os01g0234100 OS=Oryza sativa subsp. japonica GN=Os01g0234100 PE=2 SV=1	PF02362	B3 DNA binding domain	--	--	GO:0003677	DNA binding	--	--	--	--
Cluster-45536.38747_2	ABI3VP1	Cluster-45536.38747	9.15	0	23.64	0	22.84	1.54	5.28	21.37	5.73	0.26	0	0.58	0	0.49	0.04	0.16	0.67	0.18	2008	747102009	XP_011099150.1	549	8.4e-54	PREDICTED: B3 domain-containing protein Os01g0234100-like [Sesamum indicum]	--	--	--	--	--	--	--	--	--	Q0JP99	307	1.4e-26	B3 domain-containing protein Os01g0234100 OS=Oryza sativa subsp. japonica GN=Os01g0234100 PE=2 SV=1	PF02362//PF06160	B3 DNA binding domain//Septation ring formation regulator, EzrA	GO:0000921	septin ring assembly	GO:0003677	DNA binding	GO:0016021//GO:0005940	integral component of membrane//septin ring	--	--
Cluster-45536.38748_2	ABI3VP1	Cluster-45536.38748	74.55	45.72	30.16	45.19	74.84	56.8	24.82	55.76	11.16	2.23	1.32	0.78	1.09	1.68	1.39	0.8	1.83	0.37	1928	661894047	CDP02488.1	949	3.3e-100	unnamed protein product [Coffea canephora]	--	--	--	--	--	--	--	--	--	Q0JP99	583	1.3e-58	B3 domain-containing protein Os01g0234100 OS=Oryza sativa subsp. japonica GN=Os01g0234100 PE=2 SV=1	PF02362	B3 DNA binding domain	--	--	GO:0003677	DNA binding	--	--	--	--
Cluster-45536.38749_2	ABI3VP1	Cluster-45536.38749	14.04	35.68	68.45	51.45	33.8	45.7	17.96	28.79	66.74	0.33	0.82	1.41	0.98	0.6	0.89	0.46	0.75	1.76	2361	661894047	CDP02488.1	949	4.1e-100	unnamed protein product [Coffea canephora]	--	--	--	--	--	--	--	--	--	Q0JP99	583	1.6e-58	B3 domain-containing protein Os01g0234100 OS=Oryza sativa subsp. japonica GN=Os01g0234100 PE=2 SV=1	PF02362	B3 DNA binding domain	--	--	GO:0003677	DNA binding	--	--	--	--
Cluster-45536.38750_2	ABI3VP1	Cluster-45536.38750	0.21	0	0.01	7	1.07	8.27	27.76	6.12	3.86	0	0	0	0.13	0.02	0.15	0.69	0.15	0.1	2441	747102009	XP_011099150.1	549	1e-53	PREDICTED: B3 domain-containing protein Os01g0234100-like [Sesamum indicum]	--	--	--	--	--	--	--	--	--	Q0JP99	307	1.6e-26	B3 domain-containing protein Os01g0234100 OS=Oryza sativa subsp. japonica GN=Os01g0234100 PE=2 SV=1	PF06160//PF02362	Septation ring formation regulator, EzrA//B3 DNA binding domain	GO:0000921	septin ring assembly	GO:0003677	DNA binding	GO:0016021//GO:0005940	integral component of membrane//septin ring	--	--
Cluster-45536.38751_2	ABI3VP1	Cluster-45536.38751	8.53	0	1.71	0.69	35.67	10.65	58.57	25.73	29.58	0.22	0	0.04	0.01	0.7	0.23	1.66	0.74	0.86	2163	747102009	XP_011099150.1	549	9e-54	PREDICTED: B3 domain-containing protein Os01g0234100-like [Sesamum indicum]	--	--	--	--	--	--	--	--	--	Q0JP99	307	1.5e-26	B3 domain-containing protein Os01g0234100 OS=Oryza sativa subsp. japonica GN=Os01g0234100 PE=2 SV=1	PF02362//PF06160	B3 DNA binding domain//Septation ring formation regulator, EzrA	GO:0000921	septin ring assembly	GO:0003677	DNA binding	GO:0016021//GO:0005940	integral component of membrane//septin ring	--	--
Cluster-45536.59808_5	ABI3VP1	Cluster-45536.59808	0	1.33	0	0	1.97	0	5	8.33	12.03	0	0.12	0	0	0.14	0	0.51	0.87	1.27	777	--	--	--	--	--	--	--	--	--	--	--	--	--	--	--	--	--	--	PF02362	B3 DNA binding domain	--	--	GO:0003677	DNA binding	--	--	--	--
Cluster-45536.69444_2	ABI3VP1	Cluster-45536.69444	0	0	0	0	0	0	0	0	0	0	0	0	0	0	0	0	0	0	853	672142083	XP_008794892.1	179	2.8e-11	PREDICTED: putative B3 domain-containing protein Os04g0346900 isoform X3 [Phoenix dactylifera]	--	--	--	--	--	--	--	--	--	--	--	--	--	PF02362	B3 DNA binding domain	--	--	GO:0003677	DNA binding	--	--	--	--
Cluster-45536.79919_2	ABI3VP1	Cluster-45536.79919	6	0	0	0	8	8	2.52	10.2	14.23	0.5	0	0	0	0.51	0.55	0.23	0.95	1.34	841	672142083	XP_008794892.1	179	2.8e-11	PREDICTED: putative B3 domain-containing protein Os04g0346900 isoform X3 [Phoenix dactylifera]	--	--	--	--	--	--	--	--	--	--	--	--	--	PF02362	B3 DNA binding domain	--	--	GO:0003677	DNA binding	--	--	--	--
Cluster-45536.89827_1	ABI3VP1	Cluster-45536.89827	0	0	0	0	0	0	0	0	0	0	0	0	0	0	0	0	0	0	1273	--	--	--	--	--	--	--	--	--	--	--	--	--	--	--	--	--	--	--	--	--	--	--	--	--	--	--	--
Cluster-45536.91240_3	ABI3VP1	Cluster-45536.91240	0	17.08	0	10.23	31.01	0	0	8.21	11.16	0	0.61	0	0.3	0.86	0	0	0.33	0.46	1610	661886013	CDP10630.1	590	1.2e-58	unnamed protein product [Coffea canephora]	743921212	XM_011006365.1	105	3.08541e-45	PREDICTED: Populus euphratica B3 domain-containing protein At2g36080-like (LOC105111107), mRNA	--	--	--	--	Q9FNI3	493	2.9e-48	B3 domain-containing protein At5g06250 OS=Arabidopsis thaliana GN=At5g06250 PE=2 SV=1	PF02362	B3 DNA binding domain	--	--	GO:0003677	DNA binding	--	--	--	--
Cluster-45536.95409_5	ABI3VP1	Cluster-45536.95409	9.15	10.52	7.88	24.48	12.11	35.47	27.89	17.03	16.25	0.42	0.46	0.31	0.9	0.41	1.32	1.37	0.85	0.82	1352	697133836	XP_009620963.1	1151	8.8e-124	PREDICTED: auxin response factor 19-like [Nicotiana tomentosiformis]	255550358	XM_002516184.1	325	1.30104e-167	Ricinus communis Auxin response factor, putative, mRNA	K14486	K14486, ARF	auxin response factor	http://www.genome.jp/dbget-bin/www_bget?ko:K14486	Q8RYC8	1100	1e-118	Auxin response factor 19 OS=Arabidopsis thaliana GN=ARF19 PE=1 SV=2	PF02362//PF13580	B3 DNA binding domain//SIS domain	GO:0005975	carbohydrate metabolic process	GO:0003677//GO:0030246	DNA binding//carbohydrate binding	--	--	--	--
Cluster-45536.96511_1	ABI3VP1	Cluster-45536.96511	9.74	0	23.64	0	15.39	36.11	0	0	14.34	0.46	0	0.98	0	0.55	1.41	0	0	0.76	1300	--	--	--	--	--	--	--	--	--	--	--	--	--	--	--	--	--	--	PF04147	Nop14-like family	--	--	--	--	GO:0032040	small-subunit processome	--	--
Cluster-45536.96513_2	ABI3VP1	Cluster-45536.96513	18.21	16.67	23.81	15.58	23	59.15	33.65	49.64	100.12	1.41	1.24	1.6	0.98	1.35	3.76	2.83	4.26	8.67	892	672142083	XP_008794892.1	181	1.7e-11	PREDICTED: putative B3 domain-containing protein Os04g0346900 isoform X3 [Phoenix dactylifera]	--	--	--	--	--	--	--	--	--	--	--	--	--	PF02362	B3 DNA binding domain	--	--	GO:0003677	DNA binding	--	--	--	--
Cluster-47215.1_5	ABI3VP1	Cluster-47215.1	4	7	5	21	15	15	69	29	25	0.62	1.05	0.68	2.72	1.81	1.93	11.78	5.09	4.42	564	661889515	CDP07102.1	702	4.2e-72	unnamed protein product [Coffea canephora]	697187182	XM_009604334.1	153	2.15472e-72	PREDICTED: Nicotiana tomentosiformis auxin response factor 16-like (LOC104097720), transcript variant X2, mRNA	--	--	--	--	Q653H7	602	2.3e-61	Auxin response factor 18 OS=Oryza sativa subsp. japonica GN=ARF18 PE=2 SV=1	PF02362	B3 DNA binding domain	--	--	GO:0003677	DNA binding	--	--	--	--
Cluster-58073.0_5	ABI3VP1	Cluster-58073.0	4	5	6	16	20	11	93	97	115	0.14	0.17	0.18	0.45	0.53	0.32	3.52	3.74	4.47	1680	590647767	XP_007031991.1	505	8.9e-49	AP2/B3-like transcriptional factor family protein isoform 1 [Theobroma cacao]>gi|508711020|gb|EOY02917.1| AP2/B3-like transcriptional factor family protein isoform 1 [Theobroma cacao]	--	--	--	--	--	--	--	--	--	Q9LW31	455	7.8e-44	B3 domain-containing transcription factor FUS3 OS=Arabidopsis thaliana GN=FUS3 PE=2 SV=2	PF02362	B3 DNA binding domain	--	--	GO:0003677	DNA binding	--	--	--	--
Cluster-61443.0_0	ABI3VP1	Cluster-61443.0	0	4.15	17.21	14.33	33.7	0	0	0	8.17	0	0.07	0.25	0.2	0.43	0	0	0	0.15	3206	567913827	XP_006449227.1	828	5.9e-86	hypothetical protein CICLE_v10014219mg [Citrus clementina]>gi|557551838|gb|ESR62467.1| hypothetical protein CICLE_v10014219mg [Citrus clementina]	698497877	XM_009796582.1	83	1.05363e-32	PREDICTED: Nicotiana sylvestris B3 domain-containing protein Os07g0563300 (LOC104241637), transcript variant X3, mRNA	--	--	--	--	Q5CCK4	512	3.7e-50	B3 domain-containing transcription repressor VAL2 OS=Arabidopsis thaliana GN=VAL2 PE=2 SV=1	PF02362//PF08040	B3 DNA binding domain//MNLL subunit	GO:0006118	obsolete electron transport	GO:0003954//GO:0003677	NADH dehydrogenase activity//DNA binding	GO:0005739	mitochondrion	--	--
Cluster-23102.0_2	ABI3VP1	Cluster-23102.0	1.47	0	0	0	0	0	0	0	3	0.12	0	0	0	0	0	0	0	0.27	876	763781415	KJB48486.1	304	9.4e-26	hypothetical protein B456_008G071200 [Gossypium raimondii]	--	--	--	--	--	--	--	--	--	Q8L3W1	221	5.5e-17	B3 domain-containing transcription factor VRN1 OS=Arabidopsis thaliana GN=VRN1 PE=1 SV=1	PF02362	B3 DNA binding domain	--	--	GO:0003677	DNA binding	--	--	--	--
Cluster-26647.0_1	ABI3VP1	Cluster-26647.0	0	0	2.12	1.97	1.28	3.79	0	2.43	0	0	0	0.13	0.11	0.07	0.22	0	0.19	0	944	698586636	XP_009778964.1	527	1.4e-51	PREDICTED: B3 domain-containing protein Os01g0234100-like isoform X2 [Nicotiana sylvestris]	--	--	--	--	--	--	--	--	--	Q0JP99	349	8.6e-32	B3 domain-containing protein Os01g0234100 OS=Oryza sativa subsp. japonica GN=Os01g0234100 PE=2 SV=1	PF02362	B3 DNA binding domain	--	--	GO:0003677	DNA binding	--	--	--	--
Cluster-45536.100932_0	ABI3VP1	Cluster-45536.100932	52.98	18.8	0	23.16	35.78	139.06	0	52.61	16.27	1.29	0.44	0	0.45	0.65	2.76	0	1.4	0.44	2319	661877772	CDP18427.1	247	1e-18	unnamed protein product [Coffea canephora]	--	--	--	--	--	--	--	--	--	P0DH85	234	4.6e-18	B3 domain-containing protein REM10 OS=Arabidopsis thaliana GN=REM10 PE=2 SV=1	PF02362//PF05225	B3 DNA binding domain//helix-turn-helix, Psq domain	--	--	GO:0003677	DNA binding	--	--	--	--
Cluster-45536.100934_4	ABI3VP1	Cluster-45536.100934	0.3	3.98	10.99	0.26	7.3	36.27	0	0.73	0.19	0.01	0.14	0.34	0.01	0.19	1.05	0	0.03	0.01	1662	323500675	ADX86900.1	235	1.8e-17	auxin response factor [Helianthus annuus]	--	--	--	--	--	--	--	--	--	O81778	139	3.4e-07	B3 domain-containing protein REM9 OS=Arabidopsis thaliana GN=REM9 PE=2 SV=1	--	--	--	--	--	--	--	--	--	--
Cluster-45536.100936_4	ABI3VP1	Cluster-45536.100936	33.41	0	0	12.41	0	0	4.11	10.68	12.33	1.76	0	0	0.53	0	0	0.23	0.62	0.72	1198	323500675	ADX86900.1	277	1.7e-22	auxin response factor [Helianthus annuus]	--	--	--	--	--	--	--	--	--	P0DH85	173	2.8e-11	B3 domain-containing protein REM10 OS=Arabidopsis thaliana GN=REM10 PE=2 SV=1	PF02362	B3 DNA binding domain	--	--	GO:0003677	DNA binding	--	--	--	--
Cluster-45536.100938_5	ABI3VP1	Cluster-45536.100938	5.71	2.07	0.06	0	0.04	7.54	0	0.84	2.42	0.22	0.08	0	0	0	0.24	0	0.04	0.1	1549	323500675	ADX86900.1	235	1.7e-17	auxin response factor [Helianthus annuus]	--	--	--	--	--	--	--	--	--	O81778	139	3.1e-07	B3 domain-containing protein REM9 OS=Arabidopsis thaliana GN=REM9 PE=2 SV=1	PF02362	B3 DNA binding domain	--	--	GO:0003677	DNA binding	--	--	--	--
Cluster-45536.1161_2	ABI3VP1	Cluster-45536.1161	0	11.91	0	0	0	1.45	0	0	0	0	0.3	0	0	0	0.03	0	0	0	2207	697164193	XP_009590905.1	759	4.1e-78	PREDICTED: putative B3 domain-containing protein At5g58280 [Nicotiana tomentosiformis]	--	--	--	--	--	--	--	--	--	Q9FHB2	560	6.8e-56	Putative B3 domain-containing protein At5g58280 OS=Arabidopsis thaliana GN=At5g58280 PE=3 SV=1	PF02362	B3 DNA binding domain	--	--	GO:0003677	DNA binding	--	--	--	--
Cluster-45536.141062_0	ABI3VP1	Cluster-45536.141062	0	0	17.72	0	0	10.35	17.06	0	0	0	0	0.75	0	0	0.41	0.9	0	0	1274	--	--	--	--	--	385286724	JF940498.1	56	4.20779e-18	Chrysanthemum oreastrum clone a chrysanthemyl diphosphate synthase (CDS) gene, exons 5 through 10 and partial cds >gnl|BL_ORD_ID|13799055 Chrysanthemum oreastrum clone b chrysanthemyl diphosphate synthase (CDS) gene, exons 5 through 10 and partial cds >gnl|BL_ORD_ID|13799055 Chrysanthemum oreastrum clone c chrysanthemyl diphosphate synthase (CDS) gene, exons 5 through 10 and partial cds >gnl|BL_O…	--	--	--	--	--	--	--	--	PF02362	B3 DNA binding domain	--	--	GO:0003677	DNA binding	--	--	--	--
Cluster-45536.151965_1	ABI3VP1	Cluster-45536.151965	0	0	0	0	9.02	0	4.29	7.75	4.26	0	0	0	0	1	0	0.68	1.25	0.69	591	--	--	--	--	--	--	--	--	--	--	--	--	--	--	--	--	--	--	PF02362	B3 DNA binding domain	--	--	GO:0003677	DNA binding	--	--	--	--
Cluster-45536.151976_1	ABI3VP1	Cluster-45536.151976	32	48	29	28	24.98	68	52.71	79.25	96.74	5.96	8.56	4.72	4.37	3.64	10.48	10.8	16.75	20.57	511	--	--	--	--	--	--	--	--	--	--	--	--	--	--	--	--	--	--	PF02362	B3 DNA binding domain	--	--	GO:0003677	DNA binding	--	--	--	--
Cluster-45536.152958_0	ABI3VP1	Cluster-45536.152958	0	0	5.66	14.42	13.64	0	3.4	13.82	0	0	0	0.22	0.53	0.47	0	0.17	0.69	0	1352	723734587	XP_010327143.1	303	1.9e-25	PREDICTED: B3 domain-containing protein Os07g0563300-like isoform X1 [Solanum lycopersicum]	--	--	--	--	--	--	--	--	--	Q0D5G4	228	1.3e-17	B3 domain-containing protein Os07g0563300 OS=Oryza sativa subsp. japonica GN=Os07g0563300 PE=3 SV=2	PF02362	B3 DNA binding domain	--	--	GO:0003677	DNA binding	--	--	--	--
Cluster-45536.153043_2	ABI3VP1	Cluster-45536.153043	0	26.29	0	9.35	28.12	25.03	12.53	16.94	28.53	0	0.3	0	0.09	0.25	0.24	0.16	0.22	0.38	4453	661877142	CDP19004.1	867	2.5e-90	unnamed protein product [Coffea canephora]	29119929	AY207412.1	96	8.71156e-40	Lactuca sativa clone 59_74-3_DIA SNP-based marker	--	--	--	--	Q851V5	201	5.9e-14	Putative B3 domain-containing protein Os03g0621600 OS=Oryza sativa subsp. japonica GN=Os03g0621600 PE=3 SV=1	PF04005//PF06424//PF02298//PF02362//PF00841//PF09230	Hus1-like protein//PRP1 splicing factor, N-terminal//Plastocyanin-like domain//B3 DNA binding domain//Sperm histone P2//DNA fragmentation factor 40 kDa	GO:0006309//GO:0000398//GO:0006118//GO:0007283//GO:0006281//GO:0000077	apoptotic DNA fragmentation//mRNA splicing, via spliceosome//obsolete electron transport//spermatogenesis//DNA repair//DNA damage checkpoint	GO:0003677//GO:0009055//GO:0016787	DNA binding//electron carrier activity//hydrolase activity	GO:0030896//GO:0005634//GO:0000786//GO:0005737	checkpoint clamp complex//nucleus//nucleosome//cytoplasm	--	--
Cluster-45536.169886_2	ABI3VP1	Cluster-45536.169886	10.26	22.59	39.08	11.2	33.11	20.98	64.94	130.68	148.12	0.3	0.63	0.97	0.26	0.72	0.49	2.02	4.14	4.73	1991	661886690	CDP09639.1	214	5.8e-15	unnamed protein product [Coffea canephora]	--	--	--	--	--	--	--	--	--	--	--	--	--	PF02362	B3 DNA binding domain	--	--	GO:0003677	DNA binding	--	--	--	--
Cluster-45536.183770_2	ABI3VP1	Cluster-45536.183770	0	0	1.21	0	0	0	0	0	0	0	0	0.03	0	0	0	0	0	0	1924	731424850	XP_010663041.1	340	1.4e-29	PREDICTED: uncharacterized protein LOC104882266 isoform X1 [Vitis vinifera]>gi|731424852|ref|XP_010663042.1| PREDICTED: uncharacterized protein LOC104882266 isoform X1 [Vitis vinifera]>gi|731424854|ref|XP_010663043.1| PREDICTED: uncharacterized protein LOC104882266 isoform X1 [Vitis vinifera]>gi|297733628|emb|CBI14875.3| unnamed protein product [Vitis vinifera]	--	--	--	--	--	--	--	--	--	Q851V5	201	2.5e-14	Putative B3 domain-containing protein Os03g0621600 OS=Oryza sativa subsp. japonica GN=Os03g0621600 PE=3 SV=1	PF00841//PF02362//PF02298//PF04005//PF06424	Sperm histone P2//B3 DNA binding domain//Plastocyanin-like domain//Hus1-like protein//PRP1 splicing factor, N-terminal	GO:0000398//GO:0006118//GO:0007283//GO:0006281//GO:0000077	mRNA splicing, via spliceosome//obsolete electron transport//spermatogenesis//DNA repair//DNA damage checkpoint	GO:0003677//GO:0009055	DNA binding//electron carrier activity	GO:0030896//GO:0005634//GO:0000786	checkpoint clamp complex//nucleus//nucleosome	--	--
Cluster-45536.183772_2	ABI3VP1	Cluster-45536.183772	0	27.69	0	0	40.78	25.93	0	0	0	0	0.33	0	0	0.38	0.26	0	0	0	4316	590714369	XP_007049895.1	1554	5.2e-170	Uncharacterized protein isoform 1 [Theobroma cacao]>gi|508702156|gb|EOX94052.1| Uncharacterized protein isoform 1 [Theobroma cacao]	29119929	AY207412.1	96	8.44136e-40	Lactuca sativa clone 59_74-3_DIA SNP-based marker	--	--	--	--	Q851V5	201	5.7e-14	Putative B3 domain-containing protein Os03g0621600 OS=Oryza sativa subsp. japonica GN=Os03g0621600 PE=3 SV=1	PF02362//PF02298//PF09230//PF00841//PF06424//PF04005	B3 DNA binding domain//Plastocyanin-like domain//DNA fragmentation factor 40 kDa//Sperm histone P2//PRP1 splicing factor, N-terminal//Hus1-like protein	GO:0000077//GO:0007283//GO:0006281//GO:0006118//GO:0000398//GO:0006309	DNA damage checkpoint//spermatogenesis//DNA repair//obsolete electron transport//mRNA splicing, via spliceosome//apoptotic DNA fragmentation	GO:0016787//GO:0009055//GO:0003677	hydrolase activity//electron carrier activity//DNA binding	GO:0005737//GO:0000786//GO:0005634//GO:0030896	cytoplasm//nucleosome//nucleus//checkpoint clamp complex	--	--
Cluster-45536.200762_4	ABI3VP1	Cluster-45536.200762	0.33	0.23	0	0	0	0	0	0	0.02	0.01	0.01	0	0	0	0	0	0	0	1807	323500675	ADX86900.1	249	4.6e-19	auxin response factor [Helianthus annuus]	--	--	--	--	--	--	--	--	--	P0DH85	155	5.1e-09	B3 domain-containing protein REM10 OS=Arabidopsis thaliana GN=REM10 PE=2 SV=1	PF02362	B3 DNA binding domain	--	--	GO:0003677	DNA binding	--	--	--	--
Cluster-45536.204641_1	ABI3VP1	Cluster-45536.204641	15.1	18.06	2.91	25.18	14.22	13.17	44.62	43.11	67.28	0.37	0.43	0.06	0.5	0.26	0.27	1.19	1.17	1.85	2276	661889155	CDP07598.1	1035	4.2e-110	unnamed protein product [Coffea canephora]	571539486	XM_003549368.2	40	5.96727e-09	PREDICTED: Glycine max B3 domain-containing protein Os01g0723500-like (LOC100804621), mRNA	--	--	--	--	Q6AV22	228	2.2e-17	B3 domain-containing protein Os03g0619600 OS=Oryza sativa subsp. japonica GN=Os03g0619600 PE=2 SV=1	PF02362	B3 DNA binding domain	--	--	GO:0003677	DNA binding	--	--	--	--
Cluster-45536.219236_0	ABI3VP1	Cluster-45536.219236	30.66	43.87	33.78	58.98	43.48	64.37	37.55	38.07	20.22	2.3	3.17	2.2	3.6	2.47	3.96	3.05	3.16	1.69	914	694401270	XP_009375697.1	274	2.9e-22	PREDICTED: B3 domain-containing protein Os01g0234100-like [Pyrus x bretschneideri]	--	--	--	--	--	--	--	--	--	Q10QS9	239	4.7e-19	B3 domain-containing protein Os03g0184500 OS=Oryza sativa subsp. japonica GN=Os03g0184500 PE=2 SV=1	PF02362	B3 DNA binding domain	--	--	GO:0003677	DNA binding	--	--	--	--
Cluster-45536.234765_4	ABI3VP1	Cluster-45536.234765	3.98	0	0	27.74	0	0	0	12.09	10.51	0.18	0	0	1	0	0	0	0.59	0.52	1371	323500675	ADX86900.1	263	8.3e-21	auxin response factor [Helianthus annuus]	--	--	--	--	--	--	--	--	--	O81778	158	1.7e-09	B3 domain-containing protein REM9 OS=Arabidopsis thaliana GN=REM9 PE=2 SV=1	PF02362	B3 DNA binding domain	--	--	GO:0003677	DNA binding	--	--	--	--
Cluster-45536.239708_1	ABI3VP1	Cluster-45536.239708	14.16	8	0.28	0	33.54	9.78	0.02	13.29	15.89	0.73	0.4	0.01	0	1.31	0.41	0	0.76	0.92	1215	--	--	--	--	--	--	--	--	--	--	--	--	--	--	--	--	--	--	PF02362	B3 DNA binding domain	--	--	GO:0003677	DNA binding	--	--	--	--
Cluster-45536.240309_1	ABI3VP1	Cluster-45536.240309	0	0	0	6.17	0	1.37	2.63	0	0	0	0	0	0.69	0	0.15	0.39	0	0	614	--	--	--	--	--	--	--	--	--	--	--	--	--	--	--	--	--	--	PF02362//PF03073	B3 DNA binding domain//TspO/MBR family	--	--	GO:0003677	DNA binding	GO:0016021	integral component of membrane	--	--
Cluster-45536.250973_2	ABI3VP1	Cluster-45536.250973	9.16	23.13	19.12	30.84	26.16	33.54	34.79	18.35	27.23	0.53	1.28	0.95	1.43	1.13	1.57	2.15	1.16	1.74	1122	470135893	XP_004303740.1	266	3.1e-21	PREDICTED: B3 domain-containing protein Os04g0386900-like [Fragaria vesca subsp. vesca]>gi|764610099|ref|XP_011467480.1| PREDICTED: B3 domain-containing protein Os04g0386900-like [Fragaria vesca subsp. vesca]	--	--	--	--	--	--	--	--	--	Q7XLP4	212	7.8e-16	B3 domain-containing protein Os04g0386900 OS=Oryza sativa subsp. japonica GN=Os04g0386900 PE=2 SV=3	PF02362	B3 DNA binding domain	--	--	GO:0003677	DNA binding	--	--	--	--
Cluster-45536.250974_2	ABI3VP1	Cluster-45536.250974	0	2.25	0	0	0	0	0	0	0	0	0.06	0	0	0	0	0	0	0	1946	460394991	XP_004243073.1	234	2.7e-17	PREDICTED: B3 domain-containing protein Os04g0386900-like [Solanum lycopersicum]	--	--	--	--	--	--	--	--	--	Q7XLP4	191	3.7e-13	B3 domain-containing protein Os04g0386900 OS=Oryza sativa subsp. japonica GN=Os04g0386900 PE=2 SV=3	--	--	--	--	--	--	--	--	--	--
Cluster-45536.250975_0	ABI3VP1	Cluster-45536.250975	19.84	13.55	27.34	39.1	40.17	49.78	61.65	64.07	62.33	1.14	0.75	1.36	1.81	1.74	2.33	3.81	4.05	3.97	1123	470135893	XP_004303740.1	263	6.8e-21	PREDICTED: B3 domain-containing protein Os04g0386900-like [Fragaria vesca subsp. vesca]>gi|764610099|ref|XP_011467480.1| PREDICTED: B3 domain-containing protein Os04g0386900-like [Fragaria vesca subsp. vesca]	--	--	--	--	--	--	--	--	--	Q7XLP4	220	9.3e-17	B3 domain-containing protein Os04g0386900 OS=Oryza sativa subsp. japonica GN=Os04g0386900 PE=2 SV=3	PF02362	B3 DNA binding domain	--	--	GO:0003677	DNA binding	--	--	--	--
Cluster-45536.250977_0	ABI3VP1	Cluster-45536.250977	19.81	11.4	8.45	15.37	11.22	10.62	14.33	16.11	9.9	0.72	0.4	0.27	0.45	0.31	0.32	0.56	0.65	0.4	1627	460394991	XP_004243073.1	232	3.9e-17	PREDICTED: B3 domain-containing protein Os04g0386900-like [Solanum lycopersicum]	--	--	--	--	--	--	--	--	--	Q7XLP4	182	3.4e-12	B3 domain-containing protein Os04g0386900 OS=Oryza sativa subsp. japonica GN=Os04g0386900 PE=2 SV=3	PF02362	B3 DNA binding domain	--	--	GO:0003677	DNA binding	--	--	--	--
Cluster-45536.29970_2	ABI3VP1	Cluster-45536.29970	0	0	0	2.77	0	0	0	1.65	0	0	0	0	0.16	0	0	0	0.13	0	955	823206013	XP_012436967.1	304	1e-25	PREDICTED: uncharacterized protein LOC105763317 isoform X1 [Gossypium raimondii]>gi|763781413|gb|KJB48484.1| hypothetical protein B456_008G071200 [Gossypium raimondii]	--	--	--	--	--	--	--	--	--	Q8L3W1	221	6e-17	B3 domain-containing transcription factor VRN1 OS=Arabidopsis thaliana GN=VRN1 PE=1 SV=1	PF02362	B3 DNA binding domain	--	--	GO:0003677	DNA binding	--	--	--	--
Cluster-45536.29971_2	ABI3VP1	Cluster-45536.29971	0	0	0	3.7	6.83	0	0	2.76	0	0	0	0	0.15	0.26	0	0	0.15	0	1258	823206013	XP_012436967.1	288	9.6e-24	PREDICTED: uncharacterized protein LOC105763317 isoform X1 [Gossypium raimondii]>gi|763781413|gb|KJB48484.1| hypothetical protein B456_008G071200 [Gossypium raimondii]	--	--	--	--	--	--	--	--	--	Q8L3W1	227	1.6e-17	B3 domain-containing transcription factor VRN1 OS=Arabidopsis thaliana GN=VRN1 PE=1 SV=1	--	--	--	--	--	--	--	--	--	--
Cluster-45536.41010_4	ABI3VP1	Cluster-45536.41010	5	1.45	7	7.18	13	7.66	30.7	13.79	13.71	0.31	0.09	0.37	0.36	0.6	0.38	2.03	0.93	0.94	1065	661895543	CDP01348.1	509	1.9e-49	unnamed protein product [Coffea canephora]	--	--	--	--	--	--	--	--	--	Q69V36	409	1.1e-38	B3 domain-containing protein Os06g0194400 OS=Oryza sativa subsp. japonica GN=Os06g0194400 PE=2 SV=1	PF02362	B3 DNA binding domain	--	--	GO:0003677	DNA binding	--	--	--	--
Cluster-45536.43044_1	ABI3VP1	Cluster-45536.43044	4.13	8	3	7	0	6.59	8.76	8.73	4.6	0.52	0.97	0.33	0.73	0	0.68	1.2	1.23	0.65	642	--	--	--	--	--	--	--	--	--	--	--	--	--	--	--	--	--	--	PF03073//PF02362	TspO/MBR family//B3 DNA binding domain	--	--	GO:0003677	DNA binding	GO:0016021	integral component of membrane	--	--
Cluster-45536.43045_1	ABI3VP1	Cluster-45536.43045	2.82	0	0	0	6.67	22.88	0	5.81	13.1	0.21	0	0	0	0.37	1.39	0	0.48	1.08	922	--	--	--	--	--	--	--	--	--	--	--	--	--	--	--	--	--	--	PF03073//PF02362	TspO/MBR family//B3 DNA binding domain	--	--	GO:0003677	DNA binding	GO:0016021	integral component of membrane	--	--
Cluster-45536.5112_1	ABI3VP1	Cluster-45536.5112	14.27	4.94	39.84	39.52	55.13	65.02	82.62	84.67	62.75	0.42	0.14	1.02	0.94	1.23	1.58	2.65	2.76	2.07	1940	661889155	CDP07598.1	1424	2.8e-155	unnamed protein product [Coffea canephora]	571539486	XM_003549368.2	77	1.37101e-29	PREDICTED: Glycine max B3 domain-containing protein Os01g0723500-like (LOC100804621), mRNA	--	--	--	--	Q2QMT6	317	9e-28	B3 domain-containing protein LOC_Os12g40080 OS=Oryza sativa subsp. japonica GN=Os12g0591400 PE=3 SV=1	PF02362	B3 DNA binding domain	--	--	GO:0003677	DNA binding	--	--	--	--
Cluster-45536.5113_1	ABI3VP1	Cluster-45536.5113	3.53	0	6.78	13.55	0	0	13.28	0.1	16.58	0.09	0	0.14	0.26	0	0	0.35	0	0.45	2322	698459871	XP_009781397.1	928	1.1e-97	PREDICTED: B3 domain-containing protein Os01g0723500-like isoform X3 [Nicotiana sylvestris]	571539486	XM_003549368.2	77	1.64594e-29	PREDICTED: Glycine max B3 domain-containing protein Os01g0723500-like (LOC100804621), mRNA	--	--	--	--	Q2R9D2	192	3.4e-13	B3 domain-containing protein Os11g0197600 OS=Oryza sativa subsp. japonica GN=Os11g0197600 PE=2 SV=1	PF04082//PF02362	Fungal specific transcription factor domain//B3 DNA binding domain	GO:0006351	transcription, DNA-templated	GO:0003677//GO:0008270	DNA binding//zinc ion binding	GO:0005634	nucleus	--	--
Cluster-45536.5113_2	ABI3VP1	Cluster-45536.5113	3.53	0	6.78	13.55	0	0	13.28	0.1	16.58	0.09	0	0.14	0.26	0	0	0.35	0	0.45	2322	698459871	XP_009781397.1	928	1.1e-97	PREDICTED: B3 domain-containing protein Os01g0723500-like isoform X3 [Nicotiana sylvestris]	571539486	XM_003549368.2	77	1.64594e-29	PREDICTED: Glycine max B3 domain-containing protein Os01g0723500-like (LOC100804621), mRNA	--	--	--	--	Q2R9D2	192	3.4e-13	B3 domain-containing protein Os11g0197600 OS=Oryza sativa subsp. japonica GN=Os11g0197600 PE=2 SV=1	PF04082//PF02362	Fungal specific transcription factor domain//B3 DNA binding domain	GO:0006351	transcription, DNA-templated	GO:0003677//GO:0008270	DNA binding//zinc ion binding	GO:0005634	nucleus	--	--
Cluster-45536.51900_3	ABI3VP1	Cluster-45536.51900	0	0	0	0	0	0	0	0	0	0	0	0	0	0	0	0	0	0	451	672142083	XP_008794892.1	176	3.4e-11	PREDICTED: putative B3 domain-containing protein Os04g0346900 isoform X3 [Phoenix dactylifera]	--	--	--	--	--	--	--	--	--	--	--	--	--	PF02362	B3 DNA binding domain	--	--	GO:0003677	DNA binding	--	--	--	--
Cluster-45536.51908_0	ABI3VP1	Cluster-45536.51908	36.65	0	78.77	24.25	25.48	15.2	0	0	24.09	0.75	0	1.39	0.4	0.39	0.25	0	0	0.55	2707	747081955	XP_011088276.1	251	4.1e-19	PREDICTED: B3 domain-containing protein At3g19184-like isoform X1 [Sesamum indicum]	--	--	--	--	--	--	--	--	--	Q0JP99	178	1.7e-11	B3 domain-containing protein Os01g0234100 OS=Oryza sativa subsp. japonica GN=Os01g0234100 PE=2 SV=1	PF02362	B3 DNA binding domain	--	--	GO:0003677	DNA binding	--	--	--	--
Cluster-45536.51909_1	ABI3VP1	Cluster-45536.51909	26.03	107.66	81.1	6.45	12.51	36.59	0	17.18	34.55	1.25	4.97	3.36	0.25	0.45	1.43	0	0.91	1.84	1295	661899170	CDO97164.1	427	7.6e-40	unnamed protein product [Coffea canephora]	--	--	--	--	--	--	--	--	--	Q0JP99	264	8.4e-22	B3 domain-containing protein Os01g0234100 OS=Oryza sativa subsp. japonica GN=Os01g0234100 PE=2 SV=1	PF02362	B3 DNA binding domain	--	--	GO:0003677	DNA binding	--	--	--	--
Cluster-45536.51910_1	ABI3VP1	Cluster-45536.51910	0	0	1.47	0.02	0.05	0.11	20.72	14.81	33	0	0	0.04	0	0	0	0.67	0.49	1.11	1911	747081957	XP_011088278.1	446	7e-42	PREDICTED: B3 domain-containing protein At5g42700-like isoform X2 [Sesamum indicum]	--	--	--	--	--	--	--	--	--	Q0JP99	264	1.2e-21	B3 domain-containing protein Os01g0234100 OS=Oryza sativa subsp. japonica GN=Os01g0234100 PE=2 SV=1	PF02362	B3 DNA binding domain	--	--	GO:0003677	DNA binding	--	--	--	--
Cluster-45536.69080_3	ABI3VP1	Cluster-45536.69080	88.15	0	10.34	43.14	23.78	30.52	19.67	0	57.57	1.07	0	0.11	0.42	0.22	0.3	0.26	0	0.77	4395	645221419	XP_008244888.1	1043	9.6e-111	PREDICTED: B3 domain-containing transcription repressor VAL2 isoform X5 [Prunus mume]	571444219	XM_006576384.1	113	3.04865e-49	PREDICTED: Glycine max B3 domain-containing transcription repressor VAL2-like (LOC100778833), transcript variant X2, mRNA	--	--	--	--	Q6Z3U3	842	2.7e-88	B3 domain-containing protein Os07g0679700 OS=Oryza sativa subsp. japonica GN=Os07g0679700 PE=2 SV=1	PF01213//PF07496//PF02362	Adenylate cyclase associated (CAP) N terminal//CW-type Zinc Finger//B3 DNA binding domain	GO:0007010	cytoskeleton organization	GO:0003779//GO:0003677//GO:0008270	actin binding//DNA binding//zinc ion binding	--	--	--	--
Cluster-45536.69081_3	ABI3VP1	Cluster-45536.69081	0	0	0	13.73	17.55	13.99	21.82	0	0	0	0	0	0.15	0.17	0.15	0.31	0	0	4041	645221407	XP_008244859.1	1536	6e-168	PREDICTED: B3 domain-containing transcription repressor VAL2 isoform X1 [Prunus mume]>gi|645221410|ref|XP_008244865.1| PREDICTED: B3 domain-containing transcription repressor VAL2 isoform X1 [Prunus mume]	571444219	XM_006576384.1	113	2.80107e-49	PREDICTED: Glycine max B3 domain-containing transcription repressor VAL2-like (LOC100778833), transcript variant X2, mRNA	--	--	--	--	Q6Z3U3	1246	3.6e-135	B3 domain-containing protein Os07g0679700 OS=Oryza sativa subsp. japonica GN=Os07g0679700 PE=2 SV=1	PF02362//PF07496//PF01213	B3 DNA binding domain//CW-type Zinc Finger//Adenylate cyclase associated (CAP) N terminal	GO:0007010	cytoskeleton organization	GO:0008270//GO:0003779//GO:0003677	zinc ion binding//actin binding//DNA binding	--	--	--	--
Cluster-45536.69082_5	ABI3VP1	Cluster-45536.69082	0	0	0	7.32	14.5	20.7	9.49	30.24	0	0	0	0	0.08	0.15	0.23	0.14	0.45	0	3968	645221407	XP_008244859.1	1687	1.8e-185	PREDICTED: B3 domain-containing transcription repressor VAL2 isoform X1 [Prunus mume]>gi|645221410|ref|XP_008244865.1| PREDICTED: B3 domain-containing transcription repressor VAL2 isoform X1 [Prunus mume]	571444219	XM_006576384.1	156	3.43373e-73	PREDICTED: Glycine max B3 domain-containing transcription repressor VAL2-like (LOC100778833), transcript variant X2, mRNA	--	--	--	--	Q6Z3U3	1400	4.9e-153	B3 domain-containing protein Os07g0679700 OS=Oryza sativa subsp. japonica GN=Os07g0679700 PE=2 SV=1	PF02362//PF07496//PF01213	B3 DNA binding domain//CW-type Zinc Finger//Adenylate cyclase associated (CAP) N terminal	GO:0007010	cytoskeleton organization	GO:0008270//GO:0003779//GO:0003677	zinc ion binding//actin binding//DNA binding	--	--	--	--
Cluster-45536.69083_3	ABI3VP1	Cluster-45536.69083	882.27	934.53	1062.48	1265.53	1152.98	1257.44	582.83	511.54	628.43	13.21	13.51	13.72	15.15	12.88	15.34	9.37	8.38	10.38	3618	565393370	XP_006362351.1	2270	4.1e-253	PREDICTED: B3 domain-containing protein Os07g0679700-like isoform X1 [Solanum tuberosum]	571444219	XM_006576384.1	191	1.09367e-92	PREDICTED: Glycine max B3 domain-containing transcription repressor VAL2-like (LOC100778833), transcript variant X2, mRNA	--	--	--	--	Q6Z3U3	1627	2.1e-179	B3 domain-containing protein Os07g0679700 OS=Oryza sativa subsp. japonica GN=Os07g0679700 PE=2 SV=1	PF02362//PF07496//PF01213	B3 DNA binding domain//CW-type Zinc Finger//Adenylate cyclase associated (CAP) N terminal	GO:0007010	cytoskeleton organization	GO:0003677//GO:0003779//GO:0008270	DNA binding//actin binding//zinc ion binding	--	--	--	--
Cluster-45536.69088_5	ABI3VP1	Cluster-45536.69088	36.92	82.06	97.18	62.28	111.89	69.35	34.19	19.22	0	0.46	0.98	1.04	0.62	1.03	0.7	0.45	0.26	0	4322	802778087	XP_012091052.1	1198	1e-128	PREDICTED: B3 domain-containing transcription repressor VAL2 isoform X2 [Jatropha curcas]	571444219	XM_006576384.1	156	3.74287e-73	PREDICTED: Glycine max B3 domain-containing transcription repressor VAL2-like (LOC100778833), transcript variant X2, mRNA	--	--	--	--	Q6Z3U3	996	3.7e-106	B3 domain-containing protein Os07g0679700 OS=Oryza sativa subsp. japonica GN=Os07g0679700 PE=2 SV=1	PF01213//PF02362//PF07496	Adenylate cyclase associated (CAP) N terminal//B3 DNA binding domain//CW-type Zinc Finger	GO:0007010	cytoskeleton organization	GO:0008270//GO:0003677//GO:0003779	zinc ion binding//DNA binding//actin binding	--	--	--	--
Cluster-45536.69279_4	ABI3VP1	Cluster-45536.69279	0	15.35	5	7.7	5	5.13	25.39	14.08	0	0	0.94	0.28	0.4	0.24	0.27	1.75	0.99	0	1031	723734587	XP_010327143.1	483	1.9e-46	PREDICTED: B3 domain-containing protein Os07g0563300-like isoform X1 [Solanum lycopersicum]	--	--	--	--	--	--	--	--	--	Q0D5G4	236	1.2e-18	B3 domain-containing protein Os07g0563300 OS=Oryza sativa subsp. japonica GN=Os07g0563300 PE=3 SV=2	PF02362	B3 DNA binding domain	--	--	GO:0003677	DNA binding	--	--	--	--
Cluster-45536.69308_2	ABI3VP1	Cluster-45536.69308	0	1.61	0	0	0	0	11.48	15.8	15.77	0	0.17	0	0	0	0	1.41	1.99	2	688	672142083	XP_008794892.1	192	7.1e-13	PREDICTED: putative B3 domain-containing protein Os04g0346900 isoform X3 [Phoenix dactylifera]	--	--	--	--	--	--	--	--	--	--	--	--	--	PF02362	B3 DNA binding domain	--	--	GO:0003677	DNA binding	--	--	--	--
Cluster-45536.74862_5	ABI3VP1	Cluster-45536.74862	1	0	1	0	2	1	1	6.76	5	0.76	0	0.69	0	1.37	0.66	0.9	6.47	4.76	303	--	--	--	--	--	--	--	--	--	--	--	--	--	--	--	--	--	--	PF02362	B3 DNA binding domain	--	--	GO:0003677	DNA binding	--	--	--	--
Cluster-45536.76701_2	ABI3VP1	Cluster-45536.76701	0	0	0	0	0	1.22	0	0	0	0	0	0	0	0	0.03	0	0	0	1811	731424856	XP_010663044.1	340	1.3e-29	PREDICTED: uncharacterized protein LOC104882266 isoform X2 [Vitis vinifera]	--	--	--	--	--	--	--	--	--	Q851V5	201	2.4e-14	Putative B3 domain-containing protein Os03g0621600 OS=Oryza sativa subsp. japonica GN=Os03g0621600 PE=3 SV=1	PF02298//PF02362//PF00841//PF06424//PF04005	Plastocyanin-like domain//B3 DNA binding domain//Sperm histone P2//PRP1 splicing factor, N-terminal//Hus1-like protein	GO:0000077//GO:0007283//GO:0006281//GO:0006118//GO:0000398	DNA damage checkpoint//spermatogenesis//DNA repair//obsolete electron transport//mRNA splicing, via spliceosome	GO:0003677//GO:0009055	DNA binding//electron carrier activity	GO:0005634//GO:0030896//GO:0000786	nucleus//checkpoint clamp complex//nucleosome	--	--
Cluster-45536.89226_1	ABI3VP1	Cluster-45536.89226	0.11	0	11.47	0.46	0	0	23.49	29.11	3.39	0	0	0.21	0.01	0	0	0.53	0.67	0.08	2658	698459871	XP_009781397.1	540	1.2e-52	PREDICTED: B3 domain-containing protein Os01g0723500-like isoform X3 [Nicotiana sylvestris]	571539486	XM_003549368.2	40	6.98444e-09	PREDICTED: Glycine max B3 domain-containing protein Os01g0723500-like (LOC100804621), mRNA	--	--	--	--	Q2R9D2	192	3.9e-13	B3 domain-containing protein Os11g0197600 OS=Oryza sativa subsp. japonica GN=Os11g0197600 PE=2 SV=1	PF02362//PF04082	B3 DNA binding domain//Fungal specific transcription factor domain	GO:0006351	transcription, DNA-templated	GO:0008270//GO:0003677	zinc ion binding//DNA binding	GO:0005634	nucleus	--	--
Cluster-45536.89226_2	ABI3VP1	Cluster-45536.89226	0.11	0	11.47	0.46	0	0	23.49	29.11	3.39	0	0	0.21	0.01	0	0	0.53	0.67	0.08	2658	698459871	XP_009781397.1	540	1.2e-52	PREDICTED: B3 domain-containing protein Os01g0723500-like isoform X3 [Nicotiana sylvestris]	571539486	XM_003549368.2	40	6.98444e-09	PREDICTED: Glycine max B3 domain-containing protein Os01g0723500-like (LOC100804621), mRNA	--	--	--	--	Q2R9D2	192	3.9e-13	B3 domain-containing protein Os11g0197600 OS=Oryza sativa subsp. japonica GN=Os11g0197600 PE=2 SV=1	PF02362//PF04082	B3 DNA binding domain//Fungal specific transcription factor domain	GO:0006351	transcription, DNA-templated	GO:0008270//GO:0003677	zinc ion binding//DNA binding	GO:0005634	nucleus	--	--
Cluster-45536.89234_1	ABI3VP1	Cluster-45536.89234	0	5.1	4.25	0	12.4	0	0	5.47	0	0	0.23	0.18	0	0.45	0	0	0.29	0	1299	743825273	XP_011022476.1	1143	7.2e-123	PREDICTED: auxin response factor 9-like [Populus euphratica]	821595208	LN846352.1	39	1.21054e-08	Trifolium pratense genome assembly redclover, chromosome : chr4	K14486	K14486, ARF	auxin response factor	http://www.genome.jp/dbget-bin/www_bget?ko:K14486	Q9ZPY6	1015	7e-109	Auxin response factor 11 OS=Arabidopsis thaliana GN=ARF11 PE=2 SV=3	PF02362//PF06507	B3 DNA binding domain//Auxin response factor	GO:0009725//GO:0006355	response to hormone//regulation of transcription, DNA-templated	GO:0003677	DNA binding	GO:0005634	nucleus	--	--
Cluster-45536.96515_0	ABI3VP1	Cluster-45536.96515	4.79	8.33	4.19	3.42	0	3.85	1.35	5.36	2.88	0.21	0.35	0.16	0.12	0	0.14	0.06	0.26	0.14	1397	672142079	XP_008794890.1	143	7e-07	PREDICTED: putative B3 domain-containing protein REM15 isoform X1 [Phoenix dactylifera]	--	--	--	--	--	--	--	--	--	--	--	--	--	PF02362	B3 DNA binding domain	--	--	GO:0003677	DNA binding	--	--	--	--
Cluster-45536.96515_2	ABI3VP1	Cluster-45536.96515	4.79	8.33	4.19	3.42	0	3.85	1.35	5.36	2.88	0.21	0.35	0.16	0.12	0	0.14	0.06	0.26	0.14	1397	672142079	XP_008794890.1	143	7e-07	PREDICTED: putative B3 domain-containing protein REM15 isoform X1 [Phoenix dactylifera]	--	--	--	--	--	--	--	--	--	--	--	--	--	PF02362	B3 DNA binding domain	--	--	GO:0003677	DNA binding	--	--	--	--
Cluster-45536.96516_4	ABI3VP1	Cluster-45536.96516	17	11	15	19	15	42	32	36	42	6.38	3.91	4.98	6.29	4.64	13.25	13.55	15.95	18.66	374	--	--	--	--	--	--	--	--	--	--	--	--	--	--	--	--	--	--	PF02362	B3 DNA binding domain	--	--	GO:0003677	DNA binding	--	--	--	--
Cluster-45536.96517_1	ABI3VP1	Cluster-45536.96517	2.41	5	6	6	7	12	8	13	12.29	1.59	3.09	3.57	3.73	4.08	6.8	6.17	10.65	10.03	314	--	--	--	--	--	--	--	--	--	--	--	--	--	--	--	--	--	--	PF02362	B3 DNA binding domain	--	--	GO:0003677	DNA binding	--	--	--	--
Cluster-45536.99127_2	ABI3VP1	Cluster-45536.99127	13.47	0	16.38	11.83	19.4	9.84	0	0	0	0.91	0	0.96	0.65	1	0.55	0	0	0	985	323500675	ADX86900.1	137	2.4e-06	auxin response factor [Helianthus annuus]	--	--	--	--	--	--	--	--	--	--	--	--	--	PF02362	B3 DNA binding domain	--	--	GO:0003677	DNA binding	--	--	--	--
Cluster-48311.0_0	ABI3VP1	Cluster-48311.0	10	3.63	0	2.41	6.99	10.2	4.7	0	5.27	0.53	0.18	0	0.1	0.28	0.44	0.27	0	0.31	1200	661890359	CDP05856.1	752	1.4e-77	unnamed protein product [Coffea canephora]	--	--	--	--	--	--	--	--	--	Q6Z3U3	298	8.9e-26	B3 domain-containing protein Os07g0679700 OS=Oryza sativa subsp. japonica GN=Os07g0679700 PE=2 SV=1	PF02362	B3 DNA binding domain	--	--	GO:0003677	DNA binding	--	--	--	--
Cluster-58723.0_0	ABI3VP1	Cluster-58723.0	48.81	39.08	34.93	41.23	44.35	33.63	63.27	45.15	55.59	3.92	3.02	2.43	2.7	2.71	2.22	5.51	4.02	4.99	869	698459871	XP_009781397.1	192	9e-13	PREDICTED: B3 domain-containing protein Os01g0723500-like isoform X3 [Nicotiana sylvestris]	--	--	--	--	--	--	--	--	--	--	--	--	--	PF02362	B3 DNA binding domain	--	--	GO:0003677	DNA binding	--	--	--	--
Cluster-45536.194616_0	Alfin-like	Cluster-45536.194616	162.49	187.41	186.37	155.43	190.86	158.17	64.74	75	78.03	7.91	8.79	7.85	6.1	7	6.29	3.4	4.02	4.22	1279	747094371	XP_011095017.1	922	3e-97	PREDICTED: PHD finger protein ALFIN-LIKE 1-like [Sesamum indicum]	731398540	XM_002265057.2	217	1.33782e-107	PREDICTED: Vitis vinifera PHD finger protein ALFIN-LIKE 1 (LOC100259069), mRNA	--	--	--	--	Q9FFF5	853	4.2e-90	PHD finger protein ALFIN-LIKE 1 OS=Arabidopsis thaliana GN=AL1 PE=1 SV=1	PF00628//PF13639//PF12165//PF16866	PHD-finger//Ring finger domain//Domain of unknown function (DUF3594)//PHD-finger	GO:0006355	regulation of transcription, DNA-templated	GO:0042393//GO:0008270//GO:0005515	histone binding//zinc ion binding//protein binding	--	--	--	--
Cluster-45536.194617_1	Alfin-like	Cluster-45536.194617	129.5	144.43	188.42	118.41	165.14	104.47	90.1	83.92	87.03	5.76	6.2	7.25	4.25	5.53	3.8	4.32	4.11	4.3	1376	747062117	XP_011077551.1	826	4.4e-86	PREDICTED: PHD finger protein ALFIN-LIKE 1-like [Sesamum indicum]>gi|747062119|ref|XP_011077552.1| PREDICTED: PHD finger protein ALFIN-LIKE 1-like [Sesamum indicum]	--	--	--	--	--	--	--	--	--	Q9FFF5	760	2.7e-79	PHD finger protein ALFIN-LIKE 1 OS=Arabidopsis thaliana GN=AL1 PE=1 SV=1	PF13639//PF00628//PF12165//PF00130//PF16866	Ring finger domain//PHD-finger//Domain of unknown function (DUF3594)//Phorbol esters/diacylglycerol binding domain (C1 domain)//PHD-finger	GO:0006355//GO:0035556	regulation of transcription, DNA-templated//intracellular signal transduction	GO:0042393//GO:0008270//GO:0005515	histone binding//zinc ion binding//protein binding	--	--	--	--
Cluster-45536.169781_5	Alfin-like	Cluster-45536.169781	49.67	29.78	46.37	3.28	26.21	0	3.3	0	0	1.49	0.86	1.2	0.08	0.59	0	0.11	0	0	1923	720027599	XP_010264625.1	953	1.1e-100	PREDICTED: PHD finger protein ALFIN-LIKE 1-like [Nelumbo nucifera]	698507677	XM_009800868.1	229	4.33326e-114	PREDICTED: Nicotiana sylvestris PHD finger protein ALFIN-LIKE 1-like (LOC104245277), mRNA	--	--	--	--	Q9FFF5	863	4.4e-91	PHD finger protein ALFIN-LIKE 1 OS=Arabidopsis thaliana GN=AL1 PE=1 SV=1	PF00130//PF00621//PF12165//PF00628//PF13639	Phorbol esters/diacylglycerol binding domain (C1 domain)//RhoGEF domain//Domain of unknown function (DUF3594)//PHD-finger//Ring finger domain	GO:0035023//GO:0006355//GO:0035556//GO:0043087	regulation of Rho protein signal transduction//regulation of transcription, DNA-templated//intracellular signal transduction//regulation of GTPase activity	GO:0005089//GO:0042393//GO:0005515//GO:0008270	Rho guanyl-nucleotide exchange factor activity//histone binding//protein binding//zinc ion binding	--	--	KOG1632	Uncharacterized PHD Zn-finger protein
Cluster-45536.37150_4	Alfin-like	Cluster-45536.37150	30	18	45	41	23.83	45	71	49	70	1.63	0.94	2.11	1.8	0.98	2	4.16	2.93	4.23	1171	802630112	XP_012077221.1	896	2.8e-94	PREDICTED: PHD finger protein ALFIN-LIKE 4 [Jatropha curcas]>gi|643724850|gb|KDP34051.1| hypothetical protein JCGZ_07622 [Jatropha curcas]	802630111	XM_012221831.1	279	4.18161e-142	PREDICTED: Jatropha curcas PHD finger protein ALFIN-LIKE 4 (LOC105638100), mRNA	--	--	--	--	O81488	836	3.6e-88	PHD finger protein ALFIN-LIKE 4 OS=Arabidopsis thaliana GN=AL4 PE=1 SV=2	PF13639//PF03334//PF00628//PF03470//PF12165//PF00130//PF07649	Ring finger domain//Na+/H+ antiporter subunit//PHD-finger//XS zinc finger domain//Domain of unknown function (DUF3594)//Phorbol esters/diacylglycerol binding domain (C1 domain)//C1-like domain	GO:0031047//GO:0035556//GO:0015672//GO:0006355//GO:0055114//GO:0015992	gene silencing by RNA//intracellular signal transduction//monovalent inorganic cation transport//regulation of transcription, DNA-templated//oxidation-reduction process//proton transport	GO:0042393//GO:0005451//GO:0008270//GO:0005515//GO:0047134	histone binding//monovalent cation:proton antiporter activity//zinc ion binding//protein binding//protein-disulfide reductase activity	--	--	--	--
Cluster-45536.37151_4	Alfin-like	Cluster-45536.37151	0	0	0	0	15.17	0	0	0	0	0	0	0	0	0.74	0	0	0	0	1027	802630112	XP_012077221.1	768	1.7e-79	PREDICTED: PHD finger protein ALFIN-LIKE 4 [Jatropha curcas]>gi|643724850|gb|KDP34051.1| hypothetical protein JCGZ_07622 [Jatropha curcas]	802630111	XM_012221831.1	257	6.2056e-130	PREDICTED: Jatropha curcas PHD finger protein ALFIN-LIKE 4 (LOC105638100), mRNA	--	--	--	--	O81488	710	1.3e-73	PHD finger protein ALFIN-LIKE 4 OS=Arabidopsis thaliana GN=AL4 PE=1 SV=2	PF03334//PF13639//PF00628//PF13465//PF03470//PF12165//PF00130//PF07649	Na+/H+ antiporter subunit//Ring finger domain//PHD-finger//Zinc-finger double domain//XS zinc finger domain//Domain of unknown function (DUF3594)//Phorbol esters/diacylglycerol binding domain (C1 domain)//C1-like domain	GO:0015992//GO:0031047//GO:0035556//GO:0015672//GO:0006355//GO:0055114	proton transport//gene silencing by RNA//intracellular signal transduction//monovalent inorganic cation transport//regulation of transcription, DNA-templated//oxidation-reduction process	GO:0046872//GO:0008270//GO:0005515//GO:0047134//GO:0042393//GO:0005451	metal ion binding//zinc ion binding//protein binding//protein-disulfide reductase activity//histone binding//monovalent cation:proton antiporter activity	--	--	--	--
Cluster-45536.169779_5	Alfin-like	Cluster-45536.169779	1302.74	1478.91	1667.92	2365.44	2694.27	2193.51	2065.37	1910.85	1967.71	56.01	61.31	62.01	81.93	87.12	77.05	95.75	90.38	93.88	1416	720027599	XP_010264625.1	953	8.4e-101	PREDICTED: PHD finger protein ALFIN-LIKE 1-like [Nelumbo nucifera]	698507677	XM_009800868.1	229	3.16961e-114	PREDICTED: Nicotiana sylvestris PHD finger protein ALFIN-LIKE 1-like (LOC104245277), mRNA	--	--	--	--	Q9FFF5	863	3.2e-91	PHD finger protein ALFIN-LIKE 1 OS=Arabidopsis thaliana GN=AL1 PE=1 SV=1	PF00130//PF12165//PF00621//PF13639//PF00628	Phorbol esters/diacylglycerol binding domain (C1 domain)//Domain of unknown function (DUF3594)//RhoGEF domain//Ring finger domain//PHD-finger	GO:0035023//GO:0006355//GO:0043087//GO:0035556	regulation of Rho protein signal transduction//regulation of transcription, DNA-templated//regulation of GTPase activity//intracellular signal transduction	GO:0005089//GO:0042393//GO:0005515//GO:0008270	Rho guanyl-nucleotide exchange factor activity//histone binding//protein binding//zinc ion binding	--	--	KOG1632	Uncharacterized PHD Zn-finger protein
Cluster-45536.111764_2	Alfin-like	Cluster-45536.111764	156	158	164	161	218	264	176	183	131	58.08	55.81	54.08	52.9	66.92	82.66	73.97	80.45	57.75	375	823235740	XP_012450507.1	369	1.2e-33	PREDICTED: PHD finger protein ALFIN-LIKE 4-like isoform X2 [Gossypium raimondii]>gi|763798542|gb|KJB65497.1| hypothetical protein B456_010G097500 [Gossypium raimondii]	720057408	XM_010275662.1	102	3.11905e-44	PREDICTED: Nelumbo nucifera PHD finger protein ALFIN-LIKE 4 (LOC104609364), mRNA	--	--	--	--	Q5XEM9	354	8.9e-33	PHD finger protein ALFIN-LIKE 5 OS=Arabidopsis thaliana GN=AL5 PE=2 SV=1	PF07649//PF00130//PF13465//PF00628	C1-like domain//Phorbol esters/diacylglycerol binding domain (C1 domain)//Zinc-finger double domain//PHD-finger	GO:0055114//GO:0035556	oxidation-reduction process//intracellular signal transduction	GO:0047134//GO:0005515//GO:0046872	protein-disulfide reductase activity//protein binding//metal ion binding	--	--	--	--
Cluster-45536.38297_0	Alfin-like	Cluster-45536.38297	276	322	301	290	336	293	84	111	149	10.21	11.49	9.62	8.63	9.33	8.85	3.35	4.51	6.11	1607	568823096	XP_006465958.1	374	1.3e-33	PREDICTED: PHD finger protein ALFIN-LIKE 4-like isoform X1 [Citrus sinensis]	695043701	XM_009411280.1	58	4.12706e-19	PREDICTED: Musa acuminata subsp. malaccensis PHD finger protein ALFIN-LIKE 2-like (LOC103991741), mRNA	--	--	--	--	Q5XEM9	340	1.6e-30	PHD finger protein ALFIN-LIKE 5 OS=Arabidopsis thaliana GN=AL5 PE=2 SV=1	PF00628//PF07649//PF13465//PF00130	PHD-finger//C1-like domain//Zinc-finger double domain//Phorbol esters/diacylglycerol binding domain (C1 domain)	GO:0055114//GO:0035556	oxidation-reduction process//intracellular signal transduction	GO:0047134//GO:0005515//GO:0046872	protein-disulfide reductase activity//protein binding//metal ion binding	--	--	--	--
Cluster-45536.70544_4	Alfin-like	Cluster-45536.70544	844.56	844.43	929.18	1292.06	1414.46	1169.71	1047.33	1077.06	1114.83	31.91	30.78	30.35	39.28	40.14	36.1	42.65	44.73	46.71	1578	359484453	XP_003633111.1	892	1.1e-93	PREDICTED: PHD finger protein ALFIN-LIKE 4 isoform X1 [Vitis vinifera]>gi|297738599|emb|CBI27844.3| unnamed protein product [Vitis vinifera]	697110163	XR_687774.1	307	1.54603e-157	PREDICTED: Nicotiana tomentosiformis PHD finger protein ALFIN-LIKE 4-like (LOC104102817), transcript variant X4, misc_RNA	--	--	--	--	O81488	814	1.7e-85	PHD finger protein ALFIN-LIKE 4 OS=Arabidopsis thaliana GN=AL4 PE=1 SV=2	PF00628//PF12165	PHD-finger//Domain of unknown function (DUF3594)	GO:0006355	regulation of transcription, DNA-templated	GO:0005515//GO:0042393	protein binding//histone binding	--	--	--	--
Cluster-45536.70545_3	Alfin-like	Cluster-45536.70545	16.44	11.38	14.7	18.94	14.42	41.2	32.55	4.72	17.91	0.3	0.2	0.23	0.27	0.19	0.61	0.63	0.09	0.36	3038	728839560	KHG19003.1	708	4.6e-72	PHD finger ALFIN-LIKE 5 -like protein [Gossypium arboreum]	823235737	XM_012595052.1	254	8.72295e-128	PREDICTED: Gossypium raimondii PHD finger protein ALFIN-LIKE 4-like (LOC105773298), transcript variant X1, mRNA	--	--	--	--	O81488	647	7.7e-66	PHD finger protein ALFIN-LIKE 4 OS=Arabidopsis thaliana GN=AL4 PE=1 SV=2	PF00628//PF12165//PF13465	PHD-finger//Domain of unknown function (DUF3594)//Zinc-finger double domain	GO:0006355	regulation of transcription, DNA-templated	GO:0046872//GO:0005515//GO:0042393	metal ion binding//protein binding//histone binding	--	--	--	--
Cluster-45536.47477_1	Alfin-like	Cluster-45536.47477	12	22	19	18	28	22	29	21	35	2.77	4.84	3.84	3.52	5.11	4.21	7.39	5.54	9.29	459	629117211	KCW81886.1	270	4.3e-22	hypothetical protein EUGRSUZ_C032522, partial [Eucalyptus grandis]	--	--	--	--	--	--	--	--	--	Q5XEM9	261	6.6e-22	PHD finger protein ALFIN-LIKE 5 OS=Arabidopsis thaliana GN=AL5 PE=2 SV=1	PF02459//PF13639//PF00628//PF13465//PF09026	Adenoviral DNA terminal protein//Ring finger domain//PHD-finger//Zinc-finger double domain//Centromere protein B dimerisation domain	GO:0006355//GO:0006260	regulation of transcription, DNA-templated//DNA replication	GO:0003677//GO:0008270//GO:0046872//GO:0003682//GO:0005515	DNA binding//zinc ion binding//metal ion binding//chromatin binding//protein binding	GO:0000785//GO:0000775//GO:0005634	chromatin//chromosome, centromeric region//nucleus	--	--
Cluster-17753.0_0	AP2-EREBP	Cluster-17753.0	1	2	0	1	2	0	0	0	3	0.08	0.15	0	0.06	0.12	0	0	0	0.27	878	--	--	--	--	--	--	--	--	--	--	--	--	--	--	--	--	--	--	PF00847	AP2 domain	GO:0006355	regulation of transcription, DNA-templated	GO:0003700	transcription factor activity, sequence-specific DNA binding	GO:0005667	transcription factor complex	--	--
Cluster-22652.0_5	AP2-EREBP	Cluster-22652.0	4	8	2	0	1	0	0	2	4	0.34	0.66	0.15	0	0.06	0	0	0.19	0.38	834	694359040	XP_009359712.1	408	7.8e-38	PREDICTED: ethylene-responsive transcription factor ERF017-like [Pyrus x bretschneideri]	685334417	XM_009106489.1	35	1.28246e-06	PREDICTED: Brassica rapa ethylene-responsive transcription factor ERF018-like (LOC103830678), mRNA	--	--	--	--	Q84QC2	376	5.6e-35	Ethylene-responsive transcription factor ERF017 OS=Arabidopsis thaliana GN=ERF017 PE=2 SV=1	PF00847	AP2 domain	GO:0006355	regulation of transcription, DNA-templated	GO:0003700	transcription factor activity, sequence-specific DNA binding	GO:0005667	transcription factor complex	--	--
Cluster-24597.0_4	AP2-EREBP	Cluster-24597.0	1	3	1	4	0	2	0	2	0	0.1	0.28	0.08	0.32	0	0.16	0	0.22	0	763	747081931	XP_011088263.1	287	7.6e-24	PREDICTED: ethylene-responsive transcription factor ERF109-like [Sesamum indicum]	764532799	XM_004290446.2	50	5.36078e-15	PREDICTED: Fragaria vesca subsp. vesca ethylene-responsive transcription factor ABR1-like (LOC101312215), transcript variant X2, mRNA	--	--	--	--	Q9SZ06	234	1.5e-18	Ethylene-responsive transcription factor ERF109 OS=Arabidopsis thaliana GN=ERF109 PE=1 SV=1	PF01103//PF00847	Surface antigen//AP2 domain	GO:0006355	regulation of transcription, DNA-templated	GO:0003700	transcription factor activity, sequence-specific DNA binding	GO:0005667//GO:0019867	transcription factor complex//outer membrane	--	--
Cluster-28827.0_4	AP2-EREBP	Cluster-28827.0	2	2	4	0	1	1	2	1	3	0.1	0.1	0.18	0	0.04	0.04	0.11	0.06	0.17	1205	571475231	XP_006586532.1	271	8.6e-22	PREDICTED: ethylene-responsive transcription factor ESR2-like [Glycine max]	410176080	AC253965.1	44	1.86179e-11	Aquilegia coerulea clone COL05-D12, complete sequence	--	--	--	--	Q9SAD4	193	1.3e-13	Ethylene-responsive transcription factor ESR1 OS=Arabidopsis thaliana GN=ESR1 PE=1 SV=1	PF00847	AP2 domain	GO:0006355	regulation of transcription, DNA-templated	GO:0003700	transcription factor activity, sequence-specific DNA binding	GO:0005667	transcription factor complex	--	--
Cluster-29935.0_4	AP2-EREBP	Cluster-29935.0	10	4.03	9.92	11	5	8	2	2	0	1.13	0.44	0.97	1.02	0.43	0.74	0.25	0.25	0	688	255076715	ACU00266.1	882	7e-93	dehydration-responsive element-binding factor 1 [Chrysanthemum x morifolium]	255076714	FJ605123.1	584	0	Chrysanthemum x morifolium dehydration-responsive element-binding factor 1 (DREB1B-1) mRNA, complete cds	--	--	--	--	Q9SGJ6	387	2.4e-36	Dehydration-responsive element-binding protein 1E OS=Arabidopsis thaliana GN=DREB1E PE=2 SV=1	PF00847//PF01515	AP2 domain//Phosphate acetyl/butaryl transferase	GO:0008152//GO:0006355	metabolic process//regulation of transcription, DNA-templated	GO:0003700//GO:0016746	transcription factor activity, sequence-specific DNA binding//transferase activity, transferring acyl groups	GO:0005667	transcription factor complex	--	--
Cluster-35750.0_3	AP2-EREBP	Cluster-35750.0	4	5	6	0	9	3	2	4	5	0.36	0.43	0.47	0	0.62	0.22	0.2	0.4	0.51	799	743784327	XP_011022088.1	205	2.6e-14	PREDICTED: ethylene-responsive transcription factor ERF119 [Populus euphratica]	--	--	--	--	--	--	--	--	--	Q9CA27	184	9.8e-13	Ethylene-responsive transcription factor ERF118 OS=Arabidopsis thaliana GN=ERF118 PE=2 SV=1	PF00847	AP2 domain	GO:0006355	regulation of transcription, DNA-templated	GO:0003700	transcription factor activity, sequence-specific DNA binding	GO:0005667	transcription factor complex	--	--
Cluster-37066.0_0	AP2-EREBP	Cluster-37066.0	1	0	0	0	0	0	0	4	5	0.18	0	0	0	0	0	0	0.83	1.05	515	697162046	XP_009589826.1	411	2.2e-38	PREDICTED: ethylene-responsive transcription factor ERF062-like [Nicotiana tomentosiformis]	--	--	--	--	--	--	--	--	--	Q9SVQ0	356	7.2e-33	Ethylene-responsive transcription factor ERF062 OS=Arabidopsis thaliana GN=ERF062 PE=2 SV=1	PF00847	AP2 domain	GO:0006355	regulation of transcription, DNA-templated	GO:0003700	transcription factor activity, sequence-specific DNA binding	GO:0005667	transcription factor complex	--	--
Cluster-38635.0_5	AP2-EREBP	Cluster-38635.0	0	0	0	0	0	1	0	0	0	0	0	0	0	0	0.08	0	0	0	791	357488817	XP_003614696.1	136	2.6e-06	Ethylene-responsive transcription factor [Medicago truncatula]>gi|355516031|gb|AES97654.1| AP2 domain transcription factor-like protein [Medicago truncatula]>gi|657384989|gb|KEH28003.1| AP2 domain transcription factor-like protein [Medicago truncatula]	--	--	--	--	--	--	--	--	--	--	--	--	--	PF00847	AP2 domain	GO:0006355	regulation of transcription, DNA-templated	GO:0003700	transcription factor activity, sequence-specific DNA binding	GO:0005667	transcription factor complex	--	--
Cluster-42040.0_0	AP2-EREBP	Cluster-42040.0	0	1	2	3	3	0	3	1	2	0	0.07	0.12	0.17	0.15	0	0.22	0.08	0.15	982	356572401	XP_003554357.1	672	2.2e-68	PREDICTED: ethylene-responsive transcription factor RAP2-7-like [Glycine max]	823137116	XM_012612887.1	148	2.31958e-69	PREDICTED: Gossypium raimondii floral homeotic protein APETALA 2-like (LOC105786446), mRNA	K09284	AP2	AP2-like factor, euAP2 lineage	http://www.genome.jp/dbget-bin/www_bget?ko:K09284	P47927	530	9.2e-53	Floral homeotic protein APETALA 2 OS=Arabidopsis thaliana GN=AP2 PE=1 SV=1	PF00847	AP2 domain	GO:0006355	regulation of transcription, DNA-templated	GO:0003700	transcription factor activity, sequence-specific DNA binding	GO:0005667	transcription factor complex	--	--
Cluster-44277.0_1	AP2-EREBP	Cluster-44277.0	14.21	17	20.67	8.3	17	4	5	23.48	0	1.03	1.18	1.29	0.49	0.93	0.24	0.39	1.88	0	940	743864522	XP_011031940.1	209	1e-14	PREDICTED: ethylene-responsive transcription factor 5-like [Populus euphratica]	--	--	--	--	--	K09286	EREBP	EREBP-like factor	http://www.genome.jp/dbget-bin/www_bget?ko:K09286	Q9LW48	205	4.3e-15	Ethylene-responsive transcription factor 5 OS=Nicotiana sylvestris GN=ERF5 PE=2 SV=1	PF00847	AP2 domain	GO:0006355	regulation of transcription, DNA-templated	GO:0003700	transcription factor activity, sequence-specific DNA binding	GO:0005667	transcription factor complex	--	--
Cluster-44277.1_0	AP2-EREBP	Cluster-44277.1	119.71	166	151.65	92.73	144	89	28	28.22	22.54	7.9	10.55	8.67	4.96	7.19	4.81	2	2.06	1.66	1006	225455050	XP_002282181.1	214	2.9e-15	PREDICTED: ethylene-responsive transcription factor 5 [Vitis vinifera]>gi|297745019|emb|CBI38611.3| unnamed protein product [Vitis vinifera]	--	--	--	--	--	K09286	EREBP	EREBP-like factor	http://www.genome.jp/dbget-bin/www_bget?ko:K09286	Q40478	210	1.2e-15	Ethylene-responsive transcription factor 5 OS=Nicotiana tabacum GN=ERF5 PE=2 SV=1	PF00847	AP2 domain	GO:0006355	regulation of transcription, DNA-templated	GO:0003700	transcription factor activity, sequence-specific DNA binding	GO:0005667	transcription factor complex	--	--
Cluster-44277.2_1	AP2-EREBP	Cluster-44277.2	7.08	0	24.68	1.97	0	0	0	1.31	5.46	0.46	0	1.39	0.1	0	0	0	0.09	0.4	1019	661886653	CDP10017.1	211	6.6e-15	unnamed protein product [Coffea canephora]	--	--	--	--	--	K09286	EREBP	EREBP-like factor	http://www.genome.jp/dbget-bin/www_bget?ko:K09286	Q40478	210	1.2e-15	Ethylene-responsive transcription factor 5 OS=Nicotiana tabacum GN=ERF5 PE=2 SV=1	PF00847	AP2 domain	GO:0006355	regulation of transcription, DNA-templated	GO:0003700	transcription factor activity, sequence-specific DNA binding	GO:0005667	transcription factor complex	--	--
Cluster-45536.102213_3	AP2-EREBP	Cluster-45536.102213	0	0	0	0	0	8.44	4.7	70.71	72.46	0	0	0	0	0	0.2	0.15	2.28	2.35	1964	720013386	XP_010260156.1	776	3.9e-80	PREDICTED: ethylene-responsive transcription factor RAP2-7-like isoform X1 [Nelumbo nucifera]	764561669	XM_011463066.1	181	2.13402e-87	PREDICTED: Fragaria vesca subsp. vesca ethylene-responsive transcription factor RAP2-7-like (LOC101295120), transcript variant X3, mRNA	K09284	AP2	AP2-like factor, euAP2 lineage	http://www.genome.jp/dbget-bin/www_bget?ko:K09284	P47927	617	1.5e-62	Floral homeotic protein APETALA 2 OS=Arabidopsis thaliana GN=AP2 PE=1 SV=1	PF00847	AP2 domain	GO:0006355	regulation of transcription, DNA-templated	GO:0003700	transcription factor activity, sequence-specific DNA binding	GO:0005667	transcription factor complex	--	--
Cluster-45536.127057_4	AP2-EREBP	Cluster-45536.127057	0	4.16	5.46	11.2	4.27	4.68	0	0	0	0	0.2	0.23	0.44	0.16	0.19	0	0	0	1269	848880874	XP_012840811.1	747	5.8e-77	PREDICTED: floral homeotic protein APETALA 2 [Erythranthe guttatus]	28894444	AY223519.1	226	1.31771e-112	Antirrhinum majus LIPLESS2 (lip2) mRNA, complete cds	K09284	AP2	AP2-like factor, euAP2 lineage	http://www.genome.jp/dbget-bin/www_bget?ko:K09284	P47927	652	8.4e-67	Floral homeotic protein APETALA 2 OS=Arabidopsis thaliana GN=AP2 PE=1 SV=1	PF00847	AP2 domain	GO:0006355	regulation of transcription, DNA-templated	GO:0003700	transcription factor activity, sequence-specific DNA binding	GO:0005667	transcription factor complex	--	--
Cluster-45536.153766_5	AP2-EREBP	Cluster-45536.153766	734	747.93	860.98	845.06	938	764	1682.01	1630.01	1739.01	20.58	20.24	20.86	19.02	19.71	17.48	50.76	50.14	53.97	2043	432332466	AGB07590.1	1240	6.4e-134	ethylene-responsive transcription factor 7 [Artemisia annua]	432332465	JQ797712.1	903	0	Artemisia annua ethylene-responsive transcription factor 7 (ERF7) mRNA, complete cds	K09287	RAV	RAV-like factor	http://www.genome.jp/dbget-bin/www_bget?ko:K09287	Q9C6M5	966	5.3e-103	AP2/ERF and B3 domain-containing transcription repressor TEM1 OS=Arabidopsis thaliana GN=TEM1 PE=1 SV=1	PF02362//PF00847	B3 DNA binding domain//AP2 domain	GO:0006355	regulation of transcription, DNA-templated	GO:0003677//GO:0003700	DNA binding//transcription factor activity, sequence-specific DNA binding	GO:0005667	transcription factor complex	--	--
Cluster-45536.158390_4	AP2-EREBP	Cluster-45536.158390	0	0	0	0	0	0	0	0	0	0	0	0	0	0	0	0	0	0	1245	743925437	XP_011006856.1	716	2.2e-73	PREDICTED: floral homeotic protein APETALA 2-like [Populus euphratica]>gi|743925439|ref|XP_011006857.1| PREDICTED: floral homeotic protein APETALA 2-like [Populus euphratica]	28894444	AY223519.1	226	1.29208e-112	Antirrhinum majus LIPLESS2 (lip2) mRNA, complete cds	K09284	AP2	AP2-like factor, euAP2 lineage	http://www.genome.jp/dbget-bin/www_bget?ko:K09284	P47927	622	2.5e-63	Floral homeotic protein APETALA 2 OS=Arabidopsis thaliana GN=AP2 PE=1 SV=1	PF00847//PF08039	AP2 domain//Mitochondrial proteolipid	GO:0006355	regulation of transcription, DNA-templated	GO:0003700	transcription factor activity, sequence-specific DNA binding	GO:0005739//GO:0005667	mitochondrion//transcription factor complex	--	--
Cluster-45536.15841_0	AP2-EREBP	Cluster-45536.15841	8.89	6.66	30.05	6.52	0	17.87	10.24	8.26	30.59	0.38	0.28	1.12	0.23	0	0.63	0.48	0.39	1.47	1410	357476755	XP_003608663.1	246	8e-19	Ethylene responsive transcription factor 1a [Medicago truncatula]>gi|355509718|gb|AES90860.1| ethylene response factor [Medicago truncatula]	821594481	LN846349.1	69	2.77093e-25	Trifolium pratense genome assembly redclover, chromosome : chr1	K09286	EREBP	EREBP-like factor	http://www.genome.jp/dbget-bin/www_bget?ko:K09286	O80341	228	1.4e-17	Ethylene-responsive transcription factor 5 OS=Arabidopsis thaliana GN=ERF5 PE=2 SV=1	PF00847//PF01484	AP2 domain//Nematode cuticle collagen N-terminal domain	GO:0006355	regulation of transcription, DNA-templated	GO:0003700//GO:0042302	transcription factor activity, sequence-specific DNA binding//structural constituent of cuticle	GO:0005667	transcription factor complex	--	--
Cluster-45536.167168_4	AP2-EREBP	Cluster-45536.167168	77.78	25.18	50.52	119.65	130.95	61.06	227.45	193.34	308.7	2.17	0.68	1.22	2.68	2.73	1.39	6.82	5.91	9.52	2054	731392445	XP_010651097.1	919	1.1e-96	PREDICTED: ethylene-responsive transcription factor RAP2-7 isoform X2 [Vitis vinifera]	731392444	XM_010652795.1	226	2.15595e-112	PREDICTED: Vitis vinifera ethylene-responsive transcription factor RAP2-7 (LOC100246815), transcript variant X2, mRNA	K09284	AP2	AP2-like factor, euAP2 lineage	http://www.genome.jp/dbget-bin/www_bget?ko:K09284	Q9SK03	699	4.8e-72	Ethylene-responsive transcription factor RAP2-7 OS=Arabidopsis thaliana GN=RAP2-7 PE=2 SV=2	PF00847	AP2 domain	GO:0006355	regulation of transcription, DNA-templated	GO:0003700	transcription factor activity, sequence-specific DNA binding	GO:0005667	transcription factor complex	--	--
Cluster-45536.173627_4	AP2-EREBP	Cluster-45536.173627	0	0	6.7	0	0	0	0	0	1.53	0	0	0.17	0	0	0	0	0	0.05	1916	590705082	XP_007047337.1	1076	6.2e-115	Transcription factor APETALA2 isoform 1 [Theobroma cacao]>gi|508699598|gb|EOX91494.1| Transcription factor APETALA2 isoform 1 [Theobroma cacao]	28894444	AY223519.1	284	1.15046e-144	Antirrhinum majus LIPLESS2 (lip2) mRNA, complete cds	K09284	AP2	AP2-like factor, euAP2 lineage	http://www.genome.jp/dbget-bin/www_bget?ko:K09284	P47927	846	4.1e-89	Floral homeotic protein APETALA 2 OS=Arabidopsis thaliana GN=AP2 PE=1 SV=1	PF00847//PF08039	AP2 domain//Mitochondrial proteolipid	GO:0006355	regulation of transcription, DNA-templated	GO:0003700	transcription factor activity, sequence-specific DNA binding	GO:0005739//GO:0005667	mitochondrion//transcription factor complex	--	--
Cluster-45536.181237_2	AP2-EREBP	Cluster-45536.181237	1029	1117	1300	1389	1425	1547	209	305	423	37.92	39.7	41.41	41.17	39.43	46.56	8.3	12.35	17.28	1612	631230522	AHZ12872.1	880	2.8e-92	ethylene response factor DREB1-3 [Chrysanthemum indicum]	631230521	KF986843.1	832	0	Chrysanthemum indicum ethylene response factor DREB1-3 mRNA, complete cds	K09286	EREBP	EREBP-like factor	http://www.genome.jp/dbget-bin/www_bget?ko:K09286	Q8H1E4	379	4.9e-35	Ethylene-responsive transcription factor RAP2-4 OS=Arabidopsis thaliana GN=RAP2-4 PE=1 SV=1	PF00847	AP2 domain	GO:0006355	regulation of transcription, DNA-templated	GO:0003700	transcription factor activity, sequence-specific DNA binding	GO:0005667	transcription factor complex	--	--
Cluster-45536.182508_5	AP2-EREBP	Cluster-45536.182508	135	137	148	453	324	438	219	251	196	6.17	6.04	5.85	16.7	11.15	16.36	10.8	12.63	9.95	1346	225434321	XP_002265739.1	385	5.8e-35	PREDICTED: pathogenesis-related genes transcriptional activator PTI6 [Vitis vinifera]	693269411	KF776514.1	47	4.48392e-13	Sorghum bicolor genotype Halepense AP2 domain-containing protein (AP37) gene, complete cds	K13434	PTI6	pathogenesis-related genes transcriptional activator PTI6	http://www.genome.jp/dbget-bin/www_bget?ko:K13434	O04682	390	2.2e-36	Pathogenesis-related genes transcriptional activator PTI6 OS=Solanum lycopersicum GN=PTI6 PE=2 SV=1	PF00847	AP2 domain	GO:0006355	regulation of transcription, DNA-templated	GO:0003700	transcription factor activity, sequence-specific DNA binding	GO:0005667	transcription factor complex	--	--
Cluster-45536.183644_5	AP2-EREBP	Cluster-45536.183644	19.05	7.68	27.66	46.58	87.69	50.37	47.6	30.23	56.88	0.9	0.35	1.14	1.78	3.13	1.95	2.44	1.58	3	1305	697145031	XP_009626643.1	771	9.8e-80	PREDICTED: floral homeotic protein APETALA 2-like isoform X4 [Nicotiana tomentosiformis]	28894442	AY223518.1	248	7.99051e-125	Antirrhinum majus LIPLESS1 (lip1) mRNA, complete cds	K09284	AP2	AP2-like factor, euAP2 lineage	http://www.genome.jp/dbget-bin/www_bget?ko:K09284	P47927	621	3.4e-63	Floral homeotic protein APETALA 2 OS=Arabidopsis thaliana GN=AP2 PE=1 SV=1	PF00847	AP2 domain	GO:0006355	regulation of transcription, DNA-templated	GO:0003700	transcription factor activity, sequence-specific DNA binding	GO:0005667	transcription factor complex	--	--
Cluster-45536.187384_3	AP2-EREBP	Cluster-45536.187384	2.25	0	2.36	5.97	0.79	1.95	4.35	3.15	4.57	0.08	0	0.07	0.18	0.02	0.06	0.17	0.13	0.19	1615	565348870	XP_006341423.1	718	1.7e-73	PREDICTED: AP2-like ethylene-responsive transcription factor At1g16060-like [Solanum tuberosum]	571472598	XM_003530302.2	205	7.96152e-101	PREDICTED: Glycine max AP2-like ethylene-responsive transcription factor At1g16060-like (LOC100819898), transcript variant X1, mRNA	K09285	OVM, ANT	AP2-like factor, ANT lineage	http://www.genome.jp/dbget-bin/www_bget?ko:K09285	Q94AN4	524	7.5e-52	AP2-like ethylene-responsive transcription factor At1g16060 OS=Arabidopsis thaliana GN=At1g16060 PE=2 SV=1	PF00847	AP2 domain	GO:0006355	regulation of transcription, DNA-templated	GO:0003700	transcription factor activity, sequence-specific DNA binding	GO:0005667	transcription factor complex	--	--
Cluster-45536.187475_4	AP2-EREBP	Cluster-45536.187475	279	259	355	570	505	460	67	57	126	10.76	9.63	11.84	17.69	14.63	14.49	2.78	2.42	5.39	1551	747041546	XP_011073588.1	548	8.4e-54	PREDICTED: ethylene-responsive transcription factor CRF2-like [Sesamum indicum]	--	--	--	--	--	--	--	--	--	Q9SUQ2	449	3.6e-43	Ethylene-responsive transcription factor CRF2 OS=Arabidopsis thaliana GN=CRF2 PE=1 SV=1	PF00847	AP2 domain	GO:0006355	regulation of transcription, DNA-templated	GO:0003700	transcription factor activity, sequence-specific DNA binding	GO:0005667	transcription factor complex	--	--
Cluster-45536.189631_4	AP2-EREBP	Cluster-45536.189631	1076.78	1160.29	1315.38	622.71	1198.19	380.55	347.97	749.39	499.99	74.47	77.27	78.82	34.94	62.76	21.55	26.04	57.33	38.57	971	353334518	AEQ93554.1	574	5.1e-57	AP2/ERF transcription factor [Artemisia annua]	353334517	JN162091.1	554	0	Artemisia annua AP2/ERF transcription factor (ERF1) mRNA, complete cds	K09286	EREBP	EREBP-like factor	http://www.genome.jp/dbget-bin/www_bget?ko:K09286	Q40479	356	1.4e-32	Ethylene-responsive transcription factor 2 OS=Nicotiana tabacum GN=ERF2 PE=2 SV=1	PF00847	AP2 domain	GO:0006355	regulation of transcription, DNA-templated	GO:0003700	transcription factor activity, sequence-specific DNA binding	GO:0005667	transcription factor complex	--	--
Cluster-45536.189632_4	AP2-EREBP	Cluster-45536.189632	1040.21	1076.61	1170.07	721.04	860.25	441.14	335.03	673.61	524.86	28.14	28.11	27.34	15.65	17.43	9.74	9.75	19.98	15.71	2109	353334518	AEQ93554.1	574	1.1e-56	AP2/ERF transcription factor [Artemisia annua]	353334517	JN162091.1	533	0	Artemisia annua AP2/ERF transcription factor (ERF1) mRNA, complete cds	K09286	EREBP	EREBP-like factor	http://www.genome.jp/dbget-bin/www_bget?ko:K09286	Q40479	356	3e-32	Ethylene-responsive transcription factor 2 OS=Nicotiana tabacum GN=ERF2 PE=2 SV=1	PF00847	AP2 domain	GO:0006355	regulation of transcription, DNA-templated	GO:0003700	transcription factor activity, sequence-specific DNA binding	GO:0005667	transcription factor complex	--	--
Cluster-45536.20876_2	AP2-EREBP	Cluster-45536.20876	22	32	12	53	35	23	176	216	235	1.13	1.59	0.53	2.2	1.36	0.97	9.77	12.24	13.43	1223	747042208	XP_011077234.1	1092	5.5e-117	PREDICTED: AP2/ERF and B3 domain-containing transcription factor RAV1-like [Sesamum indicum]	226513988	FJ857400.1	117	4.9669e-52	Helianthus annuus clone 08f RAV1-like protein gene, partial cds	K09287	RAV	RAV-like factor	http://www.genome.jp/dbget-bin/www_bget?ko:K09287	Q9ZWM9	928	8.1e-99	AP2/ERF and B3 domain-containing transcription factor RAV1 OS=Arabidopsis thaliana GN=RAV1 PE=1 SV=1	PF02362//PF00847//PF04900	B3 DNA binding domain//AP2 domain//Fcf1	GO:0006355	regulation of transcription, DNA-templated	GO:0003677//GO:0003700	DNA binding//transcription factor activity, sequence-specific DNA binding	GO:0005667//GO:0032040	transcription factor complex//small-subunit processome	--	--
Cluster-45536.209639_5	AP2-EREBP	Cluster-45536.209639	258.06	276.76	289.9	82.11	160.52	43.99	11.21	0.41	8	19.44	20.07	18.93	5.03	9.18	2.72	0.91	0.03	0.67	911	823164041	XP_012481968.1	501	1.4e-48	PREDICTED: ethylene-responsive transcription factor 1B [Gossypium raimondii]>gi|763761199|gb|KJB28453.1| hypothetical protein B456_005G049300 [Gossypium raimondii]	697163573	XM_009592314.1	82	1.04905e-32	PREDICTED: Nicotiana tomentosiformis ethylene-responsive transcription factor 1B-like (LOC104087752), mRNA	K14516	ERF1	ethylene-responsive transcription factor 1	http://www.genome.jp/dbget-bin/www_bget?ko:K14516	Q8LDC8	457	2.5e-44	Ethylene-responsive transcription factor 1B OS=Arabidopsis thaliana GN=ERF1B PE=1 SV=2	PF00847	AP2 domain	GO:0006355	regulation of transcription, DNA-templated	GO:0003700	transcription factor activity, sequence-specific DNA binding	GO:0005667	transcription factor complex	--	--
Cluster-45536.21024_4	AP2-EREBP	Cluster-45536.21024	0	0	0	21.99	17.79	14.92	21.43	0	0	0	0	0	0.41	0.31	0.28	0.53	0	0	2423	147852314	CAN82222.1	879	5.5e-92	hypothetical protein VITISV_011870 [Vitis vinifera]	568879995	XM_006492864.1	165	2.07134e-78	PREDICTED: Citrus sinensis AP2-like ethylene-responsive transcription factor At2g41710-like (LOC102624476), mRNA	K09285	OVM, ANT	AP2-like factor, ANT lineage	http://www.genome.jp/dbget-bin/www_bget?ko:K09285	Q8GWK2	581	2.8e-58	AP2-like ethylene-responsive transcription factor At2g41710 OS=Arabidopsis thaliana GN=At2g41710 PE=2 SV=2	PF00847	AP2 domain	GO:0006355	regulation of transcription, DNA-templated	GO:0003700	transcription factor activity, sequence-specific DNA binding	GO:0005667	transcription factor complex	--	--
Cluster-45536.212503_5	AP2-EREBP	Cluster-45536.212503	0	0	0	0	12.36	0	0	0	0	0	0	0	0	0.73	0	0	0	0	890	631230526	AHZ12874.1	812	1.2e-84	ethylene response factor DREB3-2 [Chrysanthemum indicum]	631230525	KF986845.1	507	0	Chrysanthemum indicum ethylene response factor DREB3-2 mRNA, complete cds	K09286	EREBP	EREBP-like factor	http://www.genome.jp/dbget-bin/www_bget?ko:K09286	O22174	419	6.2e-40	Ethylene-responsive transcription factor ERF008 OS=Arabidopsis thaliana GN=ERF008 PE=2 SV=1	PF00847	AP2 domain	GO:0006355	regulation of transcription, DNA-templated	GO:0003700	transcription factor activity, sequence-specific DNA binding	GO:0005667	transcription factor complex	--	--
Cluster-45536.218840_2	AP2-EREBP	Cluster-45536.218840	23.16	38.55	47.92	73.98	80.98	92	182.53	91.18	89.7	1.12	1.8	2.01	2.9	2.96	3.65	9.57	4.88	4.84	1281	402715731	AFQ93679.1	1093	4.4e-117	transcription factor WRI1 [Helianthus annuus]	402715730	JX424422.1	435	0	Helianthus annuus transcription factor WRI1 (WRI1) mRNA, complete cds	--	--	--	--	Q6X5Y6	661	7.7e-68	Ethylene-responsive transcription factor WRI1 OS=Arabidopsis thaliana GN=WRI1 PE=2 SV=1	PF00521//PF00397//PF06514//PF00847	DNA gyrase/topoisomerase IV, subunit A//WW domain//Photosystem II 12 kDa extrinsic protein (PsbU)//AP2 domain	GO:0006355//GO:0042549//GO:0006265//GO:0015979	regulation of transcription, DNA-templated//photosystem II stabilization//DNA topological change//photosynthesis	GO:0003677//GO:0003700//GO:0005524//GO:0003918//GO:0005515	DNA binding//transcription factor activity, sequence-specific DNA binding//ATP binding//DNA topoisomerase type II (ATP-hydrolyzing) activity//protein binding	GO:0009654//GO:0019898//GO:0009523//GO:0005667	photosystem II oxygen evolving complex//extrinsic component of membrane//photosystem II//transcription factor complex	--	--
Cluster-45536.228342_1	AP2-EREBP	Cluster-45536.228342	5.27	5	0	0	4.78	0	1.59	29.78	3.43	0.35	0.32	0	0	0.24	0	0.12	2.2	0.26	996	402715731	AFQ93679.1	811	1.7e-84	transcription factor WRI1 [Helianthus annuus]	402715730	JX424422.1	347	5.60125e-180	Helianthus annuus transcription factor WRI1 (WRI1) mRNA, complete cds	K09285	OVM, ANT	AP2-like factor, ANT lineage	http://www.genome.jp/dbget-bin/www_bget?ko:K09285	Q6X5Y6	494	1.4e-48	Ethylene-responsive transcription factor WRI1 OS=Arabidopsis thaliana GN=WRI1 PE=2 SV=1	PF02535//PF00847//PF07904	ZIP Zinc transporter//AP2 domain//Chromatin modification-related protein EAF7	GO:0055085//GO:0030001//GO:0006355	transmembrane transport//metal ion transport//regulation of transcription, DNA-templated	GO:0046873//GO:0003700	metal ion transmembrane transporter activity//transcription factor activity, sequence-specific DNA binding	GO:0043189//GO:0005634//GO:0005667//GO:0016020	H4/H2A histone acetyltransferase complex//nucleus//transcription factor complex//membrane	--	--
Cluster-45536.230343_3	AP2-EREBP	Cluster-45536.230343	13.29	0	0	18.01	0.83	9.03	44.74	58.2	22.83	0.37	0	0	0.4	0.02	0.2	1.32	1.76	0.7	2078	723802058	NP_001289775.1	611	5.6e-61	ethylene-responsive transcription factor RAP2-7-like [Nelumbo nucifera]>gi|693012146|dbj|BAP59982.1| APETALA2 protein [Nelumbo nucifera]	645217250	XM_008226752.1	52	1.16102e-15	PREDICTED: Prunus mume ethylene-responsive transcription factor RAP2-7 (LOC103324655), transcript variant X1, mRNA	K09284	AP2	AP2-like factor, euAP2 lineage	http://www.genome.jp/dbget-bin/www_bget?ko:K09284	P47927	509	5.3e-50	Floral homeotic protein APETALA 2 OS=Arabidopsis thaliana GN=AP2 PE=1 SV=1	PF00847	AP2 domain	GO:0006355	regulation of transcription, DNA-templated	GO:0003700	transcription factor activity, sequence-specific DNA binding	GO:0005667	transcription factor complex	--	--
Cluster-45536.23171_4	AP2-EREBP	Cluster-45536.23171	201.03	199.59	239.5	178.49	231.49	224.85	171.73	112.39	145.38	5.12	4.9	5.26	3.64	4.41	4.67	4.7	3.14	4.09	2227	225441842	XP_002284093.1	1309	6.9e-142	PREDICTED: AP2-like ethylene-responsive transcription factor At2g41710 [Vitis vinifera]	568879995	XM_006492864.1	320	1.30326e-164	PREDICTED: Citrus sinensis AP2-like ethylene-responsive transcription factor At2g41710-like (LOC102624476), mRNA	K09285	OVM, ANT	AP2-like factor, ANT lineage	http://www.genome.jp/dbget-bin/www_bget?ko:K09285	Q8GWK2	1015	1.2e-108	AP2-like ethylene-responsive transcription factor At2g41710 OS=Arabidopsis thaliana GN=At2g41710 PE=2 SV=2	PF00847	AP2 domain	GO:0006355	regulation of transcription, DNA-templated	GO:0003700	transcription factor activity, sequence-specific DNA binding	GO:0005667	transcription factor complex	--	--
Cluster-45536.233687_4	AP2-EREBP	Cluster-45536.233687	0	2.4	0	0	1.15	1.69	0.54	0.96	4.68	0	0.68	0	0	0.28	0.42	0.18	0.33	1.63	409	698469630	XP_009783619.1	521	3e-51	PREDICTED: AP2-like ethylene-responsive transcription factor AIL6 [Nicotiana sylvestris]	698469629	XM_009785317.1	169	1.95024e-81	PREDICTED: Nicotiana sylvestris AP2-like ethylene-responsive transcription factor AIL6 (LOC104232180), mRNA	K09285	OVM, ANT	AP2-like factor, ANT lineage	http://www.genome.jp/dbget-bin/www_bget?ko:K09285	Q6PQQ3	493	7.4e-49	AP2-like ethylene-responsive transcription factor AIL5 OS=Arabidopsis thaliana GN=AIL5 PE=2 SV=2	PF00847	AP2 domain	GO:0006355	regulation of transcription, DNA-templated	GO:0003700	transcription factor activity, sequence-specific DNA binding	GO:0005667	transcription factor complex	--	--
Cluster-45536.237015_2	AP2-EREBP	Cluster-45536.237015	20.78	38.8	31.61	43.29	50.45	42.63	43	36.28	64.85	1.22	2.2	1.61	2.06	2.24	2.05	2.73	2.35	4.24	1101	823234202	XP_012449737.1	242	1.8e-18	PREDICTED: ethylene-responsive transcription factor 4-like [Gossypium raimondii]>gi|763801690|gb|KJB68645.1| hypothetical protein B456_010G256600 [Gossypium raimondii]	743853480	XM_011031223.1	64	1.29452e-22	PREDICTED: Populus euphratica ethylene-responsive transcription factor 4-like (LOC105129242), mRNA	K09286	EREBP	EREBP-like factor	http://www.genome.jp/dbget-bin/www_bget?ko:K09286	Q40477	227	1.4e-17	Ethylene-responsive transcription factor 4 OS=Nicotiana tabacum GN=ERF4 PE=1 SV=1	PF00847	AP2 domain	GO:0006355	regulation of transcription, DNA-templated	GO:0003700	transcription factor activity, sequence-specific DNA binding	GO:0005667	transcription factor complex	--	--
Cluster-45536.240447_5	AP2-EREBP	Cluster-45536.240447	0	0	3.33	3.99	0	0	16.03	32.65	32.93	0	0	0.12	0.13	0	0	0.71	1.48	1.51	1467	698563569	XP_009772737.1	703	8.5e-72	PREDICTED: ethylene-responsive transcription factor RAP2-7-like isoform X1 [Nicotiana sylvestris]	764561665	XM_011463065.1	139	3.5276e-64	PREDICTED: Fragaria vesca subsp. vesca ethylene-responsive transcription factor RAP2-7-like (LOC101295120), transcript variant X2, mRNA	K09284	AP2	AP2-like factor, euAP2 lineage	http://www.genome.jp/dbget-bin/www_bget?ko:K09284	Q9SK03	631	2.7e-64	Ethylene-responsive transcription factor RAP2-7 OS=Arabidopsis thaliana GN=RAP2-7 PE=2 SV=2	PF00847	AP2 domain	GO:0006355	regulation of transcription, DNA-templated	GO:0003700	transcription factor activity, sequence-specific DNA binding	GO:0005667	transcription factor complex	--	--
Cluster-45536.245180_3	AP2-EREBP	Cluster-45536.245180	151	172	154	61	153	29	80	92	209	8.9	9.76	7.86	2.91	6.81	1.4	5.09	5.98	13.71	1098	17385636	BAA87068.2	798	6.1e-83	ethylene-responsive element binding protein1 homolog [Matricaria chamomilla]	17385635	AB035270.2	366	0	Matricaria chamomilla McEREBP1 mRNA for ethylene-responsive element binding protein1 homolog, complete cds	K09286	EREBP	EREBP-like factor	http://www.genome.jp/dbget-bin/www_bget?ko:K09286	O80337	452	1.1e-43	Ethylene-responsive transcription factor 1A OS=Arabidopsis thaliana GN=ERF1A PE=1 SV=2	PF00847	AP2 domain	GO:0006355	regulation of transcription, DNA-templated	GO:0003700	transcription factor activity, sequence-specific DNA binding	GO:0005667	transcription factor complex	--	--
Cluster-45536.251421_1	AP2-EREBP	Cluster-45536.251421	0	13.51	2.07	16.16	11.85	0	0.45	0	0	0	0.35	0.05	0.35	0.24	0	0.01	0	0	2108	359483478	XP_002269427.2	1074	1.2e-114	PREDICTED: uncharacterized oxidoreductase C663.09c [Vitis vinifera]>gi|297740911|emb|CBI31093.3| unnamed protein product [Vitis vinifera]	698516314	XM_009804740.1	213	3.73046e-105	PREDICTED: Nicotiana sylvestris uncharacterized oxidoreductase C663.06c (LOC104248480), transcript variant X1, mRNA	--	--	--	--	Q9M644	320	4.4e-28	Ethylene-responsive transcription factor LEP OS=Arabidopsis thaliana GN=LEP PE=2 SV=1	PF00106//PF00847	short chain dehydrogenase//AP2 domain	GO:0008152//GO:0006355	metabolic process//regulation of transcription, DNA-templated	GO:0003700//GO:0016491	transcription factor activity, sequence-specific DNA binding//oxidoreductase activity	GO:0005667	transcription factor complex	KOG1611	Predicted short chain-type dehydrogenase
Cluster-45536.38866_1	AP2-EREBP	Cluster-45536.38866	1100	1145	1324	339	713	177	6	10	55	89.11	89.27	93.01	22.36	43.89	11.75	0.53	0.9	4.98	864	697169195	XP_009593489.1	446	3.2e-42	PREDICTED: ethylene-responsive transcription factor 13-like [Nicotiana tomentosiformis]>gi|514237334|dbj|BAN58168.1| ethylene response factor 163 [Nicotiana tabacum]	823177365	XM_012631311.1	50	6.10349e-15	PREDICTED: Gossypium raimondii ethylene-responsive transcription factor 2-like (LOC105800285), mRNA	K09286	EREBP	EREBP-like factor	http://www.genome.jp/dbget-bin/www_bget?ko:K09286	Q40479	355	1.6e-32	Ethylene-responsive transcription factor 2 OS=Nicotiana tabacum GN=ERF2 PE=2 SV=1	PF00847	AP2 domain	GO:0006355	regulation of transcription, DNA-templated	GO:0003700	transcription factor activity, sequence-specific DNA binding	GO:0005667	transcription factor complex	--	--
Cluster-45536.39606_0	AP2-EREBP	Cluster-45536.39606	17.3	15.7	0	24.11	11.38	9.46	0.13	18.22	9.29	0.35	0.31	0	0.39	0.17	0.16	0	0.4	0.21	2739	731323178	XP_010672288.1	395	8.2e-36	PREDICTED: uncharacterized protein LOC104888873 [Beta vulgaris subsp. vulgaris]	821594481	LN846349.1	69	5.44543e-25	Trifolium pratense genome assembly redclover, chromosome : chr1	K09286	EREBP	EREBP-like factor	http://www.genome.jp/dbget-bin/www_bget?ko:K09286	O80341	228	2.7e-17	Ethylene-responsive transcription factor 5 OS=Arabidopsis thaliana GN=ERF5 PE=2 SV=1	PF01484//PF00847//PF07417	Nematode cuticle collagen N-terminal domain//AP2 domain//Transcriptional regulator Crl	GO:0006355//GO:0045893	regulation of transcription, DNA-templated//positive regulation of transcription, DNA-templated	GO:0003700//GO:0042302	transcription factor activity, sequence-specific DNA binding//structural constituent of cuticle	GO:0005737//GO:0005667	cytoplasm//transcription factor complex	--	--
Cluster-45536.39607_0	AP2-EREBP	Cluster-45536.39607	19.44	9.87	0	0	38.24	24.6	6.02	11.5	6.56	0.51	0.25	0	0	0.75	0.53	0.17	0.33	0.19	2159	357476755	XP_003608663.1	246	1.2e-18	Ethylene responsive transcription factor 1a [Medicago truncatula]>gi|355509718|gb|AES90860.1| ethylene response factor [Medicago truncatula]	821594481	LN846349.1	69	4.28033e-25	Trifolium pratense genome assembly redclover, chromosome : chr1	K09286	EREBP	EREBP-like factor	http://www.genome.jp/dbget-bin/www_bget?ko:K09286	O80341	228	2.1e-17	Ethylene-responsive transcription factor 5 OS=Arabidopsis thaliana GN=ERF5 PE=2 SV=1	PF01484//PF00847	Nematode cuticle collagen N-terminal domain//AP2 domain	GO:0006355	regulation of transcription, DNA-templated	GO:0003700//GO:0042302	transcription factor activity, sequence-specific DNA binding//structural constituent of cuticle	GO:0005667	transcription factor complex	--	--
Cluster-45536.45139_3	AP2-EREBP	Cluster-45536.45139	197.02	284.05	190.52	68.41	170.01	49.94	30.42	101.62	26.98	11.22	15.58	9.39	3.15	7.31	2.33	1.87	6.38	1.71	1128	46241282	AAS82861.1	582	7e-58	DREB2 transcription factor [Helianthus annuus]	--	--	--	--	--	--	--	--	--	O82132	337	2.5e-30	Dehydration-responsive element-binding protein 2A OS=Arabidopsis thaliana GN=DREB2A PE=1 SV=1	PF00847	AP2 domain	GO:0006355	regulation of transcription, DNA-templated	GO:0003700	transcription factor activity, sequence-specific DNA binding	GO:0005667	transcription factor complex	--	--
Cluster-45536.54390_4	AP2-EREBP	Cluster-45536.54390	4.25	0	8.14	12.61	17.04	12.34	6.1	0	0.71	0.11	0	0.19	0.27	0.34	0.27	0.17	0	0.02	2146	604329229	EYU34566.1	821	2.6e-85	hypothetical protein MIMGU_mgv1a006962mg [Erythranthe guttata]	28894444	AY223519.1	255	1.70601e-128	Antirrhinum majus LIPLESS2 (lip2) mRNA, complete cds	K09284	AP2	AP2-like factor, euAP2 lineage	http://www.genome.jp/dbget-bin/www_bget?ko:K09284	P47927	727	2.9e-75	Floral homeotic protein APETALA 2 OS=Arabidopsis thaliana GN=AP2 PE=1 SV=1	PF00847	AP2 domain	GO:0006355	regulation of transcription, DNA-templated	GO:0003700	transcription factor activity, sequence-specific DNA binding	GO:0005667	transcription factor complex	--	--
Cluster-45536.57344_5	AP2-EREBP	Cluster-45536.57344	29	18	25	23	22	8	44	94	57	1.93	1.16	1.44	1.24	1.11	0.44	3.17	6.93	4.24	998	719979732	XP_010249578.1	536	1.3e-52	PREDICTED: dehydration-responsive element-binding protein 3-like [Nelumbo nucifera]	--	--	--	--	--	K09286	EREBP	EREBP-like factor	http://www.genome.jp/dbget-bin/www_bget?ko:K09286	Q9LYD3	419	6.9e-40	Dehydration-responsive element-binding protein 3 OS=Arabidopsis thaliana GN=DREB3 PE=2 SV=1	PF00847	AP2 domain	GO:0006355	regulation of transcription, DNA-templated	GO:0003700	transcription factor activity, sequence-specific DNA binding	GO:0005667	transcription factor complex	--	--
Cluster-45536.67187_5	AP2-EREBP	Cluster-45536.67187	9.21	0	0	37.99	14.67	0	0	15.6	18.32	0.23	0	0	0.76	0.28	0	0	0.43	0.51	2259	657384045	KEH27523.1	812	3e-84	AP2 domain transcription factor [Medicago truncatula]	767007077	KP405836.1	204	4.03061e-100	Prunus mume cultivar Sanlunyudie floral homeotic protein APETALA2 (AP2) mRNA, complete cds	K09284	AP2	AP2-like factor, euAP2 lineage	http://www.genome.jp/dbget-bin/www_bget?ko:K09284	P47927	687	1.3e-70	Floral homeotic protein APETALA 2 OS=Arabidopsis thaliana GN=AP2 PE=1 SV=1	PF00847//PF01047	AP2 domain//MarR family	GO:0006355	regulation of transcription, DNA-templated	GO:0003700	transcription factor activity, sequence-specific DNA binding	GO:0005667	transcription factor complex	--	--
Cluster-45536.74358_2	AP2-EREBP	Cluster-45536.74358	4.44	9	11	38	11.87	25	118	78.57	81.09	0.23	0.45	0.5	1.6	0.47	1.07	6.64	4.51	4.7	1210	460403173	XP_004247071.1	609	5.6e-61	PREDICTED: ethylene-responsive transcription factor-like protein At4g13040 isoform X2 [Solanum lycopersicum]	573919334	XM_006647219.1	100	1.38534e-42	PREDICTED: Oryza brachyantha ethylene-responsive transcription factor-like protein At4g13040-like (LOC102713441), mRNA	--	--	--	--	Q56XP9	422	3.8e-40	Ethylene-responsive transcription factor-like protein At4g13040 OS=Arabidopsis thaliana GN=At4g13040 PE=2 SV=2	PF00847//PF08831//PF02115	AP2 domain//Class II MHC-associated invariant chain trimerisation domain//RHO protein GDP dissociation inhibitor	GO:0019882//GO:0006886//GO:0006955//GO:0006355//GO:0007165	antigen processing and presentation//intracellular protein transport//immune response//regulation of transcription, DNA-templated//signal transduction	GO:0005094//GO:0042289//GO:0003700	Rho GDP-dissociation inhibitor activity//MHC class II protein binding//transcription factor activity, sequence-specific DNA binding	GO:0005667//GO:0016020//GO:0005737//GO:0042613	transcription factor complex//membrane//cytoplasm//MHC class II protein complex	--	--
Cluster-45536.77504_3	AP2-EREBP	Cluster-45536.77504	12.3	2.07	0	0	10.45	0	17.72	23.29	6.62	1.58	0.26	0	0	1.03	0	2.48	3.35	0.96	634	743925437	XP_011006856.1	670	2.5e-68	PREDICTED: floral homeotic protein APETALA 2-like [Populus euphratica]>gi|743925439|ref|XP_011006857.1| PREDICTED: floral homeotic protein APETALA 2-like [Populus euphratica]	28894444	AY223519.1	225	2.30509e-112	Antirrhinum majus LIPLESS2 (lip2) mRNA, complete cds	K09284	AP2	AP2-like factor, euAP2 lineage	http://www.genome.jp/dbget-bin/www_bget?ko:K09284	P47927	610	3.1e-62	Floral homeotic protein APETALA 2 OS=Arabidopsis thaliana GN=AP2 PE=1 SV=1	PF00847	AP2 domain	GO:0006355	regulation of transcription, DNA-templated	GO:0003700	transcription factor activity, sequence-specific DNA binding	GO:0005667	transcription factor complex	--	--
Cluster-45536.7786_0	AP2-EREBP	Cluster-45536.7786	223.78	222.82	243.09	176	209.76	208	7	21	11	15.5	14.86	14.59	9.89	11	11.8	0.52	1.61	0.85	970	590670790	XP_007038155.1	356	9.7e-32	Integrase-type DNA-binding superfamily protein, putative [Theobroma cacao]>gi|508775400|gb|EOY22656.1| Integrase-type DNA-binding superfamily protein, putative [Theobroma cacao]	823212626	XM_012583607.1	105	1.83419e-45	PREDICTED: Gossypium raimondii ethylene-responsive transcription factor ERF115-like (LOC105764837), mRNA	--	--	--	--	Q9FH54	293	2.7e-25	Ethylene-responsive transcription factor ERF114 OS=Arabidopsis thaliana GN=ERF114 PE=1 SV=1	PF00847	AP2 domain	GO:0006355	regulation of transcription, DNA-templated	GO:0003700	transcription factor activity, sequence-specific DNA binding	GO:0005667	transcription factor complex	--	--
Cluster-45536.8061_0	AP2-EREBP	Cluster-45536.8061	154	155	148	79	132	89	161	106	76	8.42	8.16	7	3.49	5.44	3.98	9.5	6.39	4.62	1165	224075649	XP_002304717.1	482	2.9e-46	hypothetical protein POPTR_0003s17830g [Populus trichocarpa]>gi|222842149|gb|EEE79696.1| hypothetical protein POPTR_0003s17830g [Populus trichocarpa]	697130135	XM_009620837.1	127	1.3043e-57	PREDICTED: Nicotiana tomentosiformis ethylene-responsive transcription factor ERF003-like (LOC104111193), mRNA	--	--	--	--	Q94AW5	452	1.2e-43	Ethylene-responsive transcription factor ERF003 OS=Arabidopsis thaliana GN=ERF003 PE=2 SV=1	PF00847	AP2 domain	GO:0006355	regulation of transcription, DNA-templated	GO:0003700	transcription factor activity, sequence-specific DNA binding	GO:0005667	transcription factor complex	--	--
Cluster-45536.87628_5	AP2-EREBP	Cluster-45536.87628	0	0	0	0	5.98	0	0	0	6.87	0	0	0	0	0.15	0	0	0	0.26	1748	848880874	XP_012840811.1	757	5.5e-78	PREDICTED: floral homeotic protein APETALA 2 [Erythranthe guttatus]	28894444	AY223519.1	228	1.41406e-113	Antirrhinum majus LIPLESS2 (lip2) mRNA, complete cds	K09284	AP2	AP2-like factor, euAP2 lineage	http://www.genome.jp/dbget-bin/www_bget?ko:K09284	P47927	662	8.1e-68	Floral homeotic protein APETALA 2 OS=Arabidopsis thaliana GN=AP2 PE=1 SV=1	PF00847	AP2 domain	GO:0006355	regulation of transcription, DNA-templated	GO:0003700	transcription factor activity, sequence-specific DNA binding	GO:0005667	transcription factor complex	--	--
Cluster-45536.95307_5	AP2-EREBP	Cluster-45536.95307	0	1.74	3.09	4.06	0	3.68	0	0	0	0	0.37	0.6	0.76	0	0.68	0	0	0	468	222629673	EEE61805.1	435	3.2e-41	hypothetical protein OsJ_16420 [Oryza sativa Japonica Group]	743484537	KM594390.1	170	6.27326e-82	Capsicum annuum cultivar PI527325 AP2 transcription factor (AP2) mRNA, complete cds	K09284	AP2	AP2-like factor, euAP2 lineage	http://www.genome.jp/dbget-bin/www_bget?ko:K09284	P47927	424	8.5e-41	Floral homeotic protein APETALA 2 OS=Arabidopsis thaliana GN=AP2 PE=1 SV=1	PF00847	AP2 domain	GO:0006355	regulation of transcription, DNA-templated	GO:0003700	transcription factor activity, sequence-specific DNA binding	GO:0005667	transcription factor complex	--	--
Cluster-49777.0_1	AP2-EREBP	Cluster-49777.0	3	3	2.31	0	0	0	6.37	29.62	24.02	0.21	0.2	0.14	0	0	0	0.49	2.31	1.89	956	823120176	XP_012471309.1	525	2.4e-51	PREDICTED: dehydration-responsive element-binding protein 3-like [Gossypium raimondii]>gi|763739187|gb|KJB06686.1| hypothetical protein B456_001G008100 [Gossypium raimondii]	--	--	--	--	--	K09286	EREBP	EREBP-like factor	http://www.genome.jp/dbget-bin/www_bget?ko:K09286	Q9LYD3	444	8.4e-43	Dehydration-responsive element-binding protein 3 OS=Arabidopsis thaliana GN=DREB3 PE=2 SV=1	PF00847	AP2 domain	GO:0006355	regulation of transcription, DNA-templated	GO:0003700	transcription factor activity, sequence-specific DNA binding	GO:0005667	transcription factor complex	--	--
Cluster-53508.1_3	AP2-EREBP	Cluster-53508.1	2	2	0	4	4	0	42	132.76	113.93	0.12	0.11	0	0.19	0.18	0	2.68	8.66	7.49	1096	590615259	XP_007023173.1	531	5.6e-52	Integrase-type DNA-binding superfamily protein [Theobroma cacao]>gi|508778539|gb|EOY25795.1| Integrase-type DNA-binding superfamily protein [Theobroma cacao]	571535735	XM_006600688.1	103	2.69208e-44	PREDICTED: Glycine max ethylene-responsive transcription factor WIN1-like (LOC100787517), mRNA	--	--	--	--	Q9XI33	505	8.1e-50	Ethylene-responsive transcription factor WIN1 OS=Arabidopsis thaliana GN=WIN1 PE=2 SV=1	PF00847	AP2 domain	GO:0006355	regulation of transcription, DNA-templated	GO:0003700	transcription factor activity, sequence-specific DNA binding	GO:0005667	transcription factor complex	--	--
Cluster-57833.0_5	AP2-EREBP	Cluster-57833.0	0	0	0	3	1	0	4	167	39	0	0	0	0.13	0.04	0	0.24	10.2	2.4	1153	747044588	XP_011089857.1	469	9.1e-45	PREDICTED: ethylene-responsive transcription factor ERF034 [Sesamum indicum]	828297965	XM_004492131.2	111	1.01302e-48	PREDICTED: Cicer arietinum ethylene-responsive transcription factor ERF034 (LOC101501254), mRNA	--	--	--	--	Q8LBQ7	335	4.4e-30	Ethylene-responsive transcription factor ERF034 OS=Arabidopsis thaliana GN=ERF034 PE=2 SV=2	PF00847	AP2 domain	GO:0006355	regulation of transcription, DNA-templated	GO:0003700	transcription factor activity, sequence-specific DNA binding	GO:0005667	transcription factor complex	--	--
Cluster-58354.0_2	AP2-EREBP	Cluster-58354.0	3	6	4	18	4	9	19	15	25	0.13	0.26	0.16	0.65	0.13	0.33	0.92	0.74	1.24	1368	823249445	XP_012457356.1	518	2.2e-50	PREDICTED: ethylene-responsive transcription factor ERF062-like [Gossypium raimondii]>gi|763805144|gb|KJB72082.1| hypothetical protein B456_011G157500 [Gossypium raimondii]	697162045	XM_009591531.1	126	5.53385e-57	PREDICTED: Nicotiana tomentosiformis ethylene-responsive transcription factor ERF062-like (LOC104087123), mRNA	--	--	--	--	Q9SVQ0	452	1.4e-43	Ethylene-responsive transcription factor ERF062 OS=Arabidopsis thaliana GN=ERF062 PE=2 SV=1	PF00847	AP2 domain	GO:0006355	regulation of transcription, DNA-templated	GO:0003700	transcription factor activity, sequence-specific DNA binding	GO:0005667	transcription factor complex	--	--
Cluster-58681.0_2	AP2-EREBP	Cluster-58681.0	47	51	48	50	85	72	27	14	21	2.93	3.07	2.59	2.53	4.01	3.68	1.82	0.97	1.46	1050	144228150	ABO93604.1	983	2.1e-104	DREBa [Chrysanthemum x morifolium]	144228149	EF490996.1	745	0	Chrysanthemum x morifolium DREBa mRNA, complete cds	K09286	EREBP	EREBP-like factor	http://www.genome.jp/dbget-bin/www_bget?ko:K09286	P93835	471	6.8e-46	Dehydration-responsive element-binding protein 1B OS=Arabidopsis thaliana GN=DREB1B PE=2 SV=2	PF01020//PF00847	Ribosomal L40e family//AP2 domain	GO:0006412//GO:0042254//GO:0006355	translation//ribosome biogenesis//regulation of transcription, DNA-templated	GO:0003735//GO:0003700	structural constituent of ribosome//transcription factor activity, sequence-specific DNA binding	GO:0005840//GO:0005667	ribosome//transcription factor complex	--	--
Cluster-62420.0_4	AP2-EREBP	Cluster-62420.0	17	17	25	14	13	21	15	12	7	0.88	0.85	1.12	0.59	0.51	0.89	0.84	0.69	0.4	1216	590721504	XP_007051632.1	461	8.1e-44	AP2/ERF domain-containing transcription factor, putative [Theobroma cacao]>gi|508703893|gb|EOX95789.1| AP2/ERF domain-containing transcription factor, putative [Theobroma cacao]	--	--	--	--	--	--	--	--	--	Q9M374	363	2.6e-33	Ethylene-responsive transcription factor CRF6 OS=Arabidopsis thaliana GN=CRF6 PE=1 SV=1	PF00847	AP2 domain	GO:0006355	regulation of transcription, DNA-templated	GO:0003700	transcription factor activity, sequence-specific DNA binding	GO:0005667	transcription factor complex	--	--
Cluster-8053.0_5	AP2-EREBP	Cluster-8053.0	2	3	0	2	0	0	0	0	0	1.59	2.22	0	1.53	0	0	0	0	0	300	255076767	ACU00268.1	417	2.5e-39	dehydration-responsive element-binding factor 1 [Chrysanthemum x morifolium]	255076740	FJ605124.1	223	1.32733e-111	Chrysanthemum x morifolium dehydration-responsive element-binding factor 1 (DREB1B-2) mRNA, complete cds	K09286	EREBP	EREBP-like factor	http://www.genome.jp/dbget-bin/www_bget?ko:K09286	Q9LN86	257	1.3e-21	Dehydration-responsive element-binding protein 1F OS=Arabidopsis thaliana GN=DREB1F PE=2 SV=1	PF00847	AP2 domain	GO:0006355	regulation of transcription, DNA-templated	GO:0003700	transcription factor activity, sequence-specific DNA binding	GO:0005667	transcription factor complex	--	--
Cluster-18026.0_1	AP2-EREBP	Cluster-18026.0	10	9	4	7	6	0	0	0	2	1.16	1	0.4	0.67	0.53	0	0	0	0.26	677	659076165	XP_008438537.1	243	8.6e-19	PREDICTED: ethylene-responsive transcription factor ERF096 [Cucumis melo]	697119615	XM_009615469.1	36	2.86595e-07	PREDICTED: Nicotiana tomentosiformis ethylene-responsive transcription factor ERF109-like (LOC104106831), mRNA	--	--	--	--	Q9LTC5	215	2.1e-16	Ethylene-responsive transcription factor ERF098 OS=Arabidopsis thaliana GN=ERF098 PE=1 SV=1	PF00847	AP2 domain	GO:0006355	regulation of transcription, DNA-templated	GO:0003700	transcription factor activity, sequence-specific DNA binding	GO:0005667	transcription factor complex	--	--
Cluster-21567.0_2	AP2-EREBP	Cluster-21567.0	0	0	0	0	5	0	0	0	0	0	0	0	0	0.35	0	0	0	0	789	729396902	XP_010553557.1	371	1.4e-33	PREDICTED: ethylene-responsive transcription factor ERF061-like [Tarenaya hassleriana]	--	--	--	--	--	--	--	--	--	Q9C7W2	335	3e-30	Ethylene-responsive transcription factor ERF061 OS=Arabidopsis thaliana GN=ERF061 PE=2 SV=1	PF00847	AP2 domain	GO:0006355	regulation of transcription, DNA-templated	GO:0003700	transcription factor activity, sequence-specific DNA binding	GO:0005667	transcription factor complex	--	--
Cluster-25894.0_0	AP2-EREBP	Cluster-25894.0	0.13	3.02	3.99	0	6.7	0.34	0	3.26	5.05	0.01	0.19	0.23	0	0.33	0.02	0	0.24	0.37	1007	743901282	XP_011043956.1	653	3.7e-66	PREDICTED: AP2-like ethylene-responsive transcription factor AIL5 [Populus euphratica]	685321757	XM_009152574.1	86	6.95542e-35	PREDICTED: Brassica rapa AP2-like ethylene-responsive transcription factor AIL7 (LOC103874158), partial mRNA	K09285	OVM, ANT	AP2-like factor, ANT lineage	http://www.genome.jp/dbget-bin/www_bget?ko:K09285	Q8LSN2	361	3.7e-33	AP2-like ethylene-responsive transcription factor BBM2 OS=Brassica napus GN=BBM2 PE=2 SV=1	--	--	--	--	--	--	--	--	--	--
Cluster-26426.0_0	AP2-EREBP	Cluster-26426.0	2	2	0	2	0	0	0	1	0	1.39	1.3	0	1.32	0	0	0	0.87	0	310	698515812	XP_009802785.1	264	1.4e-21	PREDICTED: ethylene-responsive transcription factor ERF098-like [Nicotiana sylvestris]	375127217	JN695782.1	37	3.43381e-08	Artemisia annua AP2-ERF transcription factor (ERF3) mRNA, complete cds	--	--	--	--	Q9LTC5	214	1.3e-16	Ethylene-responsive transcription factor ERF098 OS=Arabidopsis thaliana GN=ERF098 PE=1 SV=1	PF00847	AP2 domain	GO:0006355	regulation of transcription, DNA-templated	GO:0003700	transcription factor activity, sequence-specific DNA binding	GO:0005667	transcription factor complex	--	--
Cluster-27005.0_3	AP2-EREBP	Cluster-27005.0	0	0	2	0	0	0	0	7.64	8.56	0	0	0.18	0	0	0	0	0.91	1.02	715	698476330	XP_009785489.1	395	2.1e-36	PREDICTED: ethylene-responsive transcription factor ERF038-like [Nicotiana sylvestris]	658070934	KF547975.1	59	4.9725e-20	Solanum melongena cultivar Pusa Uttam ethylene responsive factor 20 mRNA, partial cds	--	--	--	--	Q9ZQP3	305	8.2e-27	Ethylene-responsive transcription factor ERF038 OS=Arabidopsis thaliana GN=ERF038 PE=2 SV=1	PF00847	AP2 domain	GO:0006355	regulation of transcription, DNA-templated	GO:0003700	transcription factor activity, sequence-specific DNA binding	GO:0005667	transcription factor complex	--	--
Cluster-27700.0_2	AP2-EREBP	Cluster-27700.0	2	2	0	1	0	1	0	1	1	0.2	0.19	0	0.08	0	0.08	0	0.11	0.11	753	702338308	XP_010055858.1	383	5.6e-35	PREDICTED: ethylene-responsive transcription factor ERF061-like [Eucalyptus grandis]>gi|629107260|gb|KCW72406.1| hypothetical protein EUGRSUZ_E00857 [Eucalyptus grandis]	--	--	--	--	--	--	--	--	--	Q9C7W2	306	6.6e-27	Ethylene-responsive transcription factor ERF061 OS=Arabidopsis thaliana GN=ERF061 PE=2 SV=1	PF00847	AP2 domain	GO:0006355	regulation of transcription, DNA-templated	GO:0003700	transcription factor activity, sequence-specific DNA binding	GO:0005667	transcription factor complex	--	--
Cluster-32095.0_1	AP2-EREBP	Cluster-32095.0	3	5	0	0	3	3	40	47	40	0.07	0.12	0	0	0.05	0.06	1.03	1.24	1.06	2348	590706016	XP_007047604.1	1463	1e-159	Integrase-type DNA-binding superfamily protein [Theobroma cacao]>gi|508699865|gb|EOX91761.1| Integrase-type DNA-binding superfamily protein [Theobroma cacao]	264688591	GQ468547.1	397	0	Artemisia annua putative aintegumenta (ANT) mRNA, partial cds	K09285	OVM, ANT	AP2-like factor, ANT lineage	http://www.genome.jp/dbget-bin/www_bget?ko:K09285	Q38914	1019	4.3e-109	AP2-like ethylene-responsive transcription factor ANT OS=Arabidopsis thaliana GN=ANT PE=1 SV=2	PF00798//PF00847	Arenavirus glycoprotein//AP2 domain	GO:0006355	regulation of transcription, DNA-templated	GO:0003700	transcription factor activity, sequence-specific DNA binding	GO:0019031//GO:0005667	viral envelope//transcription factor complex	--	--
Cluster-43882.0_0	AP2-EREBP	Cluster-43882.0	17	10	21	34	22	11.06	204	178	85	0.74	0.42	0.79	1.19	0.72	0.39	9.56	8.51	4.1	1404	144228150	ABO93604.1	960	1.3e-101	DREBa [Chrysanthemum x morifolium]	144228149	EF490996.1	535	0	Chrysanthemum x morifolium DREBa mRNA, complete cds	K09286	EREBP	EREBP-like factor	http://www.genome.jp/dbget-bin/www_bget?ko:K09286	P93835	470	1.2e-45	Dehydration-responsive element-binding protein 1B OS=Arabidopsis thaliana GN=DREB1B PE=2 SV=2	PF00847	AP2 domain	GO:0006355	regulation of transcription, DNA-templated	GO:0003700	transcription factor activity, sequence-specific DNA binding	GO:0005667	transcription factor complex	--	--
Cluster-43882.1_0	AP2-EREBP	Cluster-43882.1	0	0	0	0	0	7.94	0	0	0	0	0	0	0	0	0.29	0	0	0	1374	144228150	ABO93604.1	963	5.7e-102	DREBa [Chrysanthemum x morifolium]	144228149	EF490996.1	570	0	Chrysanthemum x morifolium DREBa mRNA, complete cds	K09286	EREBP	EREBP-like factor	http://www.genome.jp/dbget-bin/www_bget?ko:K09286	P93835	470	1.2e-45	Dehydration-responsive element-binding protein 1B OS=Arabidopsis thaliana GN=DREB1B PE=2 SV=2	PF01020//PF04136//PF00847	Ribosomal L40e family//Sec34-like family//AP2 domain	GO:0006355//GO:0006886//GO:0042254//GO:0006412	regulation of transcription, DNA-templated//intracellular protein transport//ribosome biogenesis//translation	GO:0003700//GO:0003735	transcription factor activity, sequence-specific DNA binding//structural constituent of ribosome	GO:0005840//GO:0005801//GO:0016020//GO:0005667	ribosome//cis-Golgi network//membrane//transcription factor complex	--	--
Cluster-44267.0_5	AP2-EREBP	Cluster-44267.0	0	0	2	0	0	0	1	16	4	0	0	0.19	0	0	0	0.12	1.96	0.49	701	661886629	CDP09993.1	355	9.1e-32	unnamed protein product [Coffea canephora]	685365193	XM_009118482.1	52	3.79169e-16	PREDICTED: Brassica rapa ethylene-responsive transcription factor ERF035 (LOC103841898), mRNA	K09286	EREBP	EREBP-like factor	http://www.genome.jp/dbget-bin/www_bget?ko:K09286	Q39127	267	2e-22	Ethylene-responsive transcription factor TINY OS=Arabidopsis thaliana GN=TINY PE=2 SV=1	PF00847	AP2 domain	GO:0006355	regulation of transcription, DNA-templated	GO:0003700	transcription factor activity, sequence-specific DNA binding	GO:0005667	transcription factor complex	--	--
Cluster-45232.0_3	AP2-EREBP	Cluster-45232.0	2	10	2	6	1	1	8	25	102	0.11	0.55	0.1	0.28	0.04	0.05	0.49	1.57	6.45	1130	720082603	XP_010242642.1	554	1.2e-54	PREDICTED: dehydration-responsive element-binding protein 1F-like [Nelumbo nucifera]	--	--	--	--	--	--	--	--	--	Q9FJ93	442	1.7e-42	Dehydration-responsive element-binding protein 1D OS=Arabidopsis thaliana GN=DREB1D PE=2 SV=1	PF00847	AP2 domain	GO:0006355	regulation of transcription, DNA-templated	GO:0003700	transcription factor activity, sequence-specific DNA binding	GO:0005667	transcription factor complex	--	--
Cluster-45536.102092_0	AP2-EREBP	Cluster-45536.102092	9.42	8.3	5.71	18.9	6.91	7.79	11	8	14	0.64	0.54	0.34	1.04	0.36	0.43	0.81	0.6	1.06	982	658309559	NP_001280975.1	198	2.1e-13	ethylene-responsive transcription factor RAP2-12-like [Malus domestica]>gi|292668987|gb|ADE41148.1| AP2 domain class transcription factor [Malus domestica]	567131587	XM_006392676.1	57	8.95427e-19	Eutrema salsugineum hypothetical protein (EUTSA_v10011606mg) mRNA, complete cds	K09286	EREBP	EREBP-like factor	http://www.genome.jp/dbget-bin/www_bget?ko:K09286	Q9LUM4	188	4.2e-13	Ethylene-responsive transcription factor RAP2-2 OS=Arabidopsis thaliana GN=RAP2-2 PE=1 SV=2	--	--	GO:0006355	regulation of transcription, DNA-templated	GO:0003700//GO:0003677	transcription factor activity, sequence-specific DNA binding//DNA binding	GO:0005667//GO:0005634	transcription factor complex//nucleus	--	--
Cluster-45536.110383_3	AP2-EREBP	Cluster-45536.110383	10	10	6	3	10	3	8	13	23	0.57	0.55	0.3	0.14	0.43	0.14	0.49	0.82	1.46	1124	697118408	XP_009613128.1	454	4.9e-43	PREDICTED: ethylene-responsive transcription factor ERF039-like [Nicotiana tomentosiformis]	697147936	XM_009629846.1	106	5.9388e-46	PREDICTED: Nicotiana tomentosiformis ethylene-responsive transcription factor ERF038-like (LOC104118572), mRNA	--	--	--	--	Q8LBQ7	331	1.2e-29	Ethylene-responsive transcription factor ERF034 OS=Arabidopsis thaliana GN=ERF034 PE=2 SV=2	PF00847	AP2 domain	GO:0006355	regulation of transcription, DNA-templated	GO:0003700	transcription factor activity, sequence-specific DNA binding	GO:0005667	transcription factor complex	--	--
Cluster-45536.113641_0	AP2-EREBP	Cluster-45536.113641	3	5	6	1	4	4	1	15	5	0.48	0.77	0.84	0.13	0.5	0.53	0.18	2.7	0.91	556	310892554	ADP37419.1	381	7e-35	ethylene-responsive-element-binding factor 4 [Petunia x hybrida]	255564255	XM_002523079.1	67	1.3612e-24	Ricinus communis conserved hypothetical protein, mRNA	K09286	EREBP	EREBP-like factor	http://www.genome.jp/dbget-bin/www_bget?ko:K09286	O22259	295	9.2e-26	Ethylene-responsive transcription factor ERF071 OS=Arabidopsis thaliana GN=ERF071 PE=2 SV=1	PF00847	AP2 domain	GO:0006355	regulation of transcription, DNA-templated	GO:0003700	transcription factor activity, sequence-specific DNA binding	GO:0005667	transcription factor complex	--	--
Cluster-45536.117369_4	AP2-EREBP	Cluster-45536.117369	5992	6355	7121	5841	7741	5652	6665	5631	5776	241.98	247.48	248.63	189.9	234.95	186.45	290.13	250.04	258.73	1492	631230518	AHZ12870.1	1312	2.1e-142	ethylene response factor DREB1-1 [Chrysanthemum indicum]	631230517	KF986841.1	1072	0	Chrysanthemum indicum ethylene response factor DREB1-1 mRNA, complete cds	K09286	EREBP	EREBP-like factor	http://www.genome.jp/dbget-bin/www_bget?ko:K09286	Q8H1E4	617	1.1e-62	Ethylene-responsive transcription factor RAP2-4 OS=Arabidopsis thaliana GN=RAP2-4 PE=1 SV=1	PF00847	AP2 domain	GO:0006355	regulation of transcription, DNA-templated	GO:0003700	transcription factor activity, sequence-specific DNA binding	GO:0005667	transcription factor complex	--	--
Cluster-45536.139065_3	AP2-EREBP	Cluster-45536.139065	232.26	271.93	297.32	418.06	457.12	323.89	89.53	165.02	103.22	8.82	9.96	9.76	12.78	13.04	10.05	3.66	6.89	4.35	1571	731329357	XP_010675550.1	209	1.7e-14	PREDICTED: ethylene-responsive transcription factor 8 [Beta vulgaris subsp. vulgaris]>gi|870861866|gb|KMT13125.1| hypothetical protein BVRB_4g086670 [Beta vulgaris subsp. vulgaris]	219109479	AC215219.3	35	2.46155e-06	Homo sapiens FOSMID clone ABC7-42389800N19 from chromosome 12, complete sequence	K09286	EREBP	EREBP-like factor	http://www.genome.jp/dbget-bin/www_bget?ko:K09286	Q9C5I3	200	2.7e-14	Ethylene-responsive transcription factor 11 OS=Arabidopsis thaliana GN=ERF11 PE=2 SV=1	PF00847	AP2 domain	GO:0006355	regulation of transcription, DNA-templated	GO:0003700	transcription factor activity, sequence-specific DNA binding	GO:0005667	transcription factor complex	--	--
Cluster-45536.167184_4	AP2-EREBP	Cluster-45536.167184	0	0	4.66	12.8	7.2	0	19.76	7.87	15.81	0	0	0.08	0.2	0.11	0	0.42	0.17	0.34	2801	147781097	CAN73844.1	395	8.4e-36	hypothetical protein VITISV_001337 [Vitis vinifera]	350540115	NM_001247718.1	135	1.13942e-61	Solanum lycopersicum AP2 transcription factor SlAP2d (LOC100736472), mRNA >gnl|BL_ORD_ID|10753215 Solanum lycopersicum AP2 transcription factor SlAP2d mRNA, complete cds	K09284	AP2	AP2-like factor, euAP2 lineage	http://www.genome.jp/dbget-bin/www_bget?ko:K09284	Q9SK03	374	3.2e-34	Ethylene-responsive transcription factor RAP2-7 OS=Arabidopsis thaliana GN=RAP2-7 PE=2 SV=2	PF00737//PF00847	Photosystem II 10 kDa phosphoprotein//AP2 domain	GO:0015979//GO:0050821//GO:0006355	photosynthesis//protein stabilization//regulation of transcription, DNA-templated	GO:0042301//GO:0003700	phosphate ion binding//transcription factor activity, sequence-specific DNA binding	GO:0005667//GO:0009523//GO:0016020	transcription factor complex//photosystem II//membrane	--	--
Cluster-45536.173717_3	AP2-EREBP	Cluster-45536.173717	250	323	322	229	325	135	160	158	125	14.56	18.13	16.24	10.79	14.3	6.43	10.07	10.16	8.1	1108	432332462	AGB07588.1	427	6.5e-40	ethylene-responsive transcription factor 5 [Artemisia annua]	--	--	--	--	--	K09286	EREBP	EREBP-like factor	http://www.genome.jp/dbget-bin/www_bget?ko:K09286	Q9LW48	369	4.8e-34	Ethylene-responsive transcription factor 5 OS=Nicotiana sylvestris GN=ERF5 PE=2 SV=1	PF01080//PF00847	Presenilin//AP2 domain	GO:0006355	regulation of transcription, DNA-templated	GO:0003700//GO:0004190	transcription factor activity, sequence-specific DNA binding//aspartic-type endopeptidase activity	GO:0005667//GO:0016021	transcription factor complex//integral component of membrane	--	--
Cluster-45536.179170_5	AP2-EREBP	Cluster-45536.179170	98.44	69.28	97.76	101.52	102.97	164.67	37.16	30.51	43.54	185.49	119.34	172.8	205.25	196.95	276.66	86.88	77.47	107.48	254	310892550	ADP37417.1	237	1.6e-18	ethylene-responsive-element-binding factor 2 [Petunia x hybrida]	821324782	NM_001308736.1	58	5.80569e-20	Jatropha curcas ethylene-responsive transcription factor RAP2-12-like (ERF1), mRNA	K09286	EREBP	EREBP-like factor	http://www.genome.jp/dbget-bin/www_bget?ko:K09286	Q9LUM4	192	3.7e-14	Ethylene-responsive transcription factor RAP2-2 OS=Arabidopsis thaliana GN=RAP2-2 PE=1 SV=2	PF00847	AP2 domain	GO:0006355	regulation of transcription, DNA-templated	GO:0003700	transcription factor activity, sequence-specific DNA binding	GO:0005667	transcription factor complex	--	--
Cluster-45536.181860_1	AP2-EREBP	Cluster-45536.181860	879	947	1053	1030	1052	962	303	162	287	24.41	25.37	25.25	22.95	21.88	21.8	9.05	4.93	8.82	2061	432332462	AGB07588.1	526	4e-51	ethylene-responsive transcription factor 5 [Artemisia annua]	511636240	KC713910.1	65	6.83203e-23	Gossypium hirsutum ethylene-responsive transcription factor 11 (ERF11) mRNA, complete cds	K09286	EREBP	EREBP-like factor	http://www.genome.jp/dbget-bin/www_bget?ko:K09286	Q9LW48	513	1.8e-50	Ethylene-responsive transcription factor 5 OS=Nicotiana sylvestris GN=ERF5 PE=2 SV=1	PF00847	AP2 domain	GO:0006355	regulation of transcription, DNA-templated	GO:0003700	transcription factor activity, sequence-specific DNA binding	GO:0005667	transcription factor complex	--	--
Cluster-45536.187213_1	AP2-EREBP	Cluster-45536.187213	1674.79	1757.28	1954.69	1471.15	1781.18	1066.81	236.5	234.61	311.2	49.7	50.31	50.11	35.04	39.61	25.84	7.55	7.64	10.22	1944	747049518	XP_011070807.1	224	3.9e-16	PREDICTED: ethylene-responsive transcription factor ERF069-like [Sesamum indicum]	--	--	--	--	--	--	--	--	--	Q9SUE3	185	1.8e-12	Ethylene-responsive transcription factor CRF4 OS=Arabidopsis thaliana GN=CRF4 PE=1 SV=2	PF06203//PF00847	CCT motif//AP2 domain	GO:0006355	regulation of transcription, DNA-templated	GO:0003700//GO:0005515	transcription factor activity, sequence-specific DNA binding//protein binding	GO:0005667	transcription factor complex	--	--
Cluster-45536.188578_5	AP2-EREBP	Cluster-45536.188578	61.94	88.24	81.1	37.89	31.48	11.01	2.79	5.59	0	3.05	4.18	3.45	1.5	1.17	0.44	0.15	0.3	0	1268	823164041	XP_012481968.1	506	5.1e-49	PREDICTED: ethylene-responsive transcription factor 1B [Gossypium raimondii]>gi|763761199|gb|KJB28453.1| hypothetical protein B456_005G049300 [Gossypium raimondii]	697163573	XM_009592314.1	82	1.47443e-32	PREDICTED: Nicotiana tomentosiformis ethylene-responsive transcription factor 1B-like (LOC104087752), mRNA	K14516	ERF1	ethylene-responsive transcription factor 1	http://www.genome.jp/dbget-bin/www_bget?ko:K14516	Q8LDC8	454	7.7e-44	Ethylene-responsive transcription factor 1B OS=Arabidopsis thaliana GN=ERF1B PE=1 SV=2	PF00847	AP2 domain	GO:0006355	regulation of transcription, DNA-templated	GO:0003700	transcription factor activity, sequence-specific DNA binding	GO:0005667	transcription factor complex	--	--
Cluster-45536.197542_4	AP2-EREBP	Cluster-45536.197542	13.93	34.59	24.02	38.44	45.22	10.35	35.07	19.48	26.4	0.24	0.57	0.35	0.52	0.57	0.14	0.64	0.36	0.49	3221	149287215	ABR23508.1	1308	1.3e-141	DREB2-like protein [Chrysanthemum vestitum]	156753154	EF633987.2	1261	0	Chrysanthemum vestitum DREB2-like protein (DREB2A) mRNA, complete cds	K09286	EREBP	EREBP-like factor	http://www.genome.jp/dbget-bin/www_bget?ko:K09286	O82132	288	3.5e-24	Dehydration-responsive element-binding protein 2A OS=Arabidopsis thaliana GN=DREB2A PE=1 SV=1	PF09462//PF00847	Mus7/MMS22 family//AP2 domain	GO:0006281//GO:0031297//GO:0006355//GO:0006974	DNA repair//replication fork processing//regulation of transcription, DNA-templated//cellular response to DNA damage stimulus	GO:0003700	transcription factor activity, sequence-specific DNA binding	GO:0005667//GO:0005634	transcription factor complex//nucleus	--	--
Cluster-45536.199799_4	AP2-EREBP	Cluster-45536.199799	0	0	0	0	0	0	0	0	0	0	0	0	0	0	0	0	0	0	937	743925437	XP_011006856.1	341	5.1e-30	PREDICTED: floral homeotic protein APETALA 2-like [Populus euphratica]>gi|743925439|ref|XP_011006857.1| PREDICTED: floral homeotic protein APETALA 2-like [Populus euphratica]	28894444	AY223519.1	66	8.4691e-24	Antirrhinum majus LIPLESS2 (lip2) mRNA, complete cds	K09284	AP2	AP2-like factor, euAP2 lineage	http://www.genome.jp/dbget-bin/www_bget?ko:K09284	P47927	250	2.6e-20	Floral homeotic protein APETALA 2 OS=Arabidopsis thaliana GN=AP2 PE=1 SV=1	PF08039//PF00847	Mitochondrial proteolipid//AP2 domain	GO:0006355	regulation of transcription, DNA-templated	GO:0003700	transcription factor activity, sequence-specific DNA binding	GO:0005667//GO:0005739	transcription factor complex//mitochondrion	--	--
Cluster-45536.200765_0	AP2-EREBP	Cluster-45536.200765	520.1	531.16	584.67	864.59	589.83	953.96	436	347.96	417.5	22.04	21.71	21.43	29.52	18.8	33.03	19.92	16.22	19.63	1433	432332462	AGB07588.1	1113	2.4e-119	ethylene-responsive transcription factor 5 [Artemisia annua]	432332461	JQ797710.1	812	0	Artemisia annua ethylene-responsive transcription factor 5 (ERF5) mRNA, complete cds	K09286	EREBP	EREBP-like factor	http://www.genome.jp/dbget-bin/www_bget?ko:K09286	Q9LW48	481	6.4e-47	Ethylene-responsive transcription factor 5 OS=Nicotiana sylvestris GN=ERF5 PE=2 SV=1	PF00847	AP2 domain	GO:0006355	regulation of transcription, DNA-templated	GO:0003700	transcription factor activity, sequence-specific DNA binding	GO:0005667	transcription factor complex	--	--
Cluster-45536.20213_0	AP2-EREBP	Cluster-45536.20213	4	4	7	10	3	3	1	3	7	0.66	0.63	1.01	1.38	0.39	0.41	0.18	0.56	1.32	545	848933636	XP_012829472.1	145	1.6e-07	PREDICTED: ethylene-responsive transcription factor ERF110-like [Erythranthe guttatus]	558878865	KF278740.1	73	6.1559e-28	Coffea arabica ethylene response factor 15 mRNA, complete cds	--	--	--	--	Q9SZ06	132	7.2e-07	Ethylene-responsive transcription factor ERF109 OS=Arabidopsis thaliana GN=ERF109 PE=1 SV=1	PF00847	AP2 domain	GO:0006355	regulation of transcription, DNA-templated	GO:0003700	transcription factor activity, sequence-specific DNA binding	GO:0005667	transcription factor complex	--	--
Cluster-45536.20214_0	AP2-EREBP	Cluster-45536.20214	11.44	18.47	24.61	2.31	6.41	3.29	15.66	11.86	30.18	0.8	1.24	1.48	0.13	0.34	0.19	1.18	0.91	2.34	967	697156113	XP_009586804.1	297	6.7e-25	PREDICTED: ethylene-responsive transcription factor ERF114-like, partial [Nicotiana tomentosiformis]	558878865	KF278740.1	124	5.01197e-56	Coffea arabica ethylene response factor 15 mRNA, complete cds	--	--	--	--	Q9FGF8	181	2.7e-12	Ethylene-responsive transcription factor ABR1 OS=Arabidopsis thaliana GN=ABR1 PE=2 SV=1	PF00847	AP2 domain	GO:0006355	regulation of transcription, DNA-templated	GO:0003700	transcription factor activity, sequence-specific DNA binding	GO:0005667	transcription factor complex	--	--
Cluster-45536.20215_0	AP2-EREBP	Cluster-45536.20215	206.56	178.53	183.39	126.69	218.59	135.71	150.34	102.14	178.82	3.23	2.69	2.47	1.58	2.55	1.73	2.52	1.75	3.08	3477	697156113	XP_009586804.1	297	2.4e-24	PREDICTED: ethylene-responsive transcription factor ERF114-like, partial [Nicotiana tomentosiformis]	558878865	KF278740.1	124	1.84731e-55	Coffea arabica ethylene response factor 15 mRNA, complete cds	--	--	--	--	Q9FGF8	181	9.6e-12	Ethylene-responsive transcription factor ABR1 OS=Arabidopsis thaliana GN=ABR1 PE=2 SV=1	PF00847//PF05955	AP2 domain//Equine herpesvirus glycoprotein gp2	GO:0006355//GO:0016032	regulation of transcription, DNA-templated//viral process	GO:0003700	transcription factor activity, sequence-specific DNA binding	GO:0016021//GO:0005667	integral component of membrane//transcription factor complex	--	--
Cluster-45536.211088_2	AP2-EREBP	Cluster-45536.211088	251	260	282	321	370	282	354	330	307	10.97	10.95	10.66	11.3	12.16	10.07	16.68	15.87	14.89	1397	593489589	XP_007141662.1	273	5.9e-22	hypothetical protein PHAVU_008G214700g [Phaseolus vulgaris]>gi|561014795|gb|ESW13656.1| hypothetical protein PHAVU_008G214700g [Phaseolus vulgaris]	822659249	KP333644.1	562	0	Chrysanthemum x morifolium microsatellite JH-1811 sequence	K09286	EREBP	EREBP-like factor	http://www.genome.jp/dbget-bin/www_bget?ko:K09286	O80339	253	1.7e-20	Ethylene-responsive transcription factor 3 OS=Arabidopsis thaliana GN=ERF3 PE=1 SV=1	PF00847	AP2 domain	GO:0006355	regulation of transcription, DNA-templated	GO:0003700	transcription factor activity, sequence-specific DNA binding	GO:0005667	transcription factor complex	--	--
Cluster-45536.220492_2	AP2-EREBP	Cluster-45536.220492	0	0	0.01	0	0	1.07	0	0	0	0	0	0	0	0	0.05	0	0	0	1114	747079376	XP_011086885.1	376	5.3e-34	PREDICTED: ethylene-responsive transcription factor ERF113 isoform X2 [Sesamum indicum]	565438761	XM_006282288.1	45	4.77979e-12	Capsella rubella hypothetical protein (CARUB_v10028647mg) mRNA, complete cds	--	--	--	--	Q9LYU3	328	2.7e-29	Ethylene-responsive transcription factor ERF113 OS=Arabidopsis thaliana GN=ERF113 PE=2 SV=1	PF00847	AP2 domain	GO:0006355	regulation of transcription, DNA-templated	GO:0003700	transcription factor activity, sequence-specific DNA binding	GO:0005667	transcription factor complex	--	--
Cluster-45536.220493_2	AP2-EREBP	Cluster-45536.220493	0	4.84	4.57	15.66	4.72	7.27	5.61	0	3.86	0	0.24	0.2	0.66	0.18	0.31	0.31	0	0.22	1216	747079376	XP_011086885.1	435	8.4e-41	PREDICTED: ethylene-responsive transcription factor ERF113 isoform X2 [Sesamum indicum]	565438761	XM_006282288.1	45	5.22515e-12	Capsella rubella hypothetical protein (CARUB_v10028647mg) mRNA, complete cds	--	--	--	--	Q9LYU3	368	6.9e-34	Ethylene-responsive transcription factor ERF113 OS=Arabidopsis thaliana GN=ERF113 PE=2 SV=1	PF00847	AP2 domain	GO:0006355	regulation of transcription, DNA-templated	GO:0003700	transcription factor activity, sequence-specific DNA binding	GO:0005667	transcription factor complex	--	--
Cluster-45536.220495_1	AP2-EREBP	Cluster-45536.220495	702.5	733.76	827.56	782.12	1069.88	966	93.18	51.21	139.27	28.26	28.46	28.78	25.33	32.34	31.74	4.04	2.26	6.21	1497	747079374	XP_011086884.1	427	8.7e-40	PREDICTED: ethylene-responsive transcription factor ERF113 isoform X1 [Sesamum indicum]	565438761	XM_006282288.1	45	6.46839e-12	Capsella rubella hypothetical protein (CARUB_v10028647mg) mRNA, complete cds	--	--	--	--	Q9LYU3	370	5e-34	Ethylene-responsive transcription factor ERF113 OS=Arabidopsis thaliana GN=ERF113 PE=2 SV=1	PF00847	AP2 domain	GO:0006355	regulation of transcription, DNA-templated	GO:0003700	transcription factor activity, sequence-specific DNA binding	GO:0005667	transcription factor complex	--	--
Cluster-45536.221876_0	AP2-EREBP	Cluster-45536.221876	592	614	683	586	814	1484	70	56	177	28.53	28.53	28.48	22.79	29.55	58.47	3.64	2.97	9.48	1289	449446069	XP_004140794.1	572	1.2e-56	PREDICTED: dehydration-responsive element-binding protein 1A [Cucumis sativus]>gi|700202204|gb|KGN57337.1| hypothetical protein Csa_3G180260 [Cucumis sativus]	255076868	FJ605129.1	91	1.48897e-37	Chrysanthemum x morifolium dehydration-responsive element-binding factor 1 (DREB1C-1) mRNA, complete cds	K09286	EREBP	EREBP-like factor	http://www.genome.jp/dbget-bin/www_bget?ko:K09286	Q9M0L0	514	8.6e-51	Dehydration-responsive element-binding protein 1A OS=Arabidopsis thaliana GN=DREB1A PE=1 SV=2	PF00847	AP2 domain	GO:0006355	regulation of transcription, DNA-templated	GO:0003700	transcription factor activity, sequence-specific DNA binding	GO:0005667	transcription factor complex	--	--
Cluster-45536.22771_4	AP2-EREBP	Cluster-45536.22771	28.3	45.48	44.51	66.67	81.38	61.94	95.9	117.43	102.48	0.95	1.47	1.29	1.79	2.04	1.69	3.46	4.32	3.8	1750	697162090	XP_009589846.1	919	9.1e-97	PREDICTED: floral homeotic protein APETALA 2 [Nicotiana tomentosiformis]	350535468	NM_001247523.1	308	4.7777e-158	Solanum lycopersicum APETALA2-like protein (LOC100191138), mRNA >gnl|BL_ORD_ID|5418730 Solanum lycopersicum APETALA2-like protein mRNA, complete cds	K09284	AP2	AP2-like factor, euAP2 lineage	http://www.genome.jp/dbget-bin/www_bget?ko:K09284	P47927	841	1.4e-88	Floral homeotic protein APETALA 2 OS=Arabidopsis thaliana GN=AP2 PE=1 SV=1	PF00847	AP2 domain	GO:0006355	regulation of transcription, DNA-templated	GO:0003700	transcription factor activity, sequence-specific DNA binding	GO:0005667	transcription factor complex	--	--
Cluster-45536.229856_5	AP2-EREBP	Cluster-45536.229856	135	182	158	29	112	6	8	2	21	9.63	12.49	9.76	1.68	6.05	0.35	0.62	0.16	1.67	949	747067186	XP_011080301.1	338	1.2e-29	PREDICTED: ethylene-responsive transcription factor ERF098-like [Sesamum indicum]	--	--	--	--	--	--	--	--	--	Q9LTC5	232	3.2e-18	Ethylene-responsive transcription factor ERF098 OS=Arabidopsis thaliana GN=ERF098 PE=1 SV=1	PF00847	AP2 domain	GO:0006355	regulation of transcription, DNA-templated	GO:0003700	transcription factor activity, sequence-specific DNA binding	GO:0005667	transcription factor complex	--	--
Cluster-45536.249834_4	AP2-EREBP	Cluster-45536.249834	0	0	15.63	0	0	3.54	0	0	0	0	0	1.49	0	0	0.32	0	0	0	702	697139555	XP_009623869.1	134	3.9e-06	PREDICTED: ethylene-responsive transcription factor RAP2-7-like isoform X2 [Nicotiana tomentosiformis]	--	--	--	--	--	--	--	--	--	--	--	--	--	PF00847	AP2 domain	GO:0006355	regulation of transcription, DNA-templated	GO:0003700	transcription factor activity, sequence-specific DNA binding	GO:0005667	transcription factor complex	--	--
Cluster-45536.39600_0	AP2-EREBP	Cluster-45536.39600	0	0	0	15.52	0	0	29.78	0	0	0	0	0	0.19	0	0	0.49	0	0	3555	731323178	XP_010672288.1	395	1.1e-35	PREDICTED: uncharacterized protein LOC104888873 [Beta vulgaris subsp. vulgaris]	821594481	LN846349.1	69	7.08933e-25	Trifolium pratense genome assembly redclover, chromosome : chr1	K09286	EREBP	EREBP-like factor	http://www.genome.jp/dbget-bin/www_bget?ko:K09286	O80341	228	3.5e-17	Ethylene-responsive transcription factor 5 OS=Arabidopsis thaliana GN=ERF5 PE=2 SV=1	PF00847//PF01484//PF07417	AP2 domain//Nematode cuticle collagen N-terminal domain//Transcriptional regulator Crl	GO:0006355//GO:0045893	regulation of transcription, DNA-templated//positive regulation of transcription, DNA-templated	GO:0003700//GO:0042302	transcription factor activity, sequence-specific DNA binding//structural constituent of cuticle	GO:0005737//GO:0005667	cytoplasm//transcription factor complex	--	--
Cluster-45536.39601_0	AP2-EREBP	Cluster-45536.39601	0	0.22	0	0	0	0	0	0	0	0	0	0	0	0	0	0	0	0	3557	731323178	XP_010672288.1	395	1.1e-35	PREDICTED: uncharacterized protein LOC104888873 [Beta vulgaris subsp. vulgaris]	821594481	LN846349.1	69	7.09336e-25	Trifolium pratense genome assembly redclover, chromosome : chr1	K09286	EREBP	EREBP-like factor	http://www.genome.jp/dbget-bin/www_bget?ko:K09286	O80341	228	3.5e-17	Ethylene-responsive transcription factor 5 OS=Arabidopsis thaliana GN=ERF5 PE=2 SV=1	PF01484//PF00847//PF07417	Nematode cuticle collagen N-terminal domain//AP2 domain//Transcriptional regulator Crl	GO:0045893//GO:0006355	positive regulation of transcription, DNA-templated//regulation of transcription, DNA-templated	GO:0042302//GO:0003700	structural constituent of cuticle//transcription factor activity, sequence-specific DNA binding	GO:0005737//GO:0005667	cytoplasm//transcription factor complex	--	--
Cluster-45536.39604_0	AP2-EREBP	Cluster-45536.39604	210.44	211.19	285.55	357.33	316.54	329.37	270.68	264.55	319.68	7.44	7.2	8.72	10.15	8.39	9.5	10.3	10.27	12.52	1671	731323178	XP_010672288.1	395	5e-36	PREDICTED: uncharacterized protein LOC104888873 [Beta vulgaris subsp. vulgaris]	821594481	LN846349.1	69	3.2969e-25	Trifolium pratense genome assembly redclover, chromosome : chr1	K09286	EREBP	EREBP-like factor	http://www.genome.jp/dbget-bin/www_bget?ko:K09286	O80341	228	1.6e-17	Ethylene-responsive transcription factor 5 OS=Arabidopsis thaliana GN=ERF5 PE=2 SV=1	PF07417//PF00847//PF01484//PF14972	Transcriptional regulator Crl//AP2 domain//Nematode cuticle collagen N-terminal domain//Mitochondrial morphogenesis regulator	GO:0007005//GO:0006355//GO:0045893	mitochondrion organization//regulation of transcription, DNA-templated//positive regulation of transcription, DNA-templated	GO:0042302//GO:0003700	structural constituent of cuticle//transcription factor activity, sequence-specific DNA binding	GO:0031305//GO:0005737//GO:0005667	integral component of mitochondrial inner membrane//cytoplasm//transcription factor complex	--	--
Cluster-45536.45960_4	AP2-EREBP	Cluster-45536.45960	0	0	0	0	0	0	0	0	0	0	0	0	0	0	0	0	0	0	1489	604329229	EYU34566.1	767	3.3e-79	hypothetical protein MIMGU_mgv1a006962mg [Erythranthe guttata]	28894444	AY223519.1	228	1.20026e-113	Antirrhinum majus LIPLESS2 (lip2) mRNA, complete cds	K09284	AP2	AP2-like factor, euAP2 lineage	http://www.genome.jp/dbget-bin/www_bget?ko:K09284	P47927	660	1.2e-67	Floral homeotic protein APETALA 2 OS=Arabidopsis thaliana GN=AP2 PE=1 SV=1	PF08039//PF00847	Mitochondrial proteolipid//AP2 domain	GO:0006355	regulation of transcription, DNA-templated	GO:0003700	transcription factor activity, sequence-specific DNA binding	GO:0005739//GO:0005667	mitochondrion//transcription factor complex	--	--
Cluster-45536.46737_4	AP2-EREBP	Cluster-45536.46737	43.57	70.8	117.41	52.44	73.03	131.64	53.14	33.89	82.43	1.6	2.51	3.73	1.55	2.02	3.95	2.1	1.37	3.36	1616	565348870	XP_006341423.1	1015	6.2e-108	PREDICTED: AP2-like ethylene-responsive transcription factor At1g16060-like [Solanum tuberosum]	571472598	XM_003530302.2	276	2.70762e-140	PREDICTED: Glycine max AP2-like ethylene-responsive transcription factor At1g16060-like (LOC100819898), transcript variant X1, mRNA	K09285	OVM, ANT	AP2-like factor, ANT lineage	http://www.genome.jp/dbget-bin/www_bget?ko:K09285	Q94AN4	779	2e-81	AP2-like ethylene-responsive transcription factor At1g16060 OS=Arabidopsis thaliana GN=At1g16060 PE=2 SV=1	PF00847	AP2 domain	GO:0006355	regulation of transcription, DNA-templated	GO:0003700	transcription factor activity, sequence-specific DNA binding	GO:0005667	transcription factor complex	--	--
Cluster-45536.5953_4	AP2-EREBP	Cluster-45536.5953	5.22	0	0	13.08	12.03	3.73	3.71	0	0.96	0.38	0	0	0.77	0.66	0.22	0.29	0	0.08	935	698563569	XP_009772737.1	689	2.3e-70	PREDICTED: ethylene-responsive transcription factor RAP2-7-like isoform X1 [Nicotiana sylvestris]	764561665	XM_011463065.1	139	2.22023e-64	PREDICTED: Fragaria vesca subsp. vesca ethylene-responsive transcription factor RAP2-7-like (LOC101295120), transcript variant X2, mRNA	K09284	AP2	AP2-like factor, euAP2 lineage	http://www.genome.jp/dbget-bin/www_bget?ko:K09284	Q9SK03	631	1.7e-64	Ethylene-responsive transcription factor RAP2-7 OS=Arabidopsis thaliana GN=RAP2-7 PE=2 SV=2	PF00847	AP2 domain	GO:0006355	regulation of transcription, DNA-templated	GO:0003700	transcription factor activity, sequence-specific DNA binding	GO:0005667	transcription factor complex	--	--
Cluster-45536.65308_0	AP2-EREBP	Cluster-45536.65308	2949.51	2994.33	3475.17	1678.63	1632.45	1793.86	89.19	63.99	164.33	86.66	84.88	88.2	39.59	35.94	43.01	2.82	2.06	5.34	1961	747046777	XP_011101230.1	323	1.3e-27	PREDICTED: ethylene-responsive transcription factor ABR1-like [Sesamum indicum]	697100187	XM_009591653.1	86	1.37636e-34	PREDICTED: Nicotiana tomentosiformis ethylene-responsive transcription factor ABR1-like (LOC104087233), mRNA	--	--	--	--	Q70II3	253	2.4e-20	Ethylene-responsive transcription factor ERF110 OS=Arabidopsis thaliana GN=ERF110 PE=2 SV=2	PF00847	AP2 domain	GO:0006355	regulation of transcription, DNA-templated	GO:0003700	transcription factor activity, sequence-specific DNA binding	GO:0005667	transcription factor complex	--	--
Cluster-45536.73522_1	AP2-EREBP	Cluster-45536.73522	1.58	5.88	1.37	4.66	5.77	5.62	12.36	9.29	2.19	0.1	0.36	0.08	0.24	0.28	0.29	0.85	0.65	0.15	1037	297746184	CBI16240.3	182	1.6e-11	unnamed protein product [Vitis vinifera]	663681406	HG975523.1	66	9.40698e-24	Solanum lycopersicum chromosome ch11, complete genome	K09284	AP2	AP2-like factor, euAP2 lineage	http://www.genome.jp/dbget-bin/www_bget?ko:K09284	Q9LVG2	147	2.5e-08	AP2-like ethylene-responsive transcription factor TOE2 OS=Arabidopsis thaliana GN=TOE2 PE=1 SV=1	PF00847//PF01068	AP2 domain//ATP dependent DNA ligase domain	GO:0006355//GO:0006281//GO:0006310//GO:0006260	regulation of transcription, DNA-templated//DNA repair//DNA recombination//DNA replication	GO:0003700//GO:0003910//GO:0005524	transcription factor activity, sequence-specific DNA binding//DNA ligase (ATP) activity//ATP binding	GO:0005667	transcription factor complex	--	--
Cluster-45536.75132_4	AP2-EREBP	Cluster-45536.75132	37.91	27.49	28.6	124.63	34.58	30.85	146.75	87.98	128.06	1.1	0.77	0.72	2.9	0.75	0.73	4.58	2.8	4.11	1982	590705082	XP_007047337.1	1073	1.4e-114	Transcription factor APETALA2 isoform 1 [Theobroma cacao]>gi|508699598|gb|EOX91494.1| Transcription factor APETALA2 isoform 1 [Theobroma cacao]	28894444	AY223519.1	284	1.19082e-144	Antirrhinum majus LIPLESS2 (lip2) mRNA, complete cds	K09284	AP2	AP2-like factor, euAP2 lineage	http://www.genome.jp/dbget-bin/www_bget?ko:K09284	P47927	848	2.5e-89	Floral homeotic protein APETALA 2 OS=Arabidopsis thaliana GN=AP2 PE=1 SV=1	PF00847	AP2 domain	GO:0006355	regulation of transcription, DNA-templated	GO:0003700	transcription factor activity, sequence-specific DNA binding	GO:0005667	transcription factor complex	--	--
Cluster-45536.75133_4	AP2-EREBP	Cluster-45536.75133	0	2.82	0	4.89	0	4.64	0	0	9.83	0	0.19	0	0.28	0	0.27	0	0	0.77	961	590705082	XP_007047337.1	371	1.8e-33	Transcription factor APETALA2 isoform 1 [Theobroma cacao]>gi|508699598|gb|EOX91494.1| Transcription factor APETALA2 isoform 1 [Theobroma cacao]	28894444	AY223519.1	66	8.69419e-24	Antirrhinum majus LIPLESS2 (lip2) mRNA, complete cds	K09284	AP2	AP2-like factor, euAP2 lineage	http://www.genome.jp/dbget-bin/www_bget?ko:K09284	P47927	280	8.7e-24	Floral homeotic protein APETALA 2 OS=Arabidopsis thaliana GN=AP2 PE=1 SV=1	PF00847	AP2 domain	GO:0006355	regulation of transcription, DNA-templated	GO:0003700	transcription factor activity, sequence-specific DNA binding	GO:0005667	transcription factor complex	--	--
Cluster-45536.75134_3	AP2-EREBP	Cluster-45536.75134	0	2.98	0	6.2	6.87	0	0	6.82	5.04	0	0.14	0	0.24	0.25	0	0	0.36	0.27	1300	698520108	XP_009804920.1	358	7.6e-32	PREDICTED: AP2-like ethylene-responsive transcription factor TOE3 isoform X2 [Nicotiana sylvestris]	28894442	AY223518.1	76	3.27442e-29	Antirrhinum majus LIPLESS1 (lip1) mRNA, complete cds	K09284	AP2	AP2-like factor, euAP2 lineage	http://www.genome.jp/dbget-bin/www_bget?ko:K09284	P47927	199	2.9e-14	Floral homeotic protein APETALA 2 OS=Arabidopsis thaliana GN=AP2 PE=1 SV=1	--	--	--	--	--	--	--	--	--	--
Cluster-45536.82902_3	AP2-EREBP	Cluster-45536.82902	5.44	15.89	10.49	19.25	9.57	0	50.04	117.38	107.3	0.16	0.46	0.27	0.47	0.22	0	1.62	3.88	3.58	1919	698563569	XP_009772737.1	726	2.4e-74	PREDICTED: ethylene-responsive transcription factor RAP2-7-like isoform X1 [Nicotiana sylvestris]	764561665	XM_011463065.1	163	2.11393e-77	PREDICTED: Fragaria vesca subsp. vesca ethylene-responsive transcription factor RAP2-7-like (LOC101295120), transcript variant X2, mRNA	K09284	AP2	AP2-like factor, euAP2 lineage	http://www.genome.jp/dbget-bin/www_bget?ko:K09284	Q9SK03	594	6.8e-60	Ethylene-responsive transcription factor RAP2-7 OS=Arabidopsis thaliana GN=RAP2-7 PE=2 SV=2	PF00847	AP2 domain	GO:0006355	regulation of transcription, DNA-templated	GO:0003700	transcription factor activity, sequence-specific DNA binding	GO:0005667	transcription factor complex	--	--
Cluster-45536.90790_1	AP2-EREBP	Cluster-45536.90790	71	76	91	40	58	55	40	32	23	76.05	75.46	89.47	42.96	58.62	51.56	51.64	44.43	31.51	281	425892091	AFY09702.1	216	4.8e-16	AP2/ERF super family protein [Hevea brasiliensis]	567131587	XM_006392676.1	57	2.3432e-19	Eutrema salsugineum hypothetical protein (EUTSA_v10011606mg) mRNA, complete cds	K09286	EREBP	EREBP-like factor	http://www.genome.jp/dbget-bin/www_bget?ko:K09286	Q9SSA8	189	9.1e-14	Ethylene-responsive transcription factor RAP2-12 OS=Arabidopsis thaliana GN=RAP2-12 PE=1 SV=1	PF00847	AP2 domain	GO:0006355	regulation of transcription, DNA-templated	GO:0003700	transcription factor activity, sequence-specific DNA binding	GO:0005667	transcription factor complex	--	--
Cluster-45536.96887_2	AP2-EREBP	Cluster-45536.96887	15.14	30.05	22.05	38.2	62.24	35.51	0	12.18	45.08	0.78	1.49	0.98	1.58	2.41	1.49	0	0.69	2.57	1224	567893746	XP_006439361.1	531	6.2e-52	hypothetical protein CICLE_v10021265mg [Citrus clementina]>gi|557541623|gb|ESR52601.1| hypothetical protein CICLE_v10021265mg [Citrus clementina]	--	--	--	--	--	--	--	--	--	Q9C7W2	341	9.4e-31	Ethylene-responsive transcription factor ERF061 OS=Arabidopsis thaliana GN=ERF061 PE=2 SV=1	PF00847//PF03248	AP2 domain//Rer1 family	GO:0006355	regulation of transcription, DNA-templated	GO:0003700	transcription factor activity, sequence-specific DNA binding	GO:0016021//GO:0005667	integral component of membrane//transcription factor complex	--	--
Cluster-53508.0_3	AP2-EREBP	Cluster-53508.0	0	0	0	0	0	3	0	5.24	25.07	0	0	0	0	0	0.18	0	0.41	1.99	949	571472521	XP_006585631.1	387	2.4e-35	PREDICTED: ethylene-responsive transcription factor WIN1-like [Glycine max]>gi|734435506|gb|KHN47767.1| Ethylene-responsive transcription factor WIN1 [Glycine soja]	571535735	XM_006600688.1	75	8.52115e-29	PREDICTED: Glycine max ethylene-responsive transcription factor WIN1-like (LOC100787517), mRNA	--	--	--	--	Q9XI33	358	7.8e-33	Ethylene-responsive transcription factor WIN1 OS=Arabidopsis thaliana GN=WIN1 PE=2 SV=1	--	--	--	--	--	--	--	--	--	--
Cluster-54846.0_1	AP2-EREBP	Cluster-54846.0	3	1	4	4	3	1	36	28	19	0.2	0.07	0.24	0.22	0.15	0.06	2.65	2.1	1.44	984	151428244	ABS11982.1	843	3.3e-88	DREB-like transcription factor [Chrysanthemum x morifolium]	151428243	EF487535.1	477	0	Chrysanthemum x morifolium DREB-like transcription factor (DREBb) mRNA, complete cds	--	--	--	--	Q9M0L0	412	4.4e-39	Dehydration-responsive element-binding protein 1A OS=Arabidopsis thaliana GN=DREB1A PE=1 SV=2	PF00847	AP2 domain	GO:0006355	regulation of transcription, DNA-templated	GO:0003700	transcription factor activity, sequence-specific DNA binding	GO:0005667	transcription factor complex	--	--
Cluster-55252.0_0	AP2-EREBP	Cluster-55252.0	4.78	0	5.26	8	10.63	0	58.81	65.55	99.16	0.3	0	0.29	0.41	0.51	0	4.01	4.57	6.97	1041	823120176	XP_012471309.1	532	4.1e-52	PREDICTED: dehydration-responsive element-binding protein 3-like [Gossypium raimondii]>gi|763739187|gb|KJB06686.1| hypothetical protein B456_001G008100 [Gossypium raimondii]	823120175	XM_012615855.1	67	2.62592e-24	PREDICTED: Gossypium raimondii dehydration-responsive element-binding protein 3-like (LOC105788779), mRNA	K09286	EREBP	EREBP-like factor	http://www.genome.jp/dbget-bin/www_bget?ko:K09286	Q9LYD3	449	2.4e-43	Dehydration-responsive element-binding protein 3 OS=Arabidopsis thaliana GN=DREB3 PE=2 SV=1	PF00847	AP2 domain	GO:0006355	regulation of transcription, DNA-templated	GO:0003700	transcription factor activity, sequence-specific DNA binding	GO:0005667	transcription factor complex	--	--
Cluster-17118.0_3	AP2-EREBP	Cluster-17118.0	16.43	11.32	15.41	1	4	1	0	0	1	0.84	0.56	0.68	0.04	0.15	0.04	0	0	0.06	1231	46241282	AAS82861.1	582	7.7e-58	DREB2 transcription factor [Helianthus annuus]	593219408	XM_007132529.1	68	8.66863e-25	Phaseolus vulgaris hypothetical protein (PHAVU_011G107800g) mRNA, complete cds	--	--	--	--	Q0JQF7	340	1.2e-30	Dehydration-responsive element-binding protein 2A OS=Oryza sativa subsp. japonica GN=DREB2A PE=2 SV=1	PF00847	AP2 domain	GO:0006355	regulation of transcription, DNA-templated	GO:0003700	transcription factor activity, sequence-specific DNA binding	GO:0005667	transcription factor complex	--	--
Cluster-17262.0_0	AP2-EREBP	Cluster-17262.0	1	4	2	4	2	0	0	0	2	0.06	0.25	0.11	0.21	0.1	0	0	0	0.14	1034	460381353	XP_004236415.1	384	5.9e-35	PREDICTED: ethylene-responsive transcription factor ERF043-like [Solanum lycopersicum]	566195604	XM_002317002.2	80	1.54736e-31	Populus trichocarpa hypothetical protein (POPTR_0011s15190g) mRNA, complete cds	--	--	--	--	Q6J9S1	187	5.7e-13	Ethylene-responsive transcription factor RAP2-11 OS=Arabidopsis thaliana GN=RAP2-11 PE=2 SV=1	PF00847	AP2 domain	GO:0006355	regulation of transcription, DNA-templated	GO:0003700	transcription factor activity, sequence-specific DNA binding	GO:0005667	transcription factor complex	--	--
Cluster-22587.0_4	AP2-EREBP	Cluster-22587.0	0	1	0	0	0	2	0	2	0	0	0.06	0	0	0	0.1	0	0.13	0	1090	432332458	AGB07586.1	1399	1.2e-152	ORA [Artemisia annua]	432332457	JQ797708.1	921	0	Artemisia annua ORA mRNA, complete cds	K09286	EREBP	EREBP-like factor	http://www.genome.jp/dbget-bin/www_bget?ko:K09286	Q8L9K1	223	4e-17	Ethylene-responsive transcription factor 13 OS=Arabidopsis thaliana GN=ERF13 PE=2 SV=2	PF00847	AP2 domain	GO:0006355	regulation of transcription, DNA-templated	GO:0003700	transcription factor activity, sequence-specific DNA binding	GO:0005667	transcription factor complex	--	--
Cluster-28722.0_5	AP2-EREBP	Cluster-28722.0	1	1	2	5	1	3	0	2	0	0.1	0.1	0.17	0.41	0.08	0.24	0	0.22	0	749	731320889	XP_010671052.1	295	8.9e-25	PREDICTED: ethylene-responsive transcription factor ERF098-like [Beta vulgaris subsp. vulgaris]>gi|870865592|gb|KMT16642.1| hypothetical protein BVRB_3g049280 [Beta vulgaris subsp. vulgaris]	--	--	--	--	--	--	--	--	--	Q9LTC5	266	2.9e-22	Ethylene-responsive transcription factor ERF098 OS=Arabidopsis thaliana GN=ERF098 PE=1 SV=1	PF00847	AP2 domain	GO:0006355	regulation of transcription, DNA-templated	GO:0003700	transcription factor activity, sequence-specific DNA binding	GO:0005667	transcription factor complex	--	--
Cluster-33374.0_0	AP2-EREBP	Cluster-33374.0	0	0	0	0	2.37	0	1.96	0	3.57	0	0	0	0	0.11	0	0.14	0	0.25	1029	823120176	XP_012471309.1	512	8.4e-50	PREDICTED: dehydration-responsive element-binding protein 3-like [Gossypium raimondii]>gi|763739187|gb|KJB06686.1| hypothetical protein B456_001G008100 [Gossypium raimondii]	823120175	XM_012615855.1	57	9.39821e-19	PREDICTED: Gossypium raimondii dehydration-responsive element-binding protein 3-like (LOC105788779), mRNA	K09286	EREBP	EREBP-like factor	http://www.genome.jp/dbget-bin/www_bget?ko:K09286	Q9LYD3	432	2.2e-41	Dehydration-responsive element-binding protein 3 OS=Arabidopsis thaliana GN=DREB3 PE=2 SV=1	PF00847	AP2 domain	GO:0006355	regulation of transcription, DNA-templated	GO:0003700	transcription factor activity, sequence-specific DNA binding	GO:0005667	transcription factor complex	--	--
Cluster-35485.0_3	AP2-EREBP	Cluster-35485.0	108	152	151	67	91	148	138	223	355	5.53	7.5	6.69	2.77	3.51	6.2	7.63	12.59	20.21	1227	719979732	XP_010249578.1	618	5.1e-62	PREDICTED: dehydration-responsive element-binding protein 3-like [Nelumbo nucifera]	658023350	XM_008348863.1	59	8.70098e-20	PREDICTED: Malus x domestica ethylene-responsive transcription factor ERF034-like (LOC103410100), mRNA	K09286	EREBP	EREBP-like factor	http://www.genome.jp/dbget-bin/www_bget?ko:K09286	Q9LYD3	491	3.8e-48	Dehydration-responsive element-binding protein 3 OS=Arabidopsis thaliana GN=DREB3 PE=2 SV=1	PF00847	AP2 domain	GO:0006355	regulation of transcription, DNA-templated	GO:0003700	transcription factor activity, sequence-specific DNA binding	GO:0005667	transcription factor complex	--	--
Cluster-37604.0_0	AP2-EREBP	Cluster-37604.0	0	0	0	0	0	0	12	65	45	0	0	0	0	0	0	0.85	4.69	3.28	1014	723660416	XP_010325364.1	290	4.6e-24	PREDICTED: ethylene-responsive transcription factor 13-like [Solanum lycopersicum]	--	--	--	--	--	K09286	EREBP	EREBP-like factor	http://www.genome.jp/dbget-bin/www_bget?ko:K09286	Q8L9K1	256	5.6e-21	Ethylene-responsive transcription factor 13 OS=Arabidopsis thaliana GN=ERF13 PE=2 SV=2	PF00847	AP2 domain	GO:0006355	regulation of transcription, DNA-templated	GO:0003700	transcription factor activity, sequence-specific DNA binding	GO:0005667	transcription factor complex	--	--
Cluster-44694.0_0	AP2-EREBP	Cluster-44694.0	0	0	7.26	8	7.18	0	27	17.83	32.54	0	0	0.33	0.34	0.29	0	1.55	1.05	1.92	1191	264688592	ACY74336.1	1210	1.1e-130	putative aintegumenta [Artemisia annua]	264688591	GQ468547.1	732	0	Artemisia annua putative aintegumenta (ANT) mRNA, partial cds	K09285	OVM, ANT	AP2-like factor, ANT lineage	http://www.genome.jp/dbget-bin/www_bget?ko:K09285	Q38914	617	9.1e-63	AP2-like ethylene-responsive transcription factor ANT OS=Arabidopsis thaliana GN=ANT PE=1 SV=2	PF00847	AP2 domain	GO:0006355	regulation of transcription, DNA-templated	GO:0003700	transcription factor activity, sequence-specific DNA binding	GO:0005667	transcription factor complex	--	--
Cluster-44694.1_0	AP2-EREBP	Cluster-44694.1	9.56	9.46	4.31	0	4.82	3	0	18.75	4.02	0.59	0.56	0.23	0	0.22	0.15	0	1.27	0.28	1062	264688592	ACY74336.1	1033	3.3e-110	putative aintegumenta [Artemisia annua]	264688591	GQ468547.1	639	0	Artemisia annua putative aintegumenta (ANT) mRNA, partial cds	K09285	OVM, ANT	AP2-like factor, ANT lineage	http://www.genome.jp/dbget-bin/www_bget?ko:K09285	Q38914	456	3.8e-44	AP2-like ethylene-responsive transcription factor ANT OS=Arabidopsis thaliana GN=ANT PE=1 SV=2	PF00847	AP2 domain	GO:0006355	regulation of transcription, DNA-templated	GO:0003700	transcription factor activity, sequence-specific DNA binding	GO:0005667	transcription factor complex	--	--
Cluster-44694.3_1	AP2-EREBP	Cluster-44694.3	12.44	5.54	8.67	0	0	0	0	31.42	29.43	0.39	0.17	0.24	0	0	0	0	1.09	1.03	1837	264688592	ACY74336.1	2065	1.2e-229	putative aintegumenta [Artemisia annua]	264688591	GQ468547.1	1253	0	Artemisia annua putative aintegumenta (ANT) mRNA, partial cds	K09285	OVM, ANT	AP2-like factor, ANT lineage	http://www.genome.jp/dbget-bin/www_bget?ko:K09285	Q38914	963	1.1e-102	AP2-like ethylene-responsive transcription factor ANT OS=Arabidopsis thaliana GN=ANT PE=1 SV=2	PF00847	AP2 domain	GO:0006355	regulation of transcription, DNA-templated	GO:0003700	transcription factor activity, sequence-specific DNA binding	GO:0005667	transcription factor complex	--	--
Cluster-45536.10032_0	AP2-EREBP	Cluster-45536.10032	503	485	626	485	547	201	472	735	817	31.75	29.49	34.22	24.8	26.11	10.38	32.21	51.25	57.45	1041	432332464	AGB07589.1	698	2.3e-71	ethylene-responsive transcription factor 6 [Artemisia annua]	432332463	JQ797711.1	623	0	Artemisia annua ethylene-responsive transcription factor 6 (ERF6) mRNA, complete cds	K09286	EREBP	EREBP-like factor	http://www.genome.jp/dbget-bin/www_bget?ko:K09286	Q84XB3	517	3.1e-51	Ethylene-responsive transcription factor 1 OS=Solanum lycopersicum GN=ERF1 PE=2 SV=1	PF00847	AP2 domain	GO:0006355	regulation of transcription, DNA-templated	GO:0003700	transcription factor activity, sequence-specific DNA binding	GO:0005667	transcription factor complex	--	--
Cluster-45536.110238_1	AP2-EREBP	Cluster-45536.110238	1359.9	1442.27	1609.53	1274.28	1633.86	1311.39	1156.59	788.84	902	99.2	101.29	101.76	75.51	90.37	78.36	91.34	63.7	73.44	933	747042608	XP_011079396.1	637	2.4e-64	PREDICTED: ethylene-responsive transcription factor RAP2-12-like [Sesamum indicum]>gi|747042610|ref|XP_011079401.1| PREDICTED: ethylene-responsive transcription factor RAP2-12-like [Sesamum indicum]	365192895	JN984931.1	108	3.7865e-47	Atriplex canescens dehydration-responsive element binding protein mRNA, complete cds	K09286	EREBP	EREBP-like factor	http://www.genome.jp/dbget-bin/www_bget?ko:K09286	Q9LUM4	492	2.2e-48	Ethylene-responsive transcription factor RAP2-2 OS=Arabidopsis thaliana GN=RAP2-2 PE=1 SV=2	PF00847	AP2 domain	GO:0006355	regulation of transcription, DNA-templated	GO:0003700	transcription factor activity, sequence-specific DNA binding	GO:0005667	transcription factor complex	--	--
Cluster-45536.13242_5	AP2-EREBP	Cluster-45536.13242	266	238	284	234	306	180	59	34	20	15.09	13.01	13.95	10.74	13.11	8.35	3.62	2.13	1.26	1131	432332462	AGB07588.1	357	8.6e-32	ethylene-responsive transcription factor 5 [Artemisia annua]	--	--	--	--	--	K09286	EREBP	EREBP-like factor	http://www.genome.jp/dbget-bin/www_bget?ko:K09286	Q40478	296	1.4e-25	Ethylene-responsive transcription factor 5 OS=Nicotiana tabacum GN=ERF5 PE=2 SV=1	PF01080//PF00847	Presenilin//AP2 domain	GO:0006355	regulation of transcription, DNA-templated	GO:0004190//GO:0003700	aspartic-type endopeptidase activity//transcription factor activity, sequence-specific DNA binding	GO:0016021//GO:0005667	integral component of membrane//transcription factor complex	--	--
Cluster-45536.145309_3	AP2-EREBP	Cluster-45536.145309	273.62	180.39	333.53	153.31	273.33	285.23	243.32	104.79	182.56	10.05	6.39	10.59	4.53	7.54	8.55	9.63	4.23	7.43	1617	731329357	XP_010675550.1	209	1.8e-14	PREDICTED: ethylene-responsive transcription factor 8 [Beta vulgaris subsp. vulgaris]>gi|870861866|gb|KMT13125.1| hypothetical protein BVRB_4g086670 [Beta vulgaris subsp. vulgaris]	219109479	AC215219.3	35	2.53527e-06	Homo sapiens FOSMID clone ABC7-42389800N19 from chromosome 12, complete sequence	K09286	EREBP	EREBP-like factor	http://www.genome.jp/dbget-bin/www_bget?ko:K09286	Q9C5I3	200	2.8e-14	Ethylene-responsive transcription factor 11 OS=Arabidopsis thaliana GN=ERF11 PE=2 SV=1	PF00847//PF04567	AP2 domain//RNA polymerase Rpb2, domain 5	GO:0006351//GO:0006355	transcription, DNA-templated//regulation of transcription, DNA-templated	GO:0003700	transcription factor activity, sequence-specific DNA binding	GO:0005667	transcription factor complex	--	--
Cluster-45536.145310_3	AP2-EREBP	Cluster-45536.145310	245.57	401	392.54	259.54	237.47	214.35	169.06	132.49	46.69	9.12	14.37	12.6	7.76	6.62	6.5	6.77	5.41	1.92	1601	297851288	XP_002893525.1	212	8e-15	hypothetical protein ARALYDRAFT_473051 [Arabidopsis lyrata subsp. lyrata]>gi|297339367|gb|EFH69784.1| hypothetical protein ARALYDRAFT_473051, partial [Arabidopsis lyrata subsp. lyrata]	--	--	--	--	--	K09286	EREBP	EREBP-like factor	http://www.genome.jp/dbget-bin/www_bget?ko:K09286	Q9C5I3	209	2.5e-15	Ethylene-responsive transcription factor 11 OS=Arabidopsis thaliana GN=ERF11 PE=2 SV=1	PF00847//PF04567	AP2 domain//RNA polymerase Rpb2, domain 5	GO:0006351//GO:0006355	transcription, DNA-templated//regulation of transcription, DNA-templated	GO:0003700	transcription factor activity, sequence-specific DNA binding	GO:0005667	transcription factor complex	--	--
Cluster-45536.145314_3	AP2-EREBP	Cluster-45536.145314	226.55	145.68	183.61	357.09	440.09	303.53	182.1	159.7	235.54	8.71	5.4	6.1	11.05	12.71	9.53	7.55	6.75	10.04	1555	297851288	XP_002893525.1	212	7.8e-15	hypothetical protein ARALYDRAFT_473051 [Arabidopsis lyrata subsp. lyrata]>gi|297339367|gb|EFH69784.1| hypothetical protein ARALYDRAFT_473051, partial [Arabidopsis lyrata subsp. lyrata]	--	--	--	--	--	K09286	EREBP	EREBP-like factor	http://www.genome.jp/dbget-bin/www_bget?ko:K09286	Q9C5I3	209	2.4e-15	Ethylene-responsive transcription factor 11 OS=Arabidopsis thaliana GN=ERF11 PE=2 SV=1	PF00847	AP2 domain	GO:0006355	regulation of transcription, DNA-templated	GO:0003700	transcription factor activity, sequence-specific DNA binding	GO:0005667	transcription factor complex	--	--
Cluster-45536.147595_3	AP2-EREBP	Cluster-45536.147595	820	933	1017	2101	2152	1698	647	429	522	58.72	64.32	63.11	122.15	116.79	99.58	50.15	34	41.71	946	697181871	XP_009599928.1	416	1e-38	PREDICTED: ethylene-responsive transcription factor ERF011-like [Nicotiana tomentosiformis]	--	--	--	--	--	K09286	EREBP	EREBP-like factor	http://www.genome.jp/dbget-bin/www_bget?ko:K09286	Q9SW63	313	1.3e-27	Ethylene-responsive transcription factor RAP2-10 OS=Arabidopsis thaliana GN=RAP2-10 PE=2 SV=1	PF01244//PF00847	Membrane dipeptidase (Peptidase family M19)//AP2 domain	GO:0006355//GO:0006508	regulation of transcription, DNA-templated//proteolysis	GO:0016805//GO:0003700	dipeptidase activity//transcription factor activity, sequence-specific DNA binding	GO:0005667	transcription factor complex	--	--
Cluster-45536.149545_2	AP2-EREBP	Cluster-45536.149545	0	0	0	0	0	0	14.97	14.98	7.46	0	0	0	0	0	0	0.85	0.87	0.44	1196	584478826	AHJ08576.1	552	2.2e-54	DREB5-like protein [Cichorium intybus]	848903722	XM_012996148.1	80	1.79593e-31	PREDICTED: Erythranthe guttatus ethylene-responsive transcription factor RAP2-1 (LOC105971301), mRNA	K09286	EREBP	EREBP-like factor	http://www.genome.jp/dbget-bin/www_bget?ko:K09286	Q9FH94	397	2.9e-37	Ethylene-responsive transcription factor ERF010 OS=Arabidopsis thaliana GN=ERF010 PE=2 SV=1	PF00847	AP2 domain	GO:0006355	regulation of transcription, DNA-templated	GO:0003700	transcription factor activity, sequence-specific DNA binding	GO:0005667	transcription factor complex	--	--
Cluster-45536.164874_4	AP2-EREBP	Cluster-45536.164874	322.91	295.53	385.43	283.06	611.56	400.51	48.91	87.72	37.12	13.65	12.05	14.09	9.64	19.44	13.83	2.23	4.08	1.74	1436	823246609	XP_012455978.1	450	1.8e-42	PREDICTED: ethylene-responsive transcription factor RAP2-3 [Gossypium raimondii]>gi|763805791|gb|KJB72729.1| hypothetical protein B456_011G193600 [Gossypium raimondii]	--	--	--	--	--	K09286	EREBP	EREBP-like factor	http://www.genome.jp/dbget-bin/www_bget?ko:K09286	P42736	344	5e-31	Ethylene-responsive transcription factor RAP2-3 OS=Arabidopsis thaliana GN=RAP2-3 PE=1 SV=2	PF02694//PF03286//PF00847	Uncharacterised BCR, YnfA/UPF0060 family//Pox virus Ag35 surface protein//AP2 domain	GO:0006355	regulation of transcription, DNA-templated	GO:0003700	transcription factor activity, sequence-specific DNA binding	GO:0016020//GO:0019031//GO:0005667	membrane//viral envelope//transcription factor complex	--	--
Cluster-45536.167175_4	AP2-EREBP	Cluster-45536.167175	0	35.77	0	0	0.09	42.56	0	0.01	9.67	0	0.84	0	0	0	0.85	0	0	0.26	2316	731392445	XP_010651097.1	919	1.2e-96	PREDICTED: ethylene-responsive transcription factor RAP2-7 isoform X2 [Vitis vinifera]	731392444	XM_010652795.1	226	2.43573e-112	PREDICTED: Vitis vinifera ethylene-responsive transcription factor RAP2-7 (LOC100246815), transcript variant X2, mRNA	K09284	AP2	AP2-like factor, euAP2 lineage	http://www.genome.jp/dbget-bin/www_bget?ko:K09284	Q9SK03	699	5.5e-72	Ethylene-responsive transcription factor RAP2-7 OS=Arabidopsis thaliana GN=RAP2-7 PE=2 SV=2	PF00847	AP2 domain	GO:0006355	regulation of transcription, DNA-templated	GO:0003700	transcription factor activity, sequence-specific DNA binding	GO:0005667	transcription factor complex	--	--
Cluster-45536.167176_4	AP2-EREBP	Cluster-45536.167176	0	7.12	0	0	0.88	4.06	0	1.65	10.08	0	0.14	0	0	0.01	0.07	0	0.04	0.23	2698	571492489	XP_006592245.1	556	1.7e-54	PREDICTED: ethylene-responsive transcription factor RAP2-7-like isoform X5 [Glycine max]	357472460	XM_003606467.1	203	1.73462e-99	Medicago truncatula Transcription factor APETALA2 (MTR_4g061200) mRNA, complete cds	K09284	AP2	AP2-like factor, euAP2 lineage	http://www.genome.jp/dbget-bin/www_bget?ko:K09284	Q9SK03	528	4.3e-52	Ethylene-responsive transcription factor RAP2-7 OS=Arabidopsis thaliana GN=RAP2-7 PE=2 SV=2	PF00847	AP2 domain	GO:0006355	regulation of transcription, DNA-templated	GO:0003700	transcription factor activity, sequence-specific DNA binding	GO:0005667	transcription factor complex	--	--
Cluster-45536.179768_2	AP2-EREBP	Cluster-45536.179768	150	134	136	57	115	78	312	356	289	8.61	7.41	6.76	2.65	4.98	3.66	19.34	22.54	18.46	1121	225437872	XP_002264523.1	590	8.2e-59	PREDICTED: ethylene-responsive transcription factor 1B [Vitis vinifera]	--	--	--	--	--	K14516	ERF1	ethylene-responsive transcription factor 1	http://www.genome.jp/dbget-bin/www_bget?ko:K14516	Q8LDC8	446	5.7e-43	Ethylene-responsive transcription factor 1B OS=Arabidopsis thaliana GN=ERF1B PE=1 SV=2	PF00847	AP2 domain	GO:0006355	regulation of transcription, DNA-templated	GO:0003700	transcription factor activity, sequence-specific DNA binding	GO:0005667	transcription factor complex	--	--
Cluster-45536.186929_2	AP2-EREBP	Cluster-45536.186929	1	2	1.62	2	3	3	66.34	155.24	174.6	0.07	0.14	0.1	0.12	0.16	0.18	5.19	12.41	14.07	940	502151553	XP_004508497.1	506	3.8e-49	PREDICTED: ethylene-responsive transcription factor WIN1-like [Cicer arietinum]	694330032	XM_009357460.1	72	3.92551e-27	PREDICTED: Pyrus x bretschneideri ethylene-responsive transcription factor SHINE 2-like (LOC103946697), mRNA	--	--	--	--	Q9XI33	484	1.9e-47	Ethylene-responsive transcription factor WIN1 OS=Arabidopsis thaliana GN=WIN1 PE=2 SV=1	PF00847//PF15323	AP2 domain//Developmental protein	GO:0048598//GO:0006355	embryonic morphogenesis//regulation of transcription, DNA-templated	GO:0003700	transcription factor activity, sequence-specific DNA binding	GO:0072669//GO:0005667	tRNA-splicing ligase complex//transcription factor complex	--	--
Cluster-45536.187822_1	AP2-EREBP	Cluster-45536.187822	16.64	16.02	29.41	45.45	36.96	33.88	17.28	33.21	32.78	0.92	0.85	1.4	2.03	1.54	1.53	1.03	2.02	2.01	1156	698482311	XP_009788087.1	352	3.4e-31	PREDICTED: ethylene-responsive transcription factor 12 [Nicotiana sylvestris]	--	--	--	--	--	--	--	--	--	Q94ID6	313	1.6e-27	Ethylene-responsive transcription factor 12 OS=Arabidopsis thaliana GN=ERF12 PE=2 SV=1	PF02154//PF00847	Flagellar motor switch protein FliM//AP2 domain	GO:0006355//GO:0071973	regulation of transcription, DNA-templated//bacterial-type flagellum-dependent cell motility	GO:0003700//GO:0003774	transcription factor activity, sequence-specific DNA binding//motor activity	GO:0009425//GO:0005667	bacterial-type flagellum basal body//transcription factor complex	--	--
Cluster-45536.187823_1	AP2-EREBP	Cluster-45536.187823	47.36	49.62	60.45	137.55	83.78	78.98	56.72	100.79	123.22	2.61	2.63	2.88	6.12	3.48	3.55	3.37	6.12	7.54	1159	645237279	XP_008225132.1	326	3.5e-28	PREDICTED: ethylene-responsive transcription factor 12 [Prunus mume]>gi|222427667|gb|ACM49843.1| ethylene responsive transcription factor 12 [Prunus salicina]	--	--	--	--	--	--	--	--	--	Q94ID6	313	1.6e-27	Ethylene-responsive transcription factor 12 OS=Arabidopsis thaliana GN=ERF12 PE=2 SV=1	PF00847//PF10426	AP2 domain//Recombination-activating protein 1 zinc-finger domain	GO:0006355	regulation of transcription, DNA-templated	GO:0003677//GO:0003700//GO:0016788//GO:0016881	DNA binding//transcription factor activity, sequence-specific DNA binding//hydrolase activity, acting on ester bonds//acid-amino acid ligase activity	GO:0005667//GO:0005634	transcription factor complex//nucleus	--	--
Cluster-45536.207768_2	AP2-EREBP	Cluster-45536.207768	0	0	1.38	0	0	0	25.66	27.76	48.4	0	0	0.06	0	0	0	1.43	1.58	2.78	1219	674936810	CDX96845.1	377	4.5e-34	BnaA08g23880D [Brassica napus]	123705925	AM474869.1	45	5.23842e-12	Vitis vinifera, whole genome shotgun sequence, contig VV78X123303.7, clone ENTAV 115	--	--	--	--	Q9XI33	356	1.7e-32	Ethylene-responsive transcription factor WIN1 OS=Arabidopsis thaliana GN=WIN1 PE=2 SV=1	PF00847	AP2 domain	GO:0006355	regulation of transcription, DNA-templated	GO:0003700	transcription factor activity, sequence-specific DNA binding	GO:0005667	transcription factor complex	--	--
Cluster-45536.210814_4	AP2-EREBP	Cluster-45536.210814	292	299	346	103	507	64	100	63	147	28.71	28.27	29.54	8.28	38.06	5.17	10.68	6.9	16.21	754	702345811	XP_010057052.1	352	2.2e-31	PREDICTED: pathogenesis-related genes transcriptional activator PTI5-like [Eucalyptus grandis]>gi|629108876|gb|KCW74022.1| hypothetical protein EUGRSUZ_E02651 [Eucalyptus grandis]	--	--	--	--	--	K14517	ERF2	ethylene-responsive transcription factor 2	http://www.genome.jp/dbget-bin/www_bget?ko:K14517	O04681	298	5.6e-26	Pathogenesis-related genes transcriptional activator PTI5 OS=Solanum lycopersicum GN=PTI5 PE=2 SV=1	PF00847	AP2 domain	GO:0006355	regulation of transcription, DNA-templated	GO:0003700	transcription factor activity, sequence-specific DNA binding	GO:0005667	transcription factor complex	--	--
Cluster-45536.216318_3	AP2-EREBP	Cluster-45536.216318	11	5.6	9	1	9.85	2.31	5.46	10.04	3.32	0.37	0.18	0.26	0.03	0.25	0.06	0.2	0.37	0.12	1758	698469630	XP_009783619.1	983	3.5e-104	PREDICTED: AP2-like ethylene-responsive transcription factor AIL6 [Nicotiana sylvestris]	698469629	XM_009785317.1	250	8.38035e-126	PREDICTED: Nicotiana sylvestris AP2-like ethylene-responsive transcription factor AIL6 (LOC104232180), mRNA	K09285	OVM, ANT	AP2-like factor, ANT lineage	http://www.genome.jp/dbget-bin/www_bget?ko:K09285	Q52QU2	874	2.1e-92	AP2-like ethylene-responsive transcription factor AIL6 OS=Arabidopsis thaliana GN=AIL6 PE=2 SV=1	PF00847	AP2 domain	GO:0006355	regulation of transcription, DNA-templated	GO:0003700	transcription factor activity, sequence-specific DNA binding	GO:0005667	transcription factor complex	--	--
Cluster-45536.216705_4	AP2-EREBP	Cluster-45536.216705	42.98	0	26.01	43.91	39.58	64.58	15.14	5	23.65	0.83	0	0.43	0.68	0.57	1.02	0.31	0.11	0.5	2858	297739654	CBI29836.3	703	1.7e-71	unnamed protein product [Vitis vinifera]	568879995	XM_006492864.1	217	3.03387e-107	PREDICTED: Citrus sinensis AP2-like ethylene-responsive transcription factor At2g41710-like (LOC102624476), mRNA	K09285	OVM, ANT	AP2-like factor, ANT lineage	http://www.genome.jp/dbget-bin/www_bget?ko:K09285	Q8GWK2	589	3.8e-59	AP2-like ethylene-responsive transcription factor At2g41710 OS=Arabidopsis thaliana GN=At2g41710 PE=2 SV=2	PF00847	AP2 domain	GO:0006355	regulation of transcription, DNA-templated	GO:0003700	transcription factor activity, sequence-specific DNA binding	GO:0005667	transcription factor complex	--	--
Cluster-45536.216709_1	AP2-EREBP	Cluster-45536.216709	66.9	72.84	118.33	376.41	182.17	298.04	280	241.04	343.5	2.82	2.96	4.32	12.8	5.78	10.28	12.74	11.19	16.09	1438	432332462	AGB07588.1	1071	1.8e-114	ethylene-responsive transcription factor 5 [Artemisia annua]	432332461	JQ797710.1	775	0	Artemisia annua ethylene-responsive transcription factor 5 (ERF5) mRNA, complete cds	K09286	EREBP	EREBP-like factor	http://www.genome.jp/dbget-bin/www_bget?ko:K09286	Q9LW48	461	1.3e-44	Ethylene-responsive transcription factor 5 OS=Nicotiana sylvestris GN=ERF5 PE=2 SV=1	PF00847	AP2 domain	GO:0006355	regulation of transcription, DNA-templated	GO:0003700	transcription factor activity, sequence-specific DNA binding	GO:0005667	transcription factor complex	--	--
Cluster-45536.239637_5	AP2-EREBP	Cluster-45536.239637	626	628	774	702	928	857	178	205	265	28.26	27.33	30.22	25.55	31.53	31.62	8.67	10.19	13.28	1360	658019363	XP_008345035.1	329	1.8e-28	PREDICTED: ethylene-responsive transcription factor 3-like [Malus domestica]	--	--	--	--	--	K09286	EREBP	EREBP-like factor	http://www.genome.jp/dbget-bin/www_bget?ko:K09286	Q9SXS8	295	2.3e-25	Ethylene-responsive transcription factor 3 OS=Nicotiana tabacum GN=ERF3 PE=2 SV=1	PF00847	AP2 domain	GO:0006355	regulation of transcription, DNA-templated	GO:0003700	transcription factor activity, sequence-specific DNA binding	GO:0005667	transcription factor complex	--	--
Cluster-45536.245690_3	AP2-EREBP	Cluster-45536.245690	1	2	7	11	11	12	58	10	11	0.1	0.18	0.58	0.85	0.8	0.94	5.98	1.06	1.17	772	747041262	XP_011072131.1	420	2.9e-39	PREDICTED: ethylene-responsive transcription factor ERF027 [Sesamum indicum]	595858059	XM_007210608.1	57	6.97073e-19	Prunus persica hypothetical protein (PRUPE_ppa022712mg) mRNA, complete cds	--	--	--	--	Q9FJ90	343	3.5e-31	Ethylene-responsive transcription factor ERF025 OS=Arabidopsis thaliana GN=ERF025 PE=2 SV=1	PF00847	AP2 domain	GO:0006355	regulation of transcription, DNA-templated	GO:0003700	transcription factor activity, sequence-specific DNA binding	GO:0005667	transcription factor complex	--	--
Cluster-45536.26694_4	AP2-EREBP	Cluster-45536.26694	18	24	29	37	29	29	3	2	13	0.69	0.88	0.96	1.14	0.83	0.9	0.12	0.08	0.55	1565	743922187	XP_011005172.1	473	4.2e-45	PREDICTED: ethylene-responsive transcription factor ERF021-like [Populus euphratica]	255587153	XM_002534112.1	55	1.86883e-17	Ricinus communis DNA binding protein, putative, mRNA	--	--	--	--	Q9C9I2	382	2.1e-35	Ethylene-responsive transcription factor ERF021 OS=Arabidopsis thaliana GN=ERF021 PE=2 SV=1	PF00847	AP2 domain	GO:0006355	regulation of transcription, DNA-templated	GO:0003700	transcription factor activity, sequence-specific DNA binding	GO:0005667	transcription factor complex	--	--
Cluster-45536.33050_1	AP2-EREBP	Cluster-45536.33050	0	0	3	0	0	0	0	0	0	0	0	2.4	0	0	0	0	0	0	293	674954807	CDX78387.1	209	3.2e-15	BnaA03g02990D [Brassica napus]	697188288	XM_009604888.1	73	3.13315e-28	PREDICTED: Nicotiana tomentosiformis AP2-like ethylene-responsive transcription factor AIL6 (LOC104098218), mRNA	K09285	OVM, ANT	AP2-like factor, ANT lineage	http://www.genome.jp/dbget-bin/www_bget?ko:K09285	Q6J9N8	197	1.1e-14	AP2-like ethylene-responsive transcription factor AIL7 OS=Arabidopsis thaliana GN=AIL7 PE=2 SV=2	PF02798//PF00847	Glutathione S-transferase, N-terminal domain//AP2 domain	GO:0006355	regulation of transcription, DNA-templated	GO:0005515//GO:0003700	protein binding//transcription factor activity, sequence-specific DNA binding	GO:0005667	transcription factor complex	--	--
Cluster-45536.35057_4	AP2-EREBP	Cluster-45536.35057	0	0	2.05	6.83	0	0	0.3	0	0.06	0	0	0.05	0.15	0	0	0.01	0	0	2122	743925437	XP_011006856.1	790	1e-81	PREDICTED: floral homeotic protein APETALA 2-like [Populus euphratica]>gi|743925439|ref|XP_011006857.1| PREDICTED: floral homeotic protein APETALA 2-like [Populus euphratica]	28894444	AY223519.1	255	1.68661e-128	Antirrhinum majus LIPLESS2 (lip2) mRNA, complete cds	K09284	AP2	AP2-like factor, euAP2 lineage	http://www.genome.jp/dbget-bin/www_bget?ko:K09284	P47927	697	8.6e-72	Floral homeotic protein APETALA 2 OS=Arabidopsis thaliana GN=AP2 PE=1 SV=1	PF08039//PF00847	Mitochondrial proteolipid//AP2 domain	GO:0006355	regulation of transcription, DNA-templated	GO:0003700	transcription factor activity, sequence-specific DNA binding	GO:0005667//GO:0005739	transcription factor complex//mitochondrion	--	--
Cluster-45536.4351_4	AP2-EREBP	Cluster-45536.4351	51	62	60	18	40	61	6	27	22	3.27	3.83	3.33	0.93	1.94	3.2	0.42	1.91	1.57	1029	720072883	XP_010278524.1	486	8.7e-47	PREDICTED: dehydration-responsive element-binding protein 1D-like [Nelumbo nucifera]	685365193	XM_009118482.1	48	9.46493e-14	PREDICTED: Brassica rapa ethylene-responsive transcription factor ERF035 (LOC103841898), mRNA	--	--	--	--	Q9FJ93	378	4e-35	Dehydration-responsive element-binding protein 1D OS=Arabidopsis thaliana GN=DREB1D PE=2 SV=1	PF00847	AP2 domain	GO:0006355	regulation of transcription, DNA-templated	GO:0003700	transcription factor activity, sequence-specific DNA binding	GO:0005667	transcription factor complex	--	--
Cluster-45536.5938_1	AP2-EREBP	Cluster-45536.5938	12.15	0.01	0	0.01	0	0	0	0	0	0.34	0	0	0	0	0	0	0	0	2051	359483478	XP_002269427.2	1104	3.8e-118	PREDICTED: uncharacterized oxidoreductase C663.09c [Vitis vinifera]>gi|297740911|emb|CBI31093.3| unnamed protein product [Vitis vinifera]	697163788	XM_009592420.1	268	9.66768e-136	PREDICTED: Nicotiana tomentosiformis uncharacterized oxidoreductase C24B10.20 (LOC104087855), transcript variant X1, mRNA	--	--	--	--	Q9M644	320	4.3e-28	Ethylene-responsive transcription factor LEP OS=Arabidopsis thaliana GN=LEP PE=2 SV=1	PF00847//PF00106	AP2 domain//short chain dehydrogenase	GO:0008152//GO:0006355//GO:0055114	metabolic process//regulation of transcription, DNA-templated//oxidation-reduction process	GO:0003700//GO:0016491//GO:0000166	transcription factor activity, sequence-specific DNA binding//oxidoreductase activity//nucleotide binding	GO:0005667	transcription factor complex	KOG1611	Predicted short chain-type dehydrogenase
Cluster-45536.63701_4	AP2-EREBP	Cluster-45536.63701	8.41	13.27	34.86	23.75	14.54	20.83	69.97	118.22	114.24	0.19	0.29	0.69	0.44	0.25	0.39	1.73	2.98	2.91	2436	571492489	XP_006592245.1	556	1.6e-54	PREDICTED: ethylene-responsive transcription factor RAP2-7-like isoform X5 [Glycine max]	357472460	XM_003606467.1	203	1.56504e-99	Medicago truncatula Transcription factor APETALA2 (MTR_4g061200) mRNA, complete cds	K09284	AP2	AP2-like factor, euAP2 lineage	http://www.genome.jp/dbget-bin/www_bget?ko:K09284	Q9SK03	528	3.9e-52	Ethylene-responsive transcription factor RAP2-7 OS=Arabidopsis thaliana GN=RAP2-7 PE=2 SV=2	PF00847	AP2 domain	GO:0006355	regulation of transcription, DNA-templated	GO:0003700	transcription factor activity, sequence-specific DNA binding	GO:0005667	transcription factor complex	--	--
Cluster-45536.65633_2	AP2-EREBP	Cluster-45536.65633	1.56	0	0	0	18.13	0	0	29.43	18.91	0.09	0	0	0	0.79	0	0	1.89	1.22	1111	460403173	XP_004247071.1	609	5.1e-61	PREDICTED: ethylene-responsive transcription factor-like protein At4g13040 isoform X2 [Solanum lycopersicum]	573919334	XM_006647219.1	100	1.27019e-42	PREDICTED: Oryza brachyantha ethylene-responsive transcription factor-like protein At4g13040-like (LOC102713441), mRNA	--	--	--	--	Q56XP9	422	3.4e-40	Ethylene-responsive transcription factor-like protein At4g13040 OS=Arabidopsis thaliana GN=At4g13040 PE=2 SV=2	PF00847//PF08831//PF02115	AP2 domain//Class II MHC-associated invariant chain trimerisation domain//RHO protein GDP dissociation inhibitor	GO:0019882//GO:0006886//GO:0006955//GO:0007165//GO:0006355	antigen processing and presentation//intracellular protein transport//immune response//signal transduction//regulation of transcription, DNA-templated	GO:0005094//GO:0042289//GO:0003700	Rho GDP-dissociation inhibitor activity//MHC class II protein binding//transcription factor activity, sequence-specific DNA binding	GO:0005667//GO:0005737//GO:0016020//GO:0042613	transcription factor complex//cytoplasm//membrane//MHC class II protein complex	--	--
Cluster-45536.67355_1	AP2-EREBP	Cluster-45536.67355	0	0	3.27	0	0	0	11.3	25.45	7.56	0	0	0.08	0	0	0	0.33	0.75	0.23	2113	743843733	XP_011027029.1	523	9.1e-51	PREDICTED: ethylene-responsive transcription factor RAP2-7 isoform X3 [Populus euphratica]	802539968	XM_012218287.1	98	3.16925e-41	PREDICTED: Jatropha curcas AP2-like ethylene-responsive transcription factor TOE3 (LOC105635241), transcript variant X2, mRNA	K09284	AP2	AP2-like factor, euAP2 lineage	http://www.genome.jp/dbget-bin/www_bget?ko:K09284	Q9SK03	371	5.4e-34	Ethylene-responsive transcription factor RAP2-7 OS=Arabidopsis thaliana GN=RAP2-7 PE=2 SV=2	PF00847	AP2 domain	GO:0006355	regulation of transcription, DNA-templated	GO:0003700	transcription factor activity, sequence-specific DNA binding	GO:0005667	transcription factor complex	--	--
Cluster-45536.67356_1	AP2-EREBP	Cluster-45536.67356	0	0	0	0	0	0	17.3	0	11.95	0	0	0	0	0	0	0.53	0	0.37	2031	731392445	XP_010651097.1	580	2.2e-57	PREDICTED: ethylene-responsive transcription factor RAP2-7 isoform X2 [Vitis vinifera]	590705081	XM_007047275.1	88	1.10266e-35	Theobroma cacao Transcription factor APETALA2 isoform 1 (TCM_000665) mRNA, complete cds	K09284	AP2	AP2-like factor, euAP2 lineage	http://www.genome.jp/dbget-bin/www_bget?ko:K09284	Q9SK03	386	9.4e-36	Ethylene-responsive transcription factor RAP2-7 OS=Arabidopsis thaliana GN=RAP2-7 PE=2 SV=2	PF00847	AP2 domain	GO:0006355	regulation of transcription, DNA-templated	GO:0003700	transcription factor activity, sequence-specific DNA binding	GO:0005667	transcription factor complex	--	--
Cluster-45536.67359_1	AP2-EREBP	Cluster-45536.67359	70.02	77.49	95.88	106.15	76.2	86.53	379.81	275.9	286.5	2.22	2.37	2.63	2.7	1.81	2.24	12.96	9.6	10.06	1835	731392445	XP_010651097.1	782	7.3e-81	PREDICTED: ethylene-responsive transcription factor RAP2-7 isoform X2 [Vitis vinifera]	590590134	XM_007016586.1	180	7.16201e-87	Theobroma cacao AP2.7 isoform 3 (TCM_042000) mRNA, complete cds	K09284	AP2	AP2-like factor, euAP2 lineage	http://www.genome.jp/dbget-bin/www_bget?ko:K09284	Q9SK03	539	1.5e-53	Ethylene-responsive transcription factor RAP2-7 OS=Arabidopsis thaliana GN=RAP2-7 PE=2 SV=2	PF00847	AP2 domain	GO:0006355	regulation of transcription, DNA-templated	GO:0003700	transcription factor activity, sequence-specific DNA binding	GO:0005667	transcription factor complex	--	--
Cluster-45536.96058_2	AP2-EREBP	Cluster-45536.96058	53	36	46	127	84	113	269	133	219	2.43	1.59	1.83	4.7	2.9	4.24	13.31	6.72	11.16	1342	375127218	AFA36063.1	472	4.7e-45	AP2-ERF transcription factor [Artemisia annua]	806638582	NM_001247889.2	35	2.09456e-06	Solanum lycopersicum ethylene responsive element binding protein (EREB), mRNA	K14516	ERF1	ethylene-responsive transcription factor 1	http://www.genome.jp/dbget-bin/www_bget?ko:K14516	Q8LDC8	375	1.2e-34	Ethylene-responsive transcription factor 1B OS=Arabidopsis thaliana GN=ERF1B PE=1 SV=2	PF00847	AP2 domain	GO:0006355	regulation of transcription, DNA-templated	GO:0003700	transcription factor activity, sequence-specific DNA binding	GO:0005667	transcription factor complex	--	--
Cluster-45536.995_1	AP2-EREBP	Cluster-45536.995	0	0	0	6.29	0	6	0	1	3	0	0	0	0.26	0	0.26	0	0.06	0.17	1210	641844630	KDO63523.1	383	9e-35	hypothetical protein CISIN_1g037093mg [Citrus sinensis]	332189094	CP002684.1	67	3.06305e-24	Arabidopsis thaliana chromosome 1 sequence	K09286	EREBP	EREBP-like factor	http://www.genome.jp/dbget-bin/www_bget?ko:K09286	Q9M644	320	2.5e-28	Ethylene-responsive transcription factor LEP OS=Arabidopsis thaliana GN=LEP PE=2 SV=1	PF00847	AP2 domain	GO:0006355	regulation of transcription, DNA-templated	GO:0003700	transcription factor activity, sequence-specific DNA binding	GO:0005667	transcription factor complex	--	--
Cluster-4629.0_5	AP2-EREBP	Cluster-4629.0	9	11.97	15.08	6	4	5	2	0	0	1.1	1.41	1.61	0.6	0.38	0.5	0.27	0	0	653	90109878	ABD90467.1	733	1.3e-75	dehydration-responsive element-binding protein 1B [Chrysanthemum x morifolium]	90109877	DQ430763.1	491	0	Chrysanthemum x morifolium dehydration-responsive element-binding protein 1B (DREB1B) mRNA, complete cds	K09286	EREBP	EREBP-like factor	http://www.genome.jp/dbget-bin/www_bget?ko:K09286	Q9FJ93	385	4e-36	Dehydration-responsive element-binding protein 1D OS=Arabidopsis thaliana GN=DREB1D PE=2 SV=1	PF00847//PF01515	AP2 domain//Phosphate acetyl/butaryl transferase	GO:0006355//GO:0008152	regulation of transcription, DNA-templated//metabolic process	GO:0016746//GO:0003700	transferase activity, transferring acyl groups//transcription factor activity, sequence-specific DNA binding	GO:0005667	transcription factor complex	--	--
Cluster-49231.0_3	AP2-EREBP	Cluster-49231.0	0	6	4.03	2	2	1	2	0	0	0	0.7	0.42	0.2	0.19	0.1	0.26	0	0	658	584478822	AHJ08574.1	407	8e-38	DREB2-like protein [Cichorium intybus]	--	--	--	--	--	--	--	--	--	Q5W6R4	362	1.9e-33	Dehydration-responsive element-binding protein 2B OS=Oryza sativa subsp. japonica GN=DREB2B PE=2 SV=2	PF00847	AP2 domain	GO:0006355	regulation of transcription, DNA-templated	GO:0003700	transcription factor activity, sequence-specific DNA binding	GO:0005667	transcription factor complex	--	--
Cluster-49231.1_3	AP2-EREBP	Cluster-49231.1	2	3	0	2	4	1	2	0	5	0.3	0.43	0	0.25	0.46	0.12	0.33	0	0.85	577	729351808	XP_010543703.1	336	1.2e-29	PREDICTED: dehydration-responsive element-binding protein 2A-like [Tarenaya hassleriana]	--	--	--	--	--	K09286	EREBP	EREBP-like factor	http://www.genome.jp/dbget-bin/www_bget?ko:K09286	O82132	316	3.5e-28	Dehydration-responsive element-binding protein 2A OS=Arabidopsis thaliana GN=DREB2A PE=1 SV=1	PF00847	AP2 domain	GO:0006355	regulation of transcription, DNA-templated	GO:0003700	transcription factor activity, sequence-specific DNA binding	GO:0005667	transcription factor complex	--	--
Cluster-52802.0_1	AP2-EREBP	Cluster-52802.0	0	0	0	0	0	0	2	5	3	0	0	0	0	0	0	0.27	0.69	0.42	649	697111324	XP_009609535.1	286	8.5e-24	PREDICTED: ethylene-responsive transcription factor 2-like [Nicotiana tomentosiformis]	--	--	--	--	--	K09286	EREBP	EREBP-like factor	http://www.genome.jp/dbget-bin/www_bget?ko:K09286	Q8L9K1	264	4.2e-22	Ethylene-responsive transcription factor 13 OS=Arabidopsis thaliana GN=ERF13 PE=2 SV=2	--	--	--	--	--	--	--	--	--	--
Cluster-55467.0_4	AP2-EREBP	Cluster-55467.0	0	8.71	2.1	0	0	0	0	1.7	2.12	0	0.24	0.05	0	0	0	0	0.05	0.07	2044	743925437	XP_011006856.1	790	9.7e-82	PREDICTED: floral homeotic protein APETALA 2-like [Populus euphratica]>gi|743925439|ref|XP_011006857.1| PREDICTED: floral homeotic protein APETALA 2-like [Populus euphratica]	28894444	AY223519.1	255	1.62357e-128	Antirrhinum majus LIPLESS2 (lip2) mRNA, complete cds	K09284	AP2	AP2-like factor, euAP2 lineage	http://www.genome.jp/dbget-bin/www_bget?ko:K09284	P47927	697	8.2e-72	Floral homeotic protein APETALA 2 OS=Arabidopsis thaliana GN=AP2 PE=1 SV=1	PF00847//PF08039	AP2 domain//Mitochondrial proteolipid	GO:0006355	regulation of transcription, DNA-templated	GO:0003700	transcription factor activity, sequence-specific DNA binding	GO:0005739//GO:0005667	mitochondrion//transcription factor complex	--	--
Cluster-567.1_1	AP2-EREBP	Cluster-567.1	0	2	2	0	4	0	0	6	0	0	0.45	0.41	0	0.74	0	0	1.61	0	455	823195201	XP_012492552.1	367	2.4e-33	PREDICTED: ethylene-responsive transcription factor RAP2-11-like [Gossypium raimondii]>gi|763777490|gb|KJB44613.1| hypothetical protein B456_007G260900 [Gossypium raimondii]	663673439	HG975440.1	83	1.40395e-33	Solanum pennellii chromosome ch01, complete genome	K09286	EREBP	EREBP-like factor	http://www.genome.jp/dbget-bin/www_bget?ko:K09286	Q6J9S1	293	1.3e-25	Ethylene-responsive transcription factor RAP2-11 OS=Arabidopsis thaliana GN=RAP2-11 PE=2 SV=1	PF00847	AP2 domain	GO:0006355	regulation of transcription, DNA-templated	GO:0003700	transcription factor activity, sequence-specific DNA binding	GO:0005667	transcription factor complex	--	--
Cluster-11747.0_3	AP2-EREBP	Cluster-11747.0	10.57	9.09	9.59	1	0	0	0	0	0	0.52	0.43	0.4	0.04	0	0	0	0	0	1276	46241282	AAS82861.1	528	1.4e-51	DREB2 transcription factor [Helianthus annuus]	593219408	XM_007132529.1	68	8.99479e-25	Phaseolus vulgaris hypothetical protein (PHAVU_011G107800g) mRNA, complete cds	--	--	--	--	Q0JQF7	340	1.3e-30	Dehydration-responsive element-binding protein 2A OS=Oryza sativa subsp. japonica GN=DREB2A PE=2 SV=1	PF00847	AP2 domain	GO:0006355	regulation of transcription, DNA-templated	GO:0003700	transcription factor activity, sequence-specific DNA binding	GO:0005667	transcription factor complex	--	--
Cluster-16865.0_4	AP2-EREBP	Cluster-16865.0	0	0	0	0	3	0	0	2	0	0	0	0	0	0.13	0	0	0.13	0	1118	432332458	AGB07586.1	1441	1.7e-157	ORA [Artemisia annua]	432332457	JQ797708.1	912	0	Artemisia annua ORA mRNA, complete cds	K09286	EREBP	EREBP-like factor	http://www.genome.jp/dbget-bin/www_bget?ko:K09286	Q8L9K1	223	4.1e-17	Ethylene-responsive transcription factor 13 OS=Arabidopsis thaliana GN=ERF13 PE=2 SV=2	PF00847	AP2 domain	GO:0006355	regulation of transcription, DNA-templated	GO:0003700	transcription factor activity, sequence-specific DNA binding	GO:0005667	transcription factor complex	--	--
Cluster-23556.1_2	AP2-EREBP	Cluster-23556.1	42	65	45	11	32	4	1	0	4	2.83	4.22	2.63	0.6	1.64	0.22	0.07	0	0.3	989	747045516	XP_011094429.1	312	1.2e-26	PREDICTED: ethylene-responsive transcription factor 1-like [Sesamum indicum]	--	--	--	--	--	K09286	EREBP	EREBP-like factor	http://www.genome.jp/dbget-bin/www_bget?ko:K09286	Q8L9K1	281	6.9e-24	Ethylene-responsive transcription factor 13 OS=Arabidopsis thaliana GN=ERF13 PE=2 SV=2	PF00847	AP2 domain	GO:0006355	regulation of transcription, DNA-templated	GO:0003700	transcription factor activity, sequence-specific DNA binding	GO:0005667	transcription factor complex	--	--
Cluster-24461.0_5	AP2-EREBP	Cluster-24461.0	5	6	4	1	14	11	0	11	14	0.3	0.34	0.21	0.05	0.63	0.53	0	0.72	0.92	1092	743869528	XP_011033305.1	666	1.2e-67	PREDICTED: dehydration-responsive element-binding protein 2F-like [Populus euphratica]	--	--	--	--	--	--	--	--	--	Q9SVX5	521	1.1e-51	Dehydration-responsive element-binding protein 2F OS=Arabidopsis thaliana GN=DREB2F PE=2 SV=1	PF11744//PF00847//PF15460	Aluminium activated malate transporter//AP2 domain//Something about silencing, SAS, complex subunit 4	GO:0016573//GO:0006355//GO:0015743	histone acetylation//regulation of transcription, DNA-templated//malate transport	GO:0003700	transcription factor activity, sequence-specific DNA binding	GO:0005667	transcription factor complex	--	--
Cluster-24801.0_4	AP2-EREBP	Cluster-24801.0	3	0	0	0	0	0	0	0	8.63	0.16	0	0	0	0	0	0	0	0.53	1163	432332458	AGB07586.1	1555	1.1e-170	ORA [Artemisia annua]	432332457	JQ797708.1	997	0	Artemisia annua ORA mRNA, complete cds	K09286	EREBP	EREBP-like factor	http://www.genome.jp/dbget-bin/www_bget?ko:K09286	Q8L9K1	223	4.3e-17	Ethylene-responsive transcription factor 13 OS=Arabidopsis thaliana GN=ERF13 PE=2 SV=2	PF00847	AP2 domain	GO:0006355	regulation of transcription, DNA-templated	GO:0003700	transcription factor activity, sequence-specific DNA binding	GO:0005667	transcription factor complex	--	--
Cluster-27516.0_4	AP2-EREBP	Cluster-27516.0	0	0	6.97	0	0	0	0	6	0	0	0	0.91	0	0	0	0	1.01	0	578	549084000	BAO00821.1	417	4.9e-39	transcription factor [Lactuca sativa var. capitata]	--	--	--	--	--	--	--	--	--	Q0JQF7	366	5.6e-34	Dehydration-responsive element-binding protein 2A OS=Oryza sativa subsp. japonica GN=DREB2A PE=2 SV=1	PF00847	AP2 domain	GO:0006355	regulation of transcription, DNA-templated	GO:0003700	transcription factor activity, sequence-specific DNA binding	GO:0005667	transcription factor complex	--	--
Cluster-27608.0_5	AP2-EREBP	Cluster-27608.0	7.79	16.05	14.79	12.05	7.5	0	0	4.43	0	0.49	0.98	0.81	0.62	0.36	0	0	0.31	0	1038	802628442	XP_012077091.1	349	6.7e-31	PREDICTED: ethylene-responsive transcription factor ERF017 [Jatropha curcas]>gi|643724746|gb|KDP33947.1| hypothetical protein JCGZ_07518 [Jatropha curcas]	590574698	XM_007012412.1	58	2.63669e-19	Theobroma cacao Integrase-type DNA-binding superfamily protein, putative (TCM_037415) mRNA, complete cds	--	--	--	--	Q84QC2	300	4.5e-26	Ethylene-responsive transcription factor ERF017 OS=Arabidopsis thaliana GN=ERF017 PE=2 SV=1	PF00847	AP2 domain	GO:0006355	regulation of transcription, DNA-templated	GO:0003700	transcription factor activity, sequence-specific DNA binding	GO:0005667	transcription factor complex	--	--
Cluster-30696.0_4	AP2-EREBP	Cluster-30696.0	0	1	0	0	0	1	2	0	0	0	0.18	0	0	0	0.16	0.42	0	0	505	697104408	XP_009606014.1	216	8.6e-16	PREDICTED: floral homeotic protein APETALA 2-like [Nicotiana tomentosiformis]	764561669	XM_011463066.1	65	1.59267e-23	PREDICTED: Fragaria vesca subsp. vesca ethylene-responsive transcription factor RAP2-7-like (LOC101295120), transcript variant X3, mRNA	K09284	AP2	AP2-like factor, euAP2 lineage	http://www.genome.jp/dbget-bin/www_bget?ko:K09284	Q9LVG2	161	2.9e-10	AP2-like ethylene-responsive transcription factor TOE2 OS=Arabidopsis thaliana GN=TOE2 PE=1 SV=1	PF00847	AP2 domain	GO:0006355	regulation of transcription, DNA-templated	GO:0003700	transcription factor activity, sequence-specific DNA binding	GO:0005667	transcription factor complex	--	--
Cluster-33205.0_4	AP2-EREBP	Cluster-33205.0	6	7	4.8	40.9	18.66	10.91	11.73	14.12	20.78	0.21	0.23	0.14	1.14	0.48	0.31	0.44	0.54	0.8	1700	697175005	XP_009596437.1	610	6e-61	PREDICTED: ethylene-responsive transcription factor CRF4-like [Nicotiana tomentosiformis]	723706298	XM_004241080.2	92	5.49676e-38	PREDICTED: Solanum lycopersicum ethylene-responsive transcription factor CRF4-like (LOC101244085), mRNA	--	--	--	--	Q9FK12	428	1.1e-40	Ethylene-responsive transcription factor CRF3 OS=Arabidopsis thaliana GN=CRF3 PE=1 SV=1	PF00847	AP2 domain	GO:0006355	regulation of transcription, DNA-templated	GO:0003700	transcription factor activity, sequence-specific DNA binding	GO:0005667	transcription factor complex	--	--
Cluster-34083.0_3	AP2-EREBP	Cluster-34083.0	1	0	1	0	0	0	10	97	68	0.07	0	0.06	0	0	0	0.75	7.48	5.29	965	432332468	AGB07591.1	267	2e-21	ethylene-responsive transcription factor 8 [Artemisia annua]	565357559	XM_006345547.1	39	8.91901e-09	PREDICTED: Solanum tuberosum ethylene-responsive transcription factor ERF035-like (LOC102593659), mRNA	--	--	--	--	Q38Q39	214	3.9e-16	Ethylene-responsive transcription factor ERF027 OS=Arabidopsis thaliana GN=ERF027 PE=2 SV=1	PF00847	AP2 domain	GO:0006355	regulation of transcription, DNA-templated	GO:0003700	transcription factor activity, sequence-specific DNA binding	GO:0005667	transcription factor complex	--	--
Cluster-38950.0_5	AP2-EREBP	Cluster-38950.0	1	0	1	1	0	1	11	12	12	0.06	0	0.05	0.05	0	0.05	0.67	0.75	0.76	1132	470111409	XP_004291940.1	461	7.5e-44	PREDICTED: ethylene-responsive transcription factor ERF003-like [Fragaria vesca subsp. vesca]	821594491	LN846355.1	44	1.74777e-11	Trifolium pratense genome assembly redclover, chromosome : chr7	--	--	--	--	Q94AW5	418	1e-39	Ethylene-responsive transcription factor ERF003 OS=Arabidopsis thaliana GN=ERF003 PE=2 SV=1	PF00847	AP2 domain	GO:0006355	regulation of transcription, DNA-templated	GO:0003700	transcription factor activity, sequence-specific DNA binding	GO:0005667	transcription factor complex	--	--
Cluster-39632.0_3	AP2-EREBP	Cluster-39632.0	3	5	1	1	3	6	7	0	3	0.18	0.29	0.05	0.05	0.13	0.29	0.45	0	0.2	1090	747083711	XP_011089231.1	464	3.3e-44	PREDICTED: ethylene-responsive transcription factor RAP2-11-like [Sesamum indicum]	821594490	LN846354.1	40	2.81277e-09	Trifolium pratense genome assembly redclover, chromosome : chr6	K09286	EREBP	EREBP-like factor	http://www.genome.jp/dbget-bin/www_bget?ko:K09286	Q6J9S1	337	2.4e-30	Ethylene-responsive transcription factor RAP2-11 OS=Arabidopsis thaliana GN=RAP2-11 PE=2 SV=1	PF00847	AP2 domain	GO:0006355	regulation of transcription, DNA-templated	GO:0003700	transcription factor activity, sequence-specific DNA binding	GO:0005667	transcription factor complex	--	--
Cluster-40359.1_4	AP2-EREBP	Cluster-40359.1	8	12	8	5	8	6	37	42	53	1.09	1.56	0.95	0.56	0.84	0.67	5.49	6.4	8.13	612	747041262	XP_011072131.1	373	6.5e-34	PREDICTED: ethylene-responsive transcription factor ERF027 [Sesamum indicum]	--	--	--	--	--	--	--	--	--	Q9FJ90	300	2.7e-26	Ethylene-responsive transcription factor ERF025 OS=Arabidopsis thaliana GN=ERF025 PE=2 SV=1	PF00847	AP2 domain	GO:0006355	regulation of transcription, DNA-templated	GO:0003700	transcription factor activity, sequence-specific DNA binding	GO:0005667	transcription factor complex	--	--
Cluster-40620.0_1	AP2-EREBP	Cluster-40620.0	0	0	0	0	0	0	0	0	0	0	0	0	0	0	0	0	0	0	2361	566195760	XP_002317081.2	731	7.8e-75	short-chain dehydrogenase/reductase family protein [Populus trichocarpa]>gi|550328507|gb|EEE97693.2| short-chain dehydrogenase/reductase family protein [Populus trichocarpa]	698516314	XM_009804740.1	192	1.97519e-93	PREDICTED: Nicotiana sylvestris uncharacterized oxidoreductase C663.06c (LOC104248480), transcript variant X1, mRNA	--	--	--	--	Q9M644	320	4.9e-28	Ethylene-responsive transcription factor LEP OS=Arabidopsis thaliana GN=LEP PE=2 SV=1	PF00847//PF00106	AP2 domain//short chain dehydrogenase	GO:0006355//GO:0008152	regulation of transcription, DNA-templated//metabolic process	GO:0016491//GO:0003700	oxidoreductase activity//transcription factor activity, sequence-specific DNA binding	GO:0005667	transcription factor complex	--	--
Cluster-45286.0_1	AP2-EREBP	Cluster-45286.0	0	0	0	0	0	0	1.62	0	0	0	0	0	0	0	0	0.04	0	0	2263	359483478	XP_002269427.2	819	4.6e-85	PREDICTED: uncharacterized oxidoreductase C663.09c [Vitis vinifera]>gi|297740911|emb|CBI31093.3| unnamed protein product [Vitis vinifera]	698516314	XM_009804740.1	213	4.00939e-105	PREDICTED: Nicotiana sylvestris uncharacterized oxidoreductase C663.06c (LOC104248480), transcript variant X1, mRNA	--	--	--	--	Q9M644	320	4.7e-28	Ethylene-responsive transcription factor LEP OS=Arabidopsis thaliana GN=LEP PE=2 SV=1	PF00106//PF00847	short chain dehydrogenase//AP2 domain	GO:0006355//GO:0055114//GO:0008152	regulation of transcription, DNA-templated//oxidation-reduction process//metabolic process	GO:0000166//GO:0016491//GO:0003700	nucleotide binding//oxidoreductase activity//transcription factor activity, sequence-specific DNA binding	GO:0005667	transcription factor complex	KOG1611	Predicted short chain-type dehydrogenase
Cluster-45536.102218_4	AP2-EREBP	Cluster-45536.102218	10.08	15.95	19.39	28.01	24.17	28.93	82.48	58.62	90.42	0.34	0.53	0.57	0.77	0.62	0.81	3.04	2.2	3.42	1719	474395119	EMS65666.1	403	6.1e-37	Floral homeotic protein APETALA 2 [Triticum urartu]	727457408	XM_010512302.1	60	3.41772e-20	PREDICTED: Camelina sativa ethylene-responsive transcription factor RAP2-7-like (LOC104786846), transcript variant X2, mRNA	K09284	AP2	AP2-like factor, euAP2 lineage	http://www.genome.jp/dbget-bin/www_bget?ko:K09284	Q9SK03	397	4.2e-37	Ethylene-responsive transcription factor RAP2-7 OS=Arabidopsis thaliana GN=RAP2-7 PE=2 SV=2	PF00847	AP2 domain	GO:0006355	regulation of transcription, DNA-templated	GO:0003700	transcription factor activity, sequence-specific DNA binding	GO:0005667	transcription factor complex	--	--
Cluster-45536.102219_4	AP2-EREBP	Cluster-45536.102219	5.46	14.58	10.09	28.18	21.48	14.95	131.4	86.08	136.49	0.25	0.65	0.41	1.06	0.75	0.57	6.58	4.4	7.04	1329	674239526	KFK32291.1	566	5.9e-56	ethylene-responsive transcription factor rap2-7 [Arabis alpina]	727457408	XM_010512302.1	158	8.73835e-75	PREDICTED: Camelina sativa ethylene-responsive transcription factor RAP2-7-like (LOC104786846), transcript variant X2, mRNA	K09284	AP2	AP2-like factor, euAP2 lineage	http://www.genome.jp/dbget-bin/www_bget?ko:K09284	Q9SK03	547	1.3e-54	Ethylene-responsive transcription factor RAP2-7 OS=Arabidopsis thaliana GN=RAP2-7 PE=2 SV=2	PF00847	AP2 domain	GO:0006355	regulation of transcription, DNA-templated	GO:0003700	transcription factor activity, sequence-specific DNA binding	GO:0005667	transcription factor complex	--	--
Cluster-45536.107728_2	AP2-EREBP	Cluster-45536.107728	59	60	54	145	84	80	89	31	53	2.74	2.68	2.17	5.42	2.93	3.03	4.45	1.58	2.73	1330	694321822	XP_009352064.1	326	4e-28	PREDICTED: ethylene-responsive transcription factor CRF4-like [Pyrus x bretschneideri]	--	--	--	--	--	--	--	--	--	Q9SUQ2	287	1.9e-24	Ethylene-responsive transcription factor CRF2 OS=Arabidopsis thaliana GN=CRF2 PE=1 SV=1	PF00847	AP2 domain	GO:0006355	regulation of transcription, DNA-templated	GO:0003700	transcription factor activity, sequence-specific DNA binding	GO:0005667	transcription factor complex	--	--
Cluster-45536.136009_0	AP2-EREBP	Cluster-45536.136009	0	0	0	0	0	0	0	0	0	0	0	0	0	0	0	0	0	0	1042	698469630	XP_009783619.1	848	9.3e-89	PREDICTED: AP2-like ethylene-responsive transcription factor AIL6 [Nicotiana sylvestris]	747098873	XM_011099168.1	210	8.44211e-104	PREDICTED: Sesamum indicum AP2-like ethylene-responsive transcription factor AIL6 (LOC105176383), transcript variant X2, mRNA	K09285	OVM, ANT	AP2-like factor, ANT lineage	http://www.genome.jp/dbget-bin/www_bget?ko:K09285	Q52QU2	743	1.9e-77	AP2-like ethylene-responsive transcription factor AIL6 OS=Arabidopsis thaliana GN=AIL6 PE=2 SV=1	PF00847	AP2 domain	GO:0006355	regulation of transcription, DNA-templated	GO:0003700	transcription factor activity, sequence-specific DNA binding	GO:0005667	transcription factor complex	--	--
Cluster-45536.13743_3	AP2-EREBP	Cluster-45536.13743	1.39	0	0	0	0	0	0	0	0	0.19	0	0	0	0	0	0	0	0	608	595937644	XP_007215604.1	246	3.5e-19	hypothetical protein PRUPE_ppa007768mg [Prunus persica]>gi|462411754|gb|EMJ16803.1| hypothetical protein PRUPE_ppa007768mg [Prunus persica]	566177079	XM_002308386.2	81	2.46949e-32	Populus trichocarpa hypothetical protein (POPTR_0006s19360g) mRNA, complete cds	K09285	OVM, ANT	AP2-like factor, ANT lineage	http://www.genome.jp/dbget-bin/www_bget?ko:K09285	Q94AN4	218	8.5e-17	AP2-like ethylene-responsive transcription factor At1g16060 OS=Arabidopsis thaliana GN=At1g16060 PE=2 SV=1	PF00847	AP2 domain	GO:0006355	regulation of transcription, DNA-templated	GO:0003700	transcription factor activity, sequence-specific DNA binding	GO:0005667	transcription factor complex	--	--
Cluster-45536.139970_0	AP2-EREBP	Cluster-45536.139970	549	581	649	561	618	640	2908	1791	1337	32.16	32.79	32.92	26.59	27.34	30.67	184.08	115.8	87.18	1103	525313743	NP_001266125.1	450	1.4e-42	ERF6 [Solanum lycopersicum]>gi|374706410|gb|AEZ64000.1| ERF6 [Solanum lycopersicum]	755257696	KM980448.1	45	4.73111e-12	Betula platyphylla ethylene response factor protein 4 (ERF4) mRNA, complete cds	K09286	EREBP	EREBP-like factor	http://www.genome.jp/dbget-bin/www_bget?ko:K09286	P42736	381	1.9e-35	Ethylene-responsive transcription factor RAP2-3 OS=Arabidopsis thaliana GN=RAP2-3 PE=1 SV=2	PF02295//PF00847	Adenosine deaminase z-alpha domain//AP2 domain	GO:0006807//GO:0006355	nitrogen compound metabolic process//regulation of transcription, DNA-templated	GO:0003700//GO:0003726//GO:0003723	transcription factor activity, sequence-specific DNA binding//double-stranded RNA adenosine deaminase activity//RNA binding	GO:0005667	transcription factor complex	--	--
Cluster-45536.140157_4	AP2-EREBP	Cluster-45536.140157	0	3.49	3.79	3.34	0	0	15.1	3.55	11.97	0	0.1	0.1	0.08	0	0	0.48	0.11	0.39	1958	731397154	XP_010652782.1	1016	5.8e-108	PREDICTED: transcription factor APETALA2 isoform X1 [Vitis vinifera]	28894444	AY223519.1	284	1.17614e-144	Antirrhinum majus LIPLESS2 (lip2) mRNA, complete cds	K09284	AP2	AP2-like factor, euAP2 lineage	http://www.genome.jp/dbget-bin/www_bget?ko:K09284	P47927	818	7.3e-86	Floral homeotic protein APETALA 2 OS=Arabidopsis thaliana GN=AP2 PE=1 SV=1	PF08039//PF00847	Mitochondrial proteolipid//AP2 domain	GO:0006355	regulation of transcription, DNA-templated	GO:0003700	transcription factor activity, sequence-specific DNA binding	GO:0005667//GO:0005739	transcription factor complex//mitochondrion	--	--
Cluster-45536.150839_3	AP2-EREBP	Cluster-45536.150839	1	0	1	2	0	3	0	4	3	0.1	0	0.08	0.16	0	0.24	0	0.43	0.33	758	84453218	BAE71206.1	189	1.8e-12	putative transcription factor EREBP [Trifolium pratense]	--	--	--	--	--	K09286	EREBP	EREBP-like factor	http://www.genome.jp/dbget-bin/www_bget?ko:K09286	Q9LUM4	167	8.7e-11	Ethylene-responsive transcription factor RAP2-2 OS=Arabidopsis thaliana GN=RAP2-2 PE=1 SV=2	--	--	--	--	--	--	--	--	--	--
Cluster-45536.153767_5	AP2-EREBP	Cluster-45536.153767	0	54.07	18.02	5.94	0	0	5.99	5.99	5.99	0	1.22	0.36	0.11	0	0	0.15	0.15	0.15	2402	432332466	AGB07590.1	1240	7.5e-134	ethylene-responsive transcription factor 7 [Artemisia annua]	432332465	JQ797712.1	903	0	Artemisia annua ethylene-responsive transcription factor 7 (ERF7) mRNA, complete cds	K09287	RAV	RAV-like factor	http://www.genome.jp/dbget-bin/www_bget?ko:K09287	Q9C6M5	966	6.2e-103	AP2/ERF and B3 domain-containing transcription repressor TEM1 OS=Arabidopsis thaliana GN=TEM1 PE=1 SV=1	PF02362//PF00847	B3 DNA binding domain//AP2 domain	GO:0006355	regulation of transcription, DNA-templated	GO:0003677//GO:0003700	DNA binding//transcription factor activity, sequence-specific DNA binding	GO:0005667	transcription factor complex	--	--
Cluster-45536.181016_5	AP2-EREBP	Cluster-45536.181016	531	479.02	548	868	541	539	512	1038	973	23.03	20.03	20.55	30.33	17.65	19.1	23.94	49.52	46.83	1406	40353323	AAR84424.1	234	2e-17	ethylene-responsive element binding factor [Capsicum annuum]	822657513	KP331908.1	73	1.65109e-27	Chrysanthemum x morifolium microsatellite JH-67 sequence	K09286	EREBP	EREBP-like factor	http://www.genome.jp/dbget-bin/www_bget?ko:K09286	Q40477	227	1.8e-17	Ethylene-responsive transcription factor 4 OS=Nicotiana tabacum GN=ERF4 PE=1 SV=1	PF00847//PF11857//PF08163	AP2 domain//Domain of unknown function (DUF3377)//NUC194 domain	GO:0006303//GO:0009069//GO:0016310//GO:0006355	double-strand break repair via nonhomologous end joining//serine family amino acid metabolic process//phosphorylation//regulation of transcription, DNA-templated	GO:0004222//GO:0005524//GO:0003700//GO:0004677//GO:0003677	metalloendopeptidase activity//ATP binding//transcription factor activity, sequence-specific DNA binding//DNA-dependent protein kinase activity//DNA binding	GO:0005667//GO:0005634//GO:0005958	transcription factor complex//nucleus//DNA-dependent protein kinase-DNA ligase 4 complex	--	--
Cluster-45536.181375_2	AP2-EREBP	Cluster-45536.181375	225	229	226	135	114	73	96	95	83	8.18	8.03	7.1	3.95	3.11	2.17	3.76	3.79	3.34	1631	698505331	XP_009798127.1	425	1.6e-39	PREDICTED: pathogenesis-related genes transcriptional activator PTI6-like [Nicotiana sylvestris]	--	--	--	--	--	K13434	PTI6	pathogenesis-related genes transcriptional activator PTI6	http://www.genome.jp/dbget-bin/www_bget?ko:K13434	O04682	440	4.2e-42	Pathogenesis-related genes transcriptional activator PTI6 OS=Solanum lycopersicum GN=PTI6 PE=2 SV=1	PF00847	AP2 domain	GO:0006355	regulation of transcription, DNA-templated	GO:0003700	transcription factor activity, sequence-specific DNA binding	GO:0005667	transcription factor complex	--	--
Cluster-45536.184481_5	AP2-EREBP	Cluster-45536.184481	369	390	385	154	188	223	154	951	785	32.1	32.64	29.06	10.93	12.45	15.91	14.53	91.87	76.44	821	432332460	AGB07587.1	443	6.7e-42	ethylene-responsive transcription factor 4 [Artemisia annua]	432332459	JQ797709.1	444	0	Artemisia annua ethylene-responsive transcription factor 4 (ERF4) mRNA, complete cds	--	--	--	--	Q94ID6	212	5.7e-16	Ethylene-responsive transcription factor 12 OS=Arabidopsis thaliana GN=ERF12 PE=2 SV=1	PF00847	AP2 domain	GO:0006355	regulation of transcription, DNA-templated	GO:0003700	transcription factor activity, sequence-specific DNA binding	GO:0005667	transcription factor complex	--	--
Cluster-45536.187382_3	AP2-EREBP	Cluster-45536.187382	16.16	0	7.82	5.75	15.14	7.5	4.49	5.02	1.48	0.62	0	0.26	0.18	0.43	0.23	0.18	0.21	0.06	1568	565348870	XP_006341423.1	718	1.7e-73	PREDICTED: AP2-like ethylene-responsive transcription factor At1g16060-like [Solanum tuberosum]	571472598	XM_003530302.2	205	7.72469e-101	PREDICTED: Glycine max AP2-like ethylene-responsive transcription factor At1g16060-like (LOC100819898), transcript variant X1, mRNA	K09285	OVM, ANT	AP2-like factor, ANT lineage	http://www.genome.jp/dbget-bin/www_bget?ko:K09285	Q94AN4	524	7.3e-52	AP2-like ethylene-responsive transcription factor At1g16060 OS=Arabidopsis thaliana GN=At1g16060 PE=2 SV=1	PF00847	AP2 domain	GO:0006355	regulation of transcription, DNA-templated	GO:0003700	transcription factor activity, sequence-specific DNA binding	GO:0005667	transcription factor complex	--	--
Cluster-45536.187383_4	AP2-EREBP	Cluster-45536.187383	202.29	204.23	173.41	167.62	309.79	149.88	207.89	71.45	137.96	7.7	7.49	5.7	5.13	8.85	4.66	8.52	2.99	5.82	1569	565348870	XP_006341423.1	1015	6e-108	PREDICTED: AP2-like ethylene-responsive transcription factor At1g16060-like [Solanum tuberosum]	571472598	XM_003530302.2	276	2.62713e-140	PREDICTED: Glycine max AP2-like ethylene-responsive transcription factor At1g16060-like (LOC100819898), transcript variant X1, mRNA	K09285	OVM, ANT	AP2-like factor, ANT lineage	http://www.genome.jp/dbget-bin/www_bget?ko:K09285	Q94AN4	779	2e-81	AP2-like ethylene-responsive transcription factor At1g16060 OS=Arabidopsis thaliana GN=At1g16060 PE=2 SV=1	PF00847	AP2 domain	GO:0006355	regulation of transcription, DNA-templated	GO:0003700	transcription factor activity, sequence-specific DNA binding	GO:0005667	transcription factor complex	--	--
Cluster-45536.188820_3	AP2-EREBP	Cluster-45536.188820	0	0	2.17	0	5.94	3	17.28	68.32	46.2	0	0	0.07	0	0.16	0.09	0.65	2.64	1.8	1679	432332458	AGB07586.1	308	6.2e-26	ORA [Artemisia annua]	823242224	XM_012598352.1	44	2.61606e-11	PREDICTED: Gossypium raimondii ethylene-responsive transcription factor 1B-like (LOC105775839), mRNA	K09286	EREBP	EREBP-like factor	http://www.genome.jp/dbget-bin/www_bget?ko:K09286	Q8L9K1	260	3.2e-21	Ethylene-responsive transcription factor 13 OS=Arabidopsis thaliana GN=ERF13 PE=2 SV=2	PF00847	AP2 domain	GO:0006355	regulation of transcription, DNA-templated	GO:0003700	transcription factor activity, sequence-specific DNA binding	GO:0005667	transcription factor complex	--	--
Cluster-45536.189629_4	AP2-EREBP	Cluster-45536.189629	0	0	75.38	0	224.18	0	0	0	0	0	0	1.74	0	4.48	0	0	0	0	2134	353334518	AEQ93554.1	574	1.1e-56	AP2/ERF transcription factor [Artemisia annua]	353334517	JN162091.1	533	0	Artemisia annua AP2/ERF transcription factor (ERF1) mRNA, complete cds	K09286	EREBP	EREBP-like factor	http://www.genome.jp/dbget-bin/www_bget?ko:K09286	Q40479	356	3e-32	Ethylene-responsive transcription factor 2 OS=Nicotiana tabacum GN=ERF2 PE=2 SV=1	PF00847	AP2 domain	GO:0006355	regulation of transcription, DNA-templated	GO:0003700	transcription factor activity, sequence-specific DNA binding	GO:0005667	transcription factor complex	--	--
Cluster-45536.191447_0	AP2-EREBP	Cluster-45536.191447	366	362	416	108	171	98	41	414	480	23.16	22.06	22.8	5.54	8.18	5.08	2.8	28.94	33.84	1039	292668993	ADE41151.1	361	2.7e-32	AP2 domain class transcription factor [Malus domestica]	657948875	XM_008341790.1	39	9.62793e-09	PREDICTED: Malus x domestica ethylene-responsive transcription factor ERF109-like (LOC103402995), mRNA	--	--	--	--	Q9SZ06	265	5.2e-22	Ethylene-responsive transcription factor ERF109 OS=Arabidopsis thaliana GN=ERF109 PE=1 SV=1	PF00847	AP2 domain	GO:0006355	regulation of transcription, DNA-templated	GO:0003700	transcription factor activity, sequence-specific DNA binding	GO:0005667	transcription factor complex	--	--
Cluster-45536.198658_1	AP2-EREBP	Cluster-45536.198658	0	0	0	0	0	0	0	0	7.77	0	0	0	0	0	0	0	0	0.48	1154	297746184	CBI16240.3	182	1.7e-11	unnamed protein product [Vitis vinifera]	663681406	HG975523.1	66	1.05043e-23	Solanum lycopersicum chromosome ch11, complete genome	K09284	AP2	AP2-like factor, euAP2 lineage	http://www.genome.jp/dbget-bin/www_bget?ko:K09284	Q9LVG2	147	2.8e-08	AP2-like ethylene-responsive transcription factor TOE2 OS=Arabidopsis thaliana GN=TOE2 PE=1 SV=1	PF01068//PF00847	ATP dependent DNA ligase domain//AP2 domain	GO:0006260//GO:0006310//GO:0006281//GO:0006355	DNA replication//DNA recombination//DNA repair//regulation of transcription, DNA-templated	GO:0005524//GO:0003910//GO:0003700	ATP binding//DNA ligase (ATP) activity//transcription factor activity, sequence-specific DNA binding	GO:0005667	transcription factor complex	--	--
Cluster-45536.206517_4	AP2-EREBP	Cluster-45536.206517	27.98	11.22	24.74	52.4	45.07	50.48	50.72	45.29	73.71	1.02	0.4	0.78	1.54	1.24	1.5	1.99	1.82	2.98	1625	719992166	XP_010253486.1	779	1.4e-80	PREDICTED: ethylene-responsive transcription factor RAP2-7 isoform X1 [Nelumbo nucifera]	764561669	XM_011463066.1	160	8.30038e-76	PREDICTED: Fragaria vesca subsp. vesca ethylene-responsive transcription factor RAP2-7-like (LOC101295120), transcript variant X3, mRNA	K09284	AP2	AP2-like factor, euAP2 lineage	http://www.genome.jp/dbget-bin/www_bget?ko:K09284	Q9FH95	696	8.5e-72	AP2-like ethylene-responsive transcription factor TOE3 OS=Arabidopsis thaliana GN=TOE3 PE=2 SV=1	PF00847	AP2 domain	GO:0006355	regulation of transcription, DNA-templated	GO:0003700	transcription factor activity, sequence-specific DNA binding	GO:0005667	transcription factor complex	--	--
Cluster-45536.212499_5	AP2-EREBP	Cluster-45536.212499	60	50.18	45.73	65	63.64	40	136.98	237.95	291.52	5.06	4.07	3.35	4.47	4.09	2.77	12.53	22.28	27.52	839	631230526	AHZ12874.1	812	1.1e-84	ethylene response factor DREB3-2 [Chrysanthemum indicum]	631230525	KF986845.1	507	0	Chrysanthemum indicum ethylene response factor DREB3-2 mRNA, complete cds	K09286	EREBP	EREBP-like factor	http://www.genome.jp/dbget-bin/www_bget?ko:K09286	O22174	419	5.8e-40	Ethylene-responsive transcription factor ERF008 OS=Arabidopsis thaliana GN=ERF008 PE=2 SV=1	PF00847	AP2 domain	GO:0006355	regulation of transcription, DNA-templated	GO:0003700	transcription factor activity, sequence-specific DNA binding	GO:0005667	transcription factor complex	--	--
Cluster-45536.216761_5	AP2-EREBP	Cluster-45536.216761	0	0	0	6.58	0	0	4.78	0	1.66	0	0	0	0.14	0	0	0.13	0	0.05	2175	590705082	XP_007047337.1	1073	1.6e-114	Transcription factor APETALA2 isoform 1 [Theobroma cacao]>gi|508699598|gb|EOX91494.1| Transcription factor APETALA2 isoform 1 [Theobroma cacao]	28894444	AY223519.1	284	1.30886e-144	Antirrhinum majus LIPLESS2 (lip2) mRNA, complete cds	K09284	AP2	AP2-like factor, euAP2 lineage	http://www.genome.jp/dbget-bin/www_bget?ko:K09284	P47927	848	2.7e-89	Floral homeotic protein APETALA 2 OS=Arabidopsis thaliana GN=AP2 PE=1 SV=1	PF00847	AP2 domain	GO:0006355	regulation of transcription, DNA-templated	GO:0003700	transcription factor activity, sequence-specific DNA binding	GO:0005667	transcription factor complex	--	--
Cluster-45536.22772_4	AP2-EREBP	Cluster-45536.22772	4.7	13.52	9.44	5.9	7.44	2.85	0	8.57	11.52	0.29	0.79	0.5	0.29	0.34	0.14	0	0.58	0.78	1071	356511867	XP_003524643.1	716	1.9e-73	PREDICTED: floral homeotic protein APETALA 2-like isoform X1 [Glycine max]	350535468	NM_001247523.1	256	2.33083e-129	Solanum lycopersicum APETALA2-like protein (LOC100191138), mRNA >gnl|BL_ORD_ID|5418730 Solanum lycopersicum APETALA2-like protein mRNA, complete cds	K09284	AP2	AP2-like factor, euAP2 lineage	http://www.genome.jp/dbget-bin/www_bget?ko:K09284	P47927	657	1.9e-67	Floral homeotic protein APETALA 2 OS=Arabidopsis thaliana GN=AP2 PE=1 SV=1	PF00847	AP2 domain	GO:0006355	regulation of transcription, DNA-templated	GO:0003700	transcription factor activity, sequence-specific DNA binding	GO:0005667	transcription factor complex	--	--
Cluster-45536.237018_2	AP2-EREBP	Cluster-45536.237018	49.22	42.2	41.39	16.71	24.55	8.37	0	16.72	4.15	2.2	1.82	1.6	0.6	0.82	0.31	0	0.82	0.21	1373	823234202	XP_012449737.1	242	2.3e-18	PREDICTED: ethylene-responsive transcription factor 4-like [Gossypium raimondii]>gi|763801690|gb|KJB68645.1| hypothetical protein B456_010G256600 [Gossypium raimondii]	743853480	XM_011031223.1	64	1.62279e-22	PREDICTED: Populus euphratica ethylene-responsive transcription factor 4-like (LOC105129242), mRNA	K09286	EREBP	EREBP-like factor	http://www.genome.jp/dbget-bin/www_bget?ko:K09286	Q40477	227	1.7e-17	Ethylene-responsive transcription factor 4 OS=Nicotiana tabacum GN=ERF4 PE=1 SV=1	PF07359//PF00847	Liver-expressed antimicrobial peptide 2 precursor (LEAP-2)//AP2 domain	GO:0006355//GO:0042742	regulation of transcription, DNA-templated//defense response to bacterium	GO:0003700	transcription factor activity, sequence-specific DNA binding	GO:0005667	transcription factor complex	--	--
Cluster-45536.33879_2	AP2-EREBP	Cluster-45536.33879	1	5	4	5	3	8	48	32	53	0.06	0.31	0.22	0.26	0.14	0.41	3.29	2.24	3.74	1038	698469630	XP_009783619.1	848	9.2e-89	PREDICTED: AP2-like ethylene-responsive transcription factor AIL6 [Nicotiana sylvestris]	747098873	XM_011099168.1	210	8.40861e-104	PREDICTED: Sesamum indicum AP2-like ethylene-responsive transcription factor AIL6 (LOC105176383), transcript variant X2, mRNA	K09285	OVM, ANT	AP2-like factor, ANT lineage	http://www.genome.jp/dbget-bin/www_bget?ko:K09285	Q52QU2	743	1.9e-77	AP2-like ethylene-responsive transcription factor AIL6 OS=Arabidopsis thaliana GN=AIL6 PE=2 SV=1	PF00847	AP2 domain	GO:0006355	regulation of transcription, DNA-templated	GO:0003700	transcription factor activity, sequence-specific DNA binding	GO:0005667	transcription factor complex	--	--
Cluster-45536.42981_4	AP2-EREBP	Cluster-45536.42981	28.31	61.78	46.92	52.78	75.9	73.8	64.26	80.15	39.44	1.07	2.25	1.53	1.6	2.15	2.27	2.61	3.32	1.65	1580	719992170	XP_010253487.1	712	8.3e-73	PREDICTED: ethylene-responsive transcription factor RAP2-7 isoform X2 [Nelumbo nucifera]	764561665	XM_011463065.1	139	3.80597e-64	PREDICTED: Fragaria vesca subsp. vesca ethylene-responsive transcription factor RAP2-7-like (LOC101295120), transcript variant X2, mRNA	K09284	AP2	AP2-like factor, euAP2 lineage	http://www.genome.jp/dbget-bin/www_bget?ko:K09284	Q9SK03	646	5.2e-66	Ethylene-responsive transcription factor RAP2-7 OS=Arabidopsis thaliana GN=RAP2-7 PE=2 SV=2	PF00847	AP2 domain	GO:0006355	regulation of transcription, DNA-templated	GO:0003700	transcription factor activity, sequence-specific DNA binding	GO:0005667	transcription factor complex	--	--
Cluster-45536.45140_5	AP2-EREBP	Cluster-45536.45140	610.98	509.54	729.48	967.59	880.99	1102.06	785.58	470.38	549.02	24.77	19.92	25.57	31.59	26.85	36.5	34.33	20.97	24.69	1487	46241282	AAS82861.1	564	1.1e-55	DREB2 transcription factor [Helianthus annuus]	--	--	--	--	--	K09286	EREBP	EREBP-like factor	http://www.genome.jp/dbget-bin/www_bget?ko:K09286	O82132	338	2.5e-30	Dehydration-responsive element-binding protein 2A OS=Arabidopsis thaliana GN=DREB2A PE=1 SV=1	PF00847	AP2 domain	GO:0006355	regulation of transcription, DNA-templated	GO:0003700	transcription factor activity, sequence-specific DNA binding	GO:0005667	transcription factor complex	--	--
Cluster-45536.48899_3	AP2-EREBP	Cluster-45536.48899	16.27	2.91	21.44	29.61	19.68	44.65	21.47	79.92	61.64	0.96	0.16	1.09	1.41	0.88	2.15	1.37	5.2	4.04	1098	731353884	XP_010688291.1	399	1.1e-36	PREDICTED: ethylene-responsive transcription factor ERF043 [Beta vulgaris subsp. vulgaris]>gi|870851095|gb|KMT03161.1| hypothetical protein BVRB_8g197150 [Beta vulgaris subsp. vulgaris]	731360967	XM_010693802.1	56	3.6146e-18	PREDICTED: Beta vulgaris subsp. vulgaris ethylene-responsive transcription factor ERF035 (LOC104905311), mRNA	K09286	EREBP	EREBP-like factor	http://www.genome.jp/dbget-bin/www_bget?ko:K09286	Q9LYD3	389	2.3e-36	Dehydration-responsive element-binding protein 3 OS=Arabidopsis thaliana GN=DREB3 PE=2 SV=1	PF00847//PF11851	AP2 domain//Domain of unknown function (DUF3371)	GO:0006355	regulation of transcription, DNA-templated	GO:0003700	transcription factor activity, sequence-specific DNA binding	GO:0005667	transcription factor complex	--	--
Cluster-45536.51526_2	AP2-EREBP	Cluster-45536.51526	52	69	85	195	98	119	77	36	68	2.43	3.11	3.44	7.35	3.45	4.54	3.88	1.85	3.53	1322	694321822	XP_009352064.1	355	1.7e-31	PREDICTED: ethylene-responsive transcription factor CRF4-like [Pyrus x bretschneideri]	--	--	--	--	--	--	--	--	--	Q9SUE3	313	1.8e-27	Ethylene-responsive transcription factor CRF4 OS=Arabidopsis thaliana GN=CRF4 PE=1 SV=2	PF00847	AP2 domain	GO:0006355	regulation of transcription, DNA-templated	GO:0003700	transcription factor activity, sequence-specific DNA binding	GO:0005667	transcription factor complex	--	--
Cluster-45536.65089_0	AP2-EREBP	Cluster-45536.65089	91	109	96	129	64	51	70	115	228	12.81	14.72	11.77	15.03	6.96	5.91	10.76	18.18	36.29	599	566200491	XP_006376167.1	387	1.5e-35	hypothetical protein POPTR_0013s10420g [Populus trichocarpa]>gi|148372124|gb|ABQ62993.1| RAP2-like protein [Populus trichocarpa]>gi|550325437|gb|ERP53964.1| hypothetical protein POPTR_0013s10420g [Populus trichocarpa]	--	--	--	--	--	--	--	--	--	O80542	324	4.3e-29	Ethylene-responsive transcription factor ERF019 OS=Arabidopsis thaliana GN=ERF019 PE=2 SV=1	PF00847	AP2 domain	GO:0006355	regulation of transcription, DNA-templated	GO:0003677//GO:0003700	DNA binding//transcription factor activity, sequence-specific DNA binding	GO:0005667//GO:0005634	transcription factor complex//nucleus	--	--
Cluster-45536.77491_5	AP2-EREBP	Cluster-45536.77491	199.82	227.15	280.11	287.71	280	268	676.31	555	555.48	5.5	6.03	6.66	6.35	5.77	6.02	20.03	16.75	16.92	2077	731340730	XP_010681556.1	475	3.3e-45	PREDICTED: ethylene-responsive transcription factor ERF118-like [Beta vulgaris subsp. vulgaris]>gi|731340732|ref|XP_010681557.1| PREDICTED: ethylene-responsive transcription factor ERF118-like [Beta vulgaris subsp. vulgaris]>gi|870856662|gb|KMT08272.1| hypothetical protein BVRB_6g141990 [Beta vulgaris subsp. vulgaris]	698507618	XM_009800838.1	63	8.90758e-22	PREDICTED: Nicotiana sylvestris ethylene-responsive transcription factor ERF118-like (LOC104245253), transcript variant X2, mRNA	--	--	--	--	Q9CA27	262	2.3e-21	Ethylene-responsive transcription factor ERF118 OS=Arabidopsis thaliana GN=ERF118 PE=2 SV=1	PF00847	AP2 domain	GO:0006355	regulation of transcription, DNA-templated	GO:0003700	transcription factor activity, sequence-specific DNA binding	GO:0005667	transcription factor complex	--	--
Cluster-45536.77492_4	AP2-EREBP	Cluster-45536.77492	36.18	59.85	22.89	6.29	0	0	35.69	0	29.52	1.08	1.73	0.59	0.15	0	0	1.15	0	0.98	1932	731340730	XP_010681556.1	475	3.1e-45	PREDICTED: ethylene-responsive transcription factor ERF118-like [Beta vulgaris subsp. vulgaris]>gi|731340732|ref|XP_010681557.1| PREDICTED: ethylene-responsive transcription factor ERF118-like [Beta vulgaris subsp. vulgaris]>gi|870856662|gb|KMT08272.1| hypothetical protein BVRB_6g141990 [Beta vulgaris subsp. vulgaris]	698507618	XM_009800838.1	45	8.39298e-12	PREDICTED: Nicotiana sylvestris ethylene-responsive transcription factor ERF118-like (LOC104245253), transcript variant X2, mRNA	--	--	--	--	Q9CA27	262	2.1e-21	Ethylene-responsive transcription factor ERF118 OS=Arabidopsis thaliana GN=ERF118 PE=2 SV=1	PF00847	AP2 domain	GO:0006355	regulation of transcription, DNA-templated	GO:0003700	transcription factor activity, sequence-specific DNA binding	GO:0005667	transcription factor complex	--	--
Cluster-45536.84215_5	AP2-EREBP	Cluster-45536.84215	0	0	0	4.83	0	0	0	0	12.4	0	0	0	0.14	0	0	0	0	0.5	1641	698507616	XP_009799139.1	423	2.8e-39	PREDICTED: ethylene-responsive transcription factor ERF118-like [Nicotiana sylvestris]>gi|698507619|ref|XP_009799140.1| PREDICTED: ethylene-responsive transcription factor ERF118-like [Nicotiana sylvestris]	--	--	--	--	--	--	--	--	--	Q9CA27	264	1.1e-21	Ethylene-responsive transcription factor ERF118 OS=Arabidopsis thaliana GN=ERF118 PE=2 SV=1	PF00847	AP2 domain	GO:0006355	regulation of transcription, DNA-templated	GO:0003700	transcription factor activity, sequence-specific DNA binding	GO:0005667	transcription factor complex	--	--
Cluster-45536.84216_5	AP2-EREBP	Cluster-45536.84216	188	198	237	178.17	189	162	140	143	124.6	5.82	5.92	6.34	4.43	4.39	4.1	4.67	4.86	4.27	1872	698507616	XP_009799139.1	423	3.2e-39	PREDICTED: ethylene-responsive transcription factor ERF118-like [Nicotiana sylvestris]>gi|698507619|ref|XP_009799140.1| PREDICTED: ethylene-responsive transcription factor ERF118-like [Nicotiana sylvestris]	731340731	XM_010683255.1	49	4.85702e-14	PREDICTED: Beta vulgaris subsp. vulgaris ethylene-responsive transcription factor ERF118-like (LOC104896506), transcript variant X2, mRNA	--	--	--	--	Q9CA27	264	1.2e-21	Ethylene-responsive transcription factor ERF118 OS=Arabidopsis thaliana GN=ERF118 PE=2 SV=1	PF00847	AP2 domain	GO:0006355	regulation of transcription, DNA-templated	GO:0003700	transcription factor activity, sequence-specific DNA binding	GO:0005667	transcription factor complex	--	--
Cluster-45536.87391_4	AP2-EREBP	Cluster-45536.87391	76	96	89	246	157	204	334	327	341	3.76	4.57	3.81	9.81	5.85	8.24	17.81	17.8	18.73	1263	595806551	XP_007202464.1	514	6e-50	hypothetical protein PRUPE_ppa010130mg [Prunus persica]>gi|462397995|gb|EMJ03663.1| hypothetical protein PRUPE_ppa010130mg [Prunus persica]	--	--	--	--	--	K09286	EREBP	EREBP-like factor	http://www.genome.jp/dbget-bin/www_bget?ko:K09286	Q39127	435	1.2e-41	Ethylene-responsive transcription factor TINY OS=Arabidopsis thaliana GN=TINY PE=2 SV=1	PF02419//PF00847//PF06112//PF07462	PsbL protein//AP2 domain//Gammaherpesvirus capsid protein//Merozoite surface protein 1 (MSP1) C-terminus	GO:0015979//GO:0009405//GO:0006355	photosynthesis//pathogenesis//regulation of transcription, DNA-templated	GO:0003700	transcription factor activity, sequence-specific DNA binding	GO:0005667//GO:0009523//GO:0016020//GO:0019028//GO:0009539	transcription factor complex//photosystem II//membrane//viral capsid//photosystem II reaction center	--	--
Cluster-45536.9722_4	AP2-EREBP	Cluster-45536.9722	690	706	761	522	638	324	108	79	145	20.18	19.92	19.22	12.25	13.98	7.73	3.4	2.53	4.69	1969	747076550	XP_011085351.1	609	9.1e-61	PREDICTED: ethylene-responsive transcription factor ERF054-like [Sesamum indicum]	778670228	XM_004150611.2	58	5.07744e-19	PREDICTED: Cucumis sativus ethylene-responsive transcription factor RAP2-4 (LOC101222833), mRNA	--	--	--	--	Q9SKT1	435	1.9e-41	Ethylene-responsive transcription factor ERF053 OS=Arabidopsis thaliana GN=ERF053 PE=2 SV=1	PF00847	AP2 domain	GO:0006355	regulation of transcription, DNA-templated	GO:0003700	transcription factor activity, sequence-specific DNA binding	GO:0005667	transcription factor complex	--	--
Cluster-52892.0_2	AP2-EREBP	Cluster-52892.0	1	1	1	0	4	3	7	2	3	0.1	0.1	0.09	0	0.31	0.25	0.76	0.22	0.34	744	823231589	XP_012448481.1	327	1.7e-28	PREDICTED: ethylene-responsive transcription factor ERF014-like [Gossypium raimondii]>gi|763797471|gb|KJB64426.1| hypothetical protein B456_010G048900 [Gossypium raimondii]	828336191	XM_004514895.2	99	3.01168e-42	PREDICTED: Cicer arietinum ethylene-responsive transcription factor ERF014-like (LOC101498719), mRNA	--	--	--	--	Q9LPE8	273	4.4e-23	Ethylene-responsive transcription factor ERF014 OS=Arabidopsis thaliana GN=ERF014 PE=2 SV=1	PF00847	AP2 domain	GO:0006355	regulation of transcription, DNA-templated	GO:0003700	transcription factor activity, sequence-specific DNA binding	GO:0005667	transcription factor complex	--	--
Cluster-55488.0_5	AP2-EREBP	Cluster-55488.0	26	21	26	7	19	15	28	68	110	1.74	1.35	1.51	0.38	0.96	0.82	2.03	5.03	8.21	995	432332468	AGB07591.1	487	6.4e-47	ethylene-responsive transcription factor 8 [Artemisia annua]	432332467	JQ797713.1	292	2.09974e-149	Artemisia annua ethylene-responsive transcription factor 8 (ERF8) mRNA, complete cds	--	--	--	--	Q1ECI2	222	4.8e-17	Ethylene-responsive transcription factor ERF023 OS=Arabidopsis thaliana GN=ERF023 PE=2 SV=1	PF00847//PF04568	AP2 domain//Mitochondrial ATPase inhibitor, IATP	GO:0006355//GO:0032780	regulation of transcription, DNA-templated//negative regulation of ATPase activity	GO:0003700//GO:0042030	transcription factor activity, sequence-specific DNA binding//ATPase inhibitor activity	GO:0005667//GO:0005739	transcription factor complex//mitochondrion	--	--
Cluster-58762.0_4	AP2-EREBP	Cluster-58762.0	24	16	26	12	16	4	6	18	34	0.95	0.61	0.89	0.38	0.48	0.13	0.26	0.78	1.49	1516	747068246	XP_011080873.1	609	7e-61	PREDICTED: ethylene-responsive transcription factor CRF2-like [Sesamum indicum]	702494899	XM_010038547.1	36	6.59897e-07	PREDICTED: Eucalyptus grandis ethylene-responsive transcription factor ERF110-like (LOC104425760), transcript variant X2, mRNA	--	--	--	--	Q9SUQ2	506	8.6e-50	Ethylene-responsive transcription factor CRF2 OS=Arabidopsis thaliana GN=CRF2 PE=1 SV=1	PF02812//PF00847	Glu/Leu/Phe/Val dehydrogenase, dimerisation domain//AP2 domain	GO:0006355//GO:0055114//GO:0006520	regulation of transcription, DNA-templated//oxidation-reduction process//cellular amino acid metabolic process	GO:0016491//GO:0003700	oxidoreductase activity//transcription factor activity, sequence-specific DNA binding	GO:0005667	transcription factor complex	--	--
Cluster-61937.1_5	AP2-EREBP	Cluster-61937.1	15.13	14.12	16.17	7.52	0	10.3	29.48	0	25.54	1.92	1.72	1.79	0.79	0	1.08	4.08	0	3.66	638	432332458	AGB07586.1	242	1.1e-18	ORA [Artemisia annua]	--	--	--	--	--	K09286	EREBP	EREBP-like factor	http://www.genome.jp/dbget-bin/www_bget?ko:K09286	Q8L9K1	200	1.1e-14	Ethylene-responsive transcription factor 13 OS=Arabidopsis thaliana GN=ERF13 PE=2 SV=2	PF00847	AP2 domain	GO:0006355	regulation of transcription, DNA-templated	GO:0003700	transcription factor activity, sequence-specific DNA binding	GO:0005667	transcription factor complex	--	--
Cluster-62365.0_1	AP2-EREBP	Cluster-62365.0	0	0	0	2	0	0	8.99	14.59	16.08	0	0	0	0.1	0	0	0.63	1.04	1.16	1021	823156243	XP_012478047.1	527	1.5e-51	PREDICTED: dehydration-responsive element-binding protein 3-like [Gossypium raimondii]>gi|763759642|gb|KJB26973.1| hypothetical protein B456_004G281600 [Gossypium raimondii]	645274826	XM_008244301.1	59	7.20684e-20	PREDICTED: Prunus mume dehydration-responsive element-binding protein 3 (LOC103340845), mRNA	K09286	EREBP	EREBP-like factor	http://www.genome.jp/dbget-bin/www_bget?ko:K09286	Q9LYD3	443	1.2e-42	Dehydration-responsive element-binding protein 3 OS=Arabidopsis thaliana GN=DREB3 PE=2 SV=1	PF00847	AP2 domain	GO:0006355	regulation of transcription, DNA-templated	GO:0003700	transcription factor activity, sequence-specific DNA binding	GO:0005667	transcription factor complex	--	--
Cluster-22307.0_4	AP2-EREBP	Cluster-22307.0	0	0	0	0	0	3	0	0	12.37	0	0	0	0	0	0.14	0	0	0.78	1135	432332458	AGB07586.1	1513	7.8e-166	ORA [Artemisia annua]	432332457	JQ797708.1	1006	0	Artemisia annua ORA mRNA, complete cds	K09286	EREBP	EREBP-like factor	http://www.genome.jp/dbget-bin/www_bget?ko:K09286	Q8L9K1	223	4.2e-17	Ethylene-responsive transcription factor 13 OS=Arabidopsis thaliana GN=ERF13 PE=2 SV=2	PF00847	AP2 domain	GO:0006355	regulation of transcription, DNA-templated	GO:0003700	transcription factor activity, sequence-specific DNA binding	GO:0005667	transcription factor complex	--	--
Cluster-24868.0_5	AP2-EREBP	Cluster-24868.0	0	0	0	0	0	1	0	3.16	3	0	0	0	0	0	0.23	0	1.01	0.96	423	460388814	XP_004240059.1	321	4.8e-28	PREDICTED: ethylene-responsive transcription factor ERF038-like [Solanum lycopersicum]	658070934	KF547975.1	59	2.84858e-20	Solanum melongena cultivar Pusa Uttam ethylene responsive factor 20 mRNA, partial cds	K09286	EREBP	EREBP-like factor	http://www.genome.jp/dbget-bin/www_bget?ko:K09286	Q39127	287	5.9e-25	Ethylene-responsive transcription factor TINY OS=Arabidopsis thaliana GN=TINY PE=2 SV=1	PF00847	AP2 domain	GO:0006355	regulation of transcription, DNA-templated	GO:0003700	transcription factor activity, sequence-specific DNA binding	GO:0005667	transcription factor complex	--	--
Cluster-26333.0_5	AP2-EREBP	Cluster-26333.0	26.21	28.95	29.21	7.95	9.5	7	0	21.57	15	1.55	1.65	1.5	0.38	0.42	0.34	0	1.41	0.99	1094	802628442	XP_012077091.1	349	7.1e-31	PREDICTED: ethylene-responsive transcription factor ERF017 [Jatropha curcas]>gi|643724746|gb|KDP33947.1| hypothetical protein JCGZ_07518 [Jatropha curcas]	590574698	XM_007012412.1	58	2.78375e-19	Theobroma cacao Integrase-type DNA-binding superfamily protein, putative (TCM_037415) mRNA, complete cds	--	--	--	--	Q84QC2	300	4.8e-26	Ethylene-responsive transcription factor ERF017 OS=Arabidopsis thaliana GN=ERF017 PE=2 SV=1	PF04834//PF00847	Early E3 14.5 kDa protein//AP2 domain	GO:0009966//GO:0006355	regulation of signal transduction//regulation of transcription, DNA-templated	GO:0003700	transcription factor activity, sequence-specific DNA binding	GO:0005667//GO:0016021	transcription factor complex//integral component of membrane	--	--
Cluster-26437.0_3	AP2-EREBP	Cluster-26437.0	0	0	0	1	0	0	0	52.2	17.44	0	0	0	0.08	0	0	0	5.53	1.86	771	698476330	XP_009785489.1	388	1.5e-35	PREDICTED: ethylene-responsive transcription factor ERF038-like [Nicotiana sylvestris]	658070934	KF547975.1	59	5.3814e-20	Solanum melongena cultivar Pusa Uttam ethylene responsive factor 20 mRNA, partial cds	--	--	--	--	Q9ZQP3	314	8e-28	Ethylene-responsive transcription factor ERF038 OS=Arabidopsis thaliana GN=ERF038 PE=2 SV=1	PF00847	AP2 domain	GO:0006355	regulation of transcription, DNA-templated	GO:0003700	transcription factor activity, sequence-specific DNA binding	GO:0005667	transcription factor complex	--	--
Cluster-29470.0_0	AP2-EREBP	Cluster-29470.0	0	10	5.43	0	0	1	19.87	64.94	28.17	0	0.65	0.32	0	0	0.06	1.46	4.87	2.13	985	823120176	XP_012471309.1	532	3.8e-52	PREDICTED: dehydration-responsive element-binding protein 3-like [Gossypium raimondii]>gi|763739187|gb|KJB06686.1| hypothetical protein B456_001G008100 [Gossypium raimondii]	823120175	XM_012615855.1	67	2.47989e-24	PREDICTED: Gossypium raimondii dehydration-responsive element-binding protein 3-like (LOC105788779), mRNA	K09286	EREBP	EREBP-like factor	http://www.genome.jp/dbget-bin/www_bget?ko:K09286	Q9LYD3	449	2.3e-43	Dehydration-responsive element-binding protein 3 OS=Arabidopsis thaliana GN=DREB3 PE=2 SV=1	PF00847	AP2 domain	GO:0006355	regulation of transcription, DNA-templated	GO:0003700	transcription factor activity, sequence-specific DNA binding	GO:0005667	transcription factor complex	--	--
Cluster-29916.0_5	AP2-EREBP	Cluster-29916.0	3	6	2	7	3	0	5	2	4	0.25	0.49	0.15	0.48	0.19	0	0.46	0.19	0.38	838	357488817	XP_003614696.1	136	2.7e-06	Ethylene-responsive transcription factor [Medicago truncatula]>gi|355516031|gb|AES97654.1| AP2 domain transcription factor-like protein [Medicago truncatula]>gi|657384989|gb|KEH28003.1| AP2 domain transcription factor-like protein [Medicago truncatula]	--	--	--	--	--	--	--	--	--	--	--	--	--	PF00847	AP2 domain	GO:0006355	regulation of transcription, DNA-templated	GO:0003700	transcription factor activity, sequence-specific DNA binding	GO:0005667	transcription factor complex	--	--
Cluster-37702.0_0	AP2-EREBP	Cluster-37702.0	53	48	60	126	147	127	5	5	7	5.22	4.55	5.13	10.16	11.06	10.27	0.54	0.55	0.77	753	802628437	XP_012077090.1	324	3.9e-28	PREDICTED: ethylene-responsive transcription factor ERF018-like [Jatropha curcas]>gi|643724745|gb|KDP33946.1| hypothetical protein JCGZ_07517 [Jatropha curcas]	270135857	BT102809.1	34	4.14553e-06	Picea glauca clone GQ02016_M05 mRNA sequence	--	--	--	--	Q9C591	264	4.9e-22	Ethylene-responsive transcription factor ERF016 OS=Arabidopsis thaliana GN=ERF016 PE=2 SV=1	PF00847	AP2 domain	GO:0006355	regulation of transcription, DNA-templated	GO:0003700	transcription factor activity, sequence-specific DNA binding	GO:0005667	transcription factor complex	--	--
Cluster-41526.0_2	AP2-EREBP	Cluster-41526.0	8	16	19	2	9	3	1	30	32	0.5	0.95	1.02	0.1	0.42	0.15	0.07	2.05	2.21	1057	502132371	XP_004501327.1	519	1.3e-50	PREDICTED: ethylene-responsive transcription factor SHINE 2-like [Cicer arietinum]	567916863	XM_006450375.1	114	1.99055e-50	Citrus clementina hypothetical protein (CICLE_v10009526mg) mRNA, complete cds	--	--	--	--	Q9XI33	468	1.5e-45	Ethylene-responsive transcription factor WIN1 OS=Arabidopsis thaliana GN=WIN1 PE=2 SV=1	PF00847	AP2 domain	GO:0006355	regulation of transcription, DNA-templated	GO:0003700	transcription factor activity, sequence-specific DNA binding	GO:0005667	transcription factor complex	--	--
Cluster-45536.10393_2	AP2-EREBP	Cluster-45536.10393	297	274	303	869	645	829	21	10	18	14.87	13.22	13.12	35.11	24.33	33.93	1.13	0.55	1	1250	747073343	XP_011083628.1	372	1.7e-33	PREDICTED: dehydration-responsive element-binding protein 2D-like [Sesamum indicum]	823230953	XM_012592739.1	80	1.87946e-31	PREDICTED: Gossypium raimondii dehydration-responsive element-binding protein 2D-like (LOC105771316), mRNA	--	--	--	--	Q9LQZ2	334	6.2e-30	Dehydration-responsive element-binding protein 2D OS=Arabidopsis thaliana GN=DREB2D PE=2 SV=1	PF00847//PF11593//PF03366	AP2 domain//Mediator complex subunit 3 fungal//YEATS family	GO:0006355//GO:0006357	regulation of transcription, DNA-templated//regulation of transcription from RNA polymerase II promoter	GO:0003700//GO:0001104	transcription factor activity, sequence-specific DNA binding//RNA polymerase II transcription cofactor activity	GO:0016592//GO:0005667	mediator complex//transcription factor complex	--	--
Cluster-45536.10482_5	AP2-EREBP	Cluster-45536.10482	345	333	343	85	132	30	25	8	17	31.94	29.65	27.56	6.43	9.32	2.28	2.51	0.82	1.76	786	802604068	XP_012073419.1	457	1.5e-43	PREDICTED: dehydration-responsive element-binding protein 3 [Jatropha curcas]>gi|643729393|gb|KDP37273.1| hypothetical protein JCGZ_06329 [Jatropha curcas]	--	--	--	--	--	K09286	EREBP	EREBP-like factor	http://www.genome.jp/dbget-bin/www_bget?ko:K09286	Q39127	400	8.7e-38	Ethylene-responsive transcription factor TINY OS=Arabidopsis thaliana GN=TINY PE=2 SV=1	PF00847	AP2 domain	GO:0006355	regulation of transcription, DNA-templated	GO:0003700	transcription factor activity, sequence-specific DNA binding	GO:0005667	transcription factor complex	--	--
Cluster-45536.110240_0	AP2-EREBP	Cluster-45536.110240	1556.38	1550.31	1667.37	1867.92	2079.73	1579.55	1184.94	990.51	932.79	74.16	71.21	68.73	71.8	74.63	61.52	60.92	51.98	49.37	1301	747042608	XP_011079396.1	712	6.8e-73	PREDICTED: ethylene-responsive transcription factor RAP2-12-like [Sesamum indicum]>gi|747042610|ref|XP_011079401.1| PREDICTED: ethylene-responsive transcription factor RAP2-12-like [Sesamum indicum]	365192895	JN984931.1	111	1.14574e-48	Atriplex canescens dehydration-responsive element binding protein mRNA, complete cds	K09286	EREBP	EREBP-like factor	http://www.genome.jp/dbget-bin/www_bget?ko:K09286	Q9LUM4	507	5.6e-50	Ethylene-responsive transcription factor RAP2-2 OS=Arabidopsis thaliana GN=RAP2-2 PE=1 SV=2	PF00847	AP2 domain	GO:0006355	regulation of transcription, DNA-templated	GO:0003700	transcription factor activity, sequence-specific DNA binding	GO:0005667	transcription factor complex	--	--
Cluster-45536.110249_0	AP2-EREBP	Cluster-45536.110249	2098.71	2114.43	2304.1	2253.8	2712.41	2262.05	1525.47	1015.66	1137.22	54.87	53.35	52.03	47.26	53.1	48.25	42.91	29.11	32.89	2174	747042608	XP_011079396.1	706	5.7e-72	PREDICTED: ethylene-responsive transcription factor RAP2-12-like [Sesamum indicum]>gi|747042610|ref|XP_011079401.1| PREDICTED: ethylene-responsive transcription factor RAP2-12-like [Sesamum indicum]	365192895	JN984931.1	111	1.93581e-48	Atriplex canescens dehydration-responsive element binding protein mRNA, complete cds	K09286	EREBP	EREBP-like factor	http://www.genome.jp/dbget-bin/www_bget?ko:K09286	Q9LUM4	509	5.5e-50	Ethylene-responsive transcription factor RAP2-2 OS=Arabidopsis thaliana GN=RAP2-2 PE=1 SV=2	PF09726//PF07953//PF00847	Transmembrane protein//Clostridium neurotoxin, N-terminal receptor binding//AP2 domain	GO:0051609//GO:0007165//GO:0009405//GO:0006355	inhibition of neurotransmitter uptake//signal transduction//pathogenesis//regulation of transcription, DNA-templated	GO:0050827//GO:0004222//GO:0003700	toxin receptor binding//metalloendopeptidase activity//transcription factor activity, sequence-specific DNA binding	GO:0005667//GO:0005576//GO:0016021	transcription factor complex//extracellular region//integral component of membrane	--	--
Cluster-45536.12003_1	AP2-EREBP	Cluster-45536.12003	275	325	334	1179	784	950	1203	583	722	9.62	10.97	10.1	33.16	20.59	27.14	45.34	22.41	27.99	1685	567893746	XP_006439361.1	684	1.6e-69	hypothetical protein CICLE_v10021265mg [Citrus clementina]>gi|557541623|gb|ESR52601.1| hypothetical protein CICLE_v10021265mg [Citrus clementina]	828289755	XM_004487241.2	39	1.58021e-08	PREDICTED: Cicer arietinum ethylene-responsive transcription factor ERF054 (LOC101498655), mRNA	--	--	--	--	Q9C7W2	464	7.1e-45	Ethylene-responsive transcription factor ERF061 OS=Arabidopsis thaliana GN=ERF061 PE=2 SV=1	PF08408//PF00847	DNA polymerase family B viral insert//AP2 domain	GO:0006260//GO:0006355	DNA replication//regulation of transcription, DNA-templated	GO:0003700//GO:0003887	transcription factor activity, sequence-specific DNA binding//DNA-directed DNA polymerase activity	GO:0005667//GO:0042575	transcription factor complex//DNA polymerase complex	--	--
Cluster-45536.124644_3	AP2-EREBP	Cluster-45536.124644	236.76	202.57	283.18	188.35	271.62	484.49	765.14	362.6	463.08	3.73	3.08	3.85	2.38	3.2	6.23	12.97	6.26	8.06	3446	743896717	XP_011041629.1	1558	1.4e-170	PREDICTED: calcium-dependent protein kinase 26-like [Populus euphratica]>gi|743896719|ref|XP_011041630.1| PREDICTED: calcium-dependent protein kinase 26-like [Populus euphratica]	255076674	FJ605121.1	772	0	Chrysanthemum x morifolium dehydration-responsive element-binding factor 1 (DREB1A-2) mRNA, complete cds	--	--	--	--	A5A7I7	741	1.1e-76	Calcium-dependent protein kinase 4 OS=Solanum tuberosum GN=CPK4 PE=2 SV=1	PF07714//PF08625//PF06293//PF00069//PF05790//PF00847	Protein tyrosine kinase//Utp13 specific WD40 associated domain//Lipopolysaccharide kinase (Kdo/WaaP) family//Protein kinase domain//Immunoglobulin C2-set domain//AP2 domain	GO:0007155//GO:0006364//GO:0006355//GO:0006468	cell adhesion//rRNA processing//regulation of transcription, DNA-templated//protein phosphorylation	GO:0003700//GO:0004672//GO:0005524//GO:0016773	transcription factor activity, sequence-specific DNA binding//protein kinase activity//ATP binding//phosphotransferase activity, alcohol group as acceptor	GO:0032040//GO:0016021//GO:0005667//GO:0016020	small-subunit processome//integral component of membrane//transcription factor complex//membrane	--	--
Cluster-45536.124646_3	AP2-EREBP	Cluster-45536.124646	0	0	0	0	0	0	0	0	0	0	0	0	0	0	0	0	0	0	3458	743896717	XP_011041629.1	1558	1.4e-170	PREDICTED: calcium-dependent protein kinase 26-like [Populus euphratica]>gi|743896719|ref|XP_011041630.1| PREDICTED: calcium-dependent protein kinase 26-like [Populus euphratica]	255076674	FJ605121.1	772	0	Chrysanthemum x morifolium dehydration-responsive element-binding factor 1 (DREB1A-2) mRNA, complete cds	--	--	--	--	A5A7I7	741	1.1e-76	Calcium-dependent protein kinase 4 OS=Solanum tuberosum GN=CPK4 PE=2 SV=1	PF00069//PF00847//PF05790//PF06293//PF08625//PF07714	Protein kinase domain//AP2 domain//Immunoglobulin C2-set domain//Lipopolysaccharide kinase (Kdo/WaaP) family//Utp13 specific WD40 associated domain//Protein tyrosine kinase	GO:0006355//GO:0006364//GO:0007155//GO:0006468	regulation of transcription, DNA-templated//rRNA processing//cell adhesion//protein phosphorylation	GO:0003700//GO:0016773//GO:0005524//GO:0004672	transcription factor activity, sequence-specific DNA binding//phosphotransferase activity, alcohol group as acceptor//ATP binding//protein kinase activity	GO:0016021//GO:0032040//GO:0016020//GO:0005667	integral component of membrane//small-subunit processome//membrane//transcription factor complex	--	--
Cluster-45536.125526_4	AP2-EREBP	Cluster-45536.125526	0	0	0.01	0	0	0	12.14	1.53	0	0	0	0	0	0	0	0.51	0.07	0	1531	743925437	XP_011006856.1	726	1.9e-74	PREDICTED: floral homeotic protein APETALA 2-like [Populus euphratica]>gi|743925439|ref|XP_011006857.1| PREDICTED: floral homeotic protein APETALA 2-like [Populus euphratica]	28894444	AY223519.1	228	1.23493e-113	Antirrhinum majus LIPLESS2 (lip2) mRNA, complete cds	K09284	AP2	AP2-like factor, euAP2 lineage	http://www.genome.jp/dbget-bin/www_bget?ko:K09284	P47927	632	2.1e-64	Floral homeotic protein APETALA 2 OS=Arabidopsis thaliana GN=AP2 PE=1 SV=1	PF08039//PF00847	Mitochondrial proteolipid//AP2 domain	GO:0006355	regulation of transcription, DNA-templated	GO:0003700	transcription factor activity, sequence-specific DNA binding	GO:0005667//GO:0005739	transcription factor complex//mitochondrion	--	--
Cluster-45536.133679_3	AP2-EREBP	Cluster-45536.133679	4574.95	4921.43	5394	6479.01	6586.8	4501	1378.71	511	935	356.34	369.38	365.46	410.47	389.53	287.31	116.34	44.11	81.36	889	527187187	EPS59817.1	443	7.3e-42	hypothetical protein M569_14989, partial [Genlisea aurea]	--	--	--	--	--	K09286	EREBP	EREBP-like factor	http://www.genome.jp/dbget-bin/www_bget?ko:K09286	Q9FH94	373	1.3e-34	Ethylene-responsive transcription factor ERF010 OS=Arabidopsis thaliana GN=ERF010 PE=2 SV=1	PF00847	AP2 domain	GO:0006355	regulation of transcription, DNA-templated	GO:0003700	transcription factor activity, sequence-specific DNA binding	GO:0005667	transcription factor complex	--	--
Cluster-45536.146086_1	AP2-EREBP	Cluster-45536.146086	0	6.25	0	0	15.6	10.39	49.89	0	31.72	0	0.17	0	0	0.33	0.24	1.53	0	1	2014	731392445	XP_010651097.1	627	7.6e-63	PREDICTED: ethylene-responsive transcription factor RAP2-7 isoform X2 [Vitis vinifera]	590590134	XM_007016586.1	180	7.87423e-87	Theobroma cacao AP2.7 isoform 3 (TCM_042000) mRNA, complete cds	K09284	AP2	AP2-like factor, euAP2 lineage	http://www.genome.jp/dbget-bin/www_bget?ko:K09284	Q9SK03	524	9.3e-52	Ethylene-responsive transcription factor RAP2-7 OS=Arabidopsis thaliana GN=RAP2-7 PE=2 SV=2	PF00847	AP2 domain	GO:0006355	regulation of transcription, DNA-templated	GO:0003700	transcription factor activity, sequence-specific DNA binding	GO:0005667	transcription factor complex	--	--
Cluster-45536.149546_2	AP2-EREBP	Cluster-45536.149546	349	381	450	501	629	352	1060.03	537.02	753.54	21.26	22.36	23.73	24.71	28.95	17.54	69.79	36.12	51.11	1070	584478826	AHJ08576.1	552	2e-54	DREB5-like protein [Cichorium intybus]	848903722	XM_012996148.1	80	1.60307e-31	PREDICTED: Erythranthe guttatus ethylene-responsive transcription factor RAP2-1 (LOC105971301), mRNA	K09286	EREBP	EREBP-like factor	http://www.genome.jp/dbget-bin/www_bget?ko:K09286	Q9FH94	397	2.6e-37	Ethylene-responsive transcription factor ERF010 OS=Arabidopsis thaliana GN=ERF010 PE=2 SV=1	PF00847	AP2 domain	GO:0006355	regulation of transcription, DNA-templated	GO:0003700	transcription factor activity, sequence-specific DNA binding	GO:0005667	transcription factor complex	--	--
Cluster-45536.151161_4	AP2-EREBP	Cluster-45536.151161	422.09	425.47	490.57	610.94	749.44	709.49	126.09	94.28	100.88	16.45	16	16.53	19.17	21.95	22.59	5.3	4.04	4.36	1537	823246609	XP_012455978.1	455	5.1e-43	PREDICTED: ethylene-responsive transcription factor RAP2-3 [Gossypium raimondii]>gi|763805791|gb|KJB72729.1| hypothetical protein B456_011G193600 [Gossypium raimondii]	--	--	--	--	--	K09286	EREBP	EREBP-like factor	http://www.genome.jp/dbget-bin/www_bget?ko:K09286	P42736	337	3.4e-30	Ethylene-responsive transcription factor RAP2-3 OS=Arabidopsis thaliana GN=RAP2-3 PE=1 SV=2	PF03286//PF00847	Pox virus Ag35 surface protein//AP2 domain	GO:0006355	regulation of transcription, DNA-templated	GO:0003700	transcription factor activity, sequence-specific DNA binding	GO:0005667//GO:0019031	transcription factor complex//viral envelope	--	--
Cluster-45536.171380_1	AP2-EREBP	Cluster-45536.171380	1695.31	1903.05	2018.77	2732.73	2795.32	3277.55	1151.28	577.01	829.35	63.26	68.49	65.11	82.02	78.33	99.88	46.29	23.66	34.31	1595	694352630	XP_009357901.1	516	4.5e-50	PREDICTED: ethylene-responsive transcription factor RAP2-12-like [Pyrus x bretschneideri]	663673439	HG975440.1	89	2.39612e-36	Solanum pennellii chromosome ch01, complete genome	K09286	EREBP	EREBP-like factor	http://www.genome.jp/dbget-bin/www_bget?ko:K09286	Q9SSA8	376	1.1e-34	Ethylene-responsive transcription factor RAP2-12 OS=Arabidopsis thaliana GN=RAP2-12 PE=1 SV=1	PF06687//PF00847	SUR7/PalI family//AP2 domain	GO:0006355	regulation of transcription, DNA-templated	GO:0003700	transcription factor activity, sequence-specific DNA binding	GO:0005667//GO:0005886	transcription factor complex//plasma membrane	--	--
Cluster-45536.171381_1	AP2-EREBP	Cluster-45536.171381	0	0	6.27	0	5.83	12.27	10.87	9.44	15.62	0	0	0.2	0	0.16	0.36	0.42	0.37	0.62	1642	694352630	XP_009357901.1	516	4.6e-50	PREDICTED: ethylene-responsive transcription factor RAP2-12-like [Pyrus x bretschneideri]	663673439	HG975440.1	89	2.46831e-36	Solanum pennellii chromosome ch01, complete genome	K09286	EREBP	EREBP-like factor	http://www.genome.jp/dbget-bin/www_bget?ko:K09286	Q9SSA8	376	1.1e-34	Ethylene-responsive transcription factor RAP2-12 OS=Arabidopsis thaliana GN=RAP2-12 PE=1 SV=1	PF00847	AP2 domain	GO:0006355	regulation of transcription, DNA-templated	GO:0003700	transcription factor activity, sequence-specific DNA binding	GO:0005667	transcription factor complex	--	--
Cluster-45536.171382_1	AP2-EREBP	Cluster-45536.171382	582.3	251.99	394.93	574.83	618.88	1066.57	47.39	23.51	0	16.74	6.99	9.81	13.26	13.33	25.02	1.47	0.74	0	1999	747053070	XP_011072679.1	635	8.9e-64	PREDICTED: ethylene-responsive transcription factor RAP2-12-like [Sesamum indicum]	663673439	HG975440.1	93	1.80276e-38	Solanum pennellii chromosome ch01, complete genome	K09286	EREBP	EREBP-like factor	http://www.genome.jp/dbget-bin/www_bget?ko:K09286	Q9SSA8	469	2.2e-45	Ethylene-responsive transcription factor RAP2-12 OS=Arabidopsis thaliana GN=RAP2-12 PE=1 SV=1	PF05739//PF06687//PF00847	SNARE domain//SUR7/PalI family//AP2 domain	GO:0006355	regulation of transcription, DNA-templated	GO:0003700//GO:0005515	transcription factor activity, sequence-specific DNA binding//protein binding	GO:0005886//GO:0005667	plasma membrane//transcription factor complex	--	--
Cluster-45536.171383_1	AP2-EREBP	Cluster-45536.171383	4390.71	4594.87	5249.23	7463.16	7198.56	8880.93	2138.07	1395.5	1566.95	128.7	129.95	132.92	175.59	158.12	212.45	67.45	44.87	50.84	1965	747053070	XP_011072679.1	635	8.7e-64	PREDICTED: ethylene-responsive transcription factor RAP2-12-like [Sesamum indicum]	663673439	HG975440.1	93	1.77155e-38	Solanum pennellii chromosome ch01, complete genome	K09286	EREBP	EREBP-like factor	http://www.genome.jp/dbget-bin/www_bget?ko:K09286	Q9SSA8	469	2.2e-45	Ethylene-responsive transcription factor RAP2-12 OS=Arabidopsis thaliana GN=RAP2-12 PE=1 SV=1	PF00847	AP2 domain	GO:0006355	regulation of transcription, DNA-templated	GO:0003700	transcription factor activity, sequence-specific DNA binding	GO:0005667	transcription factor complex	--	--
Cluster-45536.171384_1	AP2-EREBP	Cluster-45536.171384	321.13	137.54	210.01	283.68	393.82	512.13	32.22	18.76	0	9.17	3.79	5.18	6.5	8.42	11.93	0.99	0.59	0	2011	747053070	XP_011072679.1	638	4e-64	PREDICTED: ethylene-responsive transcription factor RAP2-12-like [Sesamum indicum]	593266403	XM_007135318.1	96	3.89845e-40	Phaseolus vulgaris hypothetical protein (PHAVU_010G124700g) mRNA, complete cds	K09286	EREBP	EREBP-like factor	http://www.genome.jp/dbget-bin/www_bget?ko:K09286	Q9SSA8	471	1.3e-45	Ethylene-responsive transcription factor RAP2-12 OS=Arabidopsis thaliana GN=RAP2-12 PE=1 SV=1	PF05739//PF06687//PF00847	SNARE domain//SUR7/PalI family//AP2 domain	GO:0006355	regulation of transcription, DNA-templated	GO:0005515//GO:0003700	protein binding//transcription factor activity, sequence-specific DNA binding	GO:0005886//GO:0005667	plasma membrane//transcription factor complex	--	--
Cluster-45536.171385_1	AP2-EREBP	Cluster-45536.171385	2237.24	2633.27	2830.04	4139.12	4239.64	4514.98	1596.89	1123.19	1035.45	65.13	73.96	71.16	96.7	92.48	107.26	50.03	35.87	33.36	1977	747053070	XP_011072679.1	638	3.9e-64	PREDICTED: ethylene-responsive transcription factor RAP2-12-like [Sesamum indicum]	593266403	XM_007135318.1	96	3.83137e-40	Phaseolus vulgaris hypothetical protein (PHAVU_010G124700g) mRNA, complete cds	K09286	EREBP	EREBP-like factor	http://www.genome.jp/dbget-bin/www_bget?ko:K09286	Q9SSA8	471	1.3e-45	Ethylene-responsive transcription factor RAP2-12 OS=Arabidopsis thaliana GN=RAP2-12 PE=1 SV=1	PF00847	AP2 domain	GO:0006355	regulation of transcription, DNA-templated	GO:0003700	transcription factor activity, sequence-specific DNA binding	GO:0005667	transcription factor complex	--	--
Cluster-45536.171389_4	AP2-EREBP	Cluster-45536.171389	56.84	82	56	42	56.87	26.89	37	26	18	7.02	9.73	6.02	4.27	5.4	2.73	4.98	3.59	2.51	649	698575383	XP_009775920.1	268	1e-21	PREDICTED: ethylene-responsive transcription factor RAP2-12-like [Nicotiana sylvestris]	703142386	XM_010109440.1	56	2.08927e-18	Morus notabilis Ethylene-responsive transcription factor partial mRNA	K09286	EREBP	EREBP-like factor	http://www.genome.jp/dbget-bin/www_bget?ko:K09286	Q9SSA8	233	1.7e-18	Ethylene-responsive transcription factor RAP2-12 OS=Arabidopsis thaliana GN=RAP2-12 PE=1 SV=1	--	--	--	--	--	--	--	--	--	--
Cluster-45536.178022_0	AP2-EREBP	Cluster-45536.178022	127	163	221	393	335	324	191	192	258	12.13	14.98	18.33	30.69	24.42	25.41	19.82	20.41	27.64	769	697190386	XP_009604256.1	482	1.9e-46	PREDICTED: ethylene-responsive transcription factor ERF061 [Nicotiana tomentosiformis]	--	--	--	--	--	--	--	--	--	Q9C7W2	396	2.5e-37	Ethylene-responsive transcription factor ERF061 OS=Arabidopsis thaliana GN=ERF061 PE=2 SV=1	PF00847	AP2 domain	GO:0006355	regulation of transcription, DNA-templated	GO:0003700	transcription factor activity, sequence-specific DNA binding	GO:0005667	transcription factor complex	--	--
Cluster-45536.187212_1	AP2-EREBP	Cluster-45536.187212	21.44	40.84	23.88	11.6	0	7.73	11.86	7.3	5.43	0.51	0.94	0.49	0.22	0	0.15	0.3	0.19	0.14	2366	470126206	XP_004299083.1	254	1.6e-19	PREDICTED: tetraketide alpha-pyrone reductase 2-like [Fragaria vesca subsp. vesca]	--	--	--	--	--	--	--	--	--	Q9CA28	221	1.5e-16	Tetraketide alpha-pyrone reductase 2 OS=Arabidopsis thaliana GN=TKPR2 PE=1 SV=1	PF06203//PF00847	CCT motif//AP2 domain	GO:0006355	regulation of transcription, DNA-templated	GO:0005515//GO:0003700	protein binding//transcription factor activity, sequence-specific DNA binding	GO:0005667	transcription factor complex	--	--
Cluster-45536.189350_1	AP2-EREBP	Cluster-45536.189350	11.12	0	28.21	12.48	24.98	0	0	0	36.07	0.18	0	0.39	0.16	0.3	0	0	0	0.64	3370	747049518	XP_011070807.1	224	6.8e-16	PREDICTED: ethylene-responsive transcription factor ERF069-like [Sesamum indicum]	--	--	--	--	--	--	--	--	--	Q9CA28	193	3.8e-13	Tetraketide alpha-pyrone reductase 2 OS=Arabidopsis thaliana GN=TKPR2 PE=1 SV=1	PF01073//PF00847//PF06203//PF01370	3-beta hydroxysteroid dehydrogenase/isomerase family//AP2 domain//CCT motif//NAD dependent epimerase/dehydratase family	GO:0008207//GO:0008209//GO:0006355//GO:0008210//GO:0055114//GO:0006694	C21-steroid hormone metabolic process//androgen metabolic process//regulation of transcription, DNA-templated//estrogen metabolic process//oxidation-reduction process//steroid biosynthetic process	GO:0003824//GO:0016616//GO:0003854//GO:0005515//GO:0003700//GO:0050662	catalytic activity//oxidoreductase activity, acting on the CH-OH group of donors, NAD or NADP as acceptor//3-beta-hydroxy-delta5-steroid dehydrogenase activity//protein binding//transcription factor activity, sequence-specific DNA binding//coenzyme binding	GO:0005667	transcription factor complex	--	--
Cluster-45536.190434_1	AP2-EREBP	Cluster-45536.190434	0	0	0	28.09	0	0	0	21.09	0	0	0	0	0.62	0	0	0	0.64	0	2077	255581655	XP_002531631.1	340	1.5e-29	cinnamoyl-CoA reductase, putative [Ricinus communis]>gi|223528749|gb|EEF30759.1| cinnamoyl-CoA reductase, putative [Ricinus communis]	--	--	--	--	--	--	--	--	--	Q9CA28	300	9.1e-26	Tetraketide alpha-pyrone reductase 2 OS=Arabidopsis thaliana GN=TKPR2 PE=1 SV=1	PF00847//PF01073//PF06203	AP2 domain//3-beta hydroxysteroid dehydrogenase/isomerase family//CCT motif	GO:0008152//GO:0008207//GO:0008209//GO:0055114//GO:0006694//GO:0006355//GO:0008210	metabolic process//C21-steroid hormone metabolic process//androgen metabolic process//oxidation-reduction process//steroid biosynthetic process//regulation of transcription, DNA-templated//estrogen metabolic process	GO:0016616//GO:0005488//GO:0003854//GO:0005515//GO:0003700//GO:0016491	oxidoreductase activity, acting on the CH-OH group of donors, NAD or NADP as acceptor//binding//3-beta-hydroxy-delta5-steroid dehydrogenase activity//protein binding//transcription factor activity, sequence-specific DNA binding//oxidoreductase activity	GO:0005667	transcription factor complex	--	--
Cluster-45536.190724_5	AP2-EREBP	Cluster-45536.190724	0	0	7.21	0	0	0	0	7.12	0	0	0	0.45	0	0	0	0	0.57	0	935	631230526	AHZ12874.1	812	1.2e-84	ethylene response factor DREB3-2 [Chrysanthemum indicum]	631230525	KF986845.1	536	0	Chrysanthemum indicum ethylene response factor DREB3-2 mRNA, complete cds	K09286	EREBP	EREBP-like factor	http://www.genome.jp/dbget-bin/www_bget?ko:K09286	O22174	419	6.5e-40	Ethylene-responsive transcription factor ERF008 OS=Arabidopsis thaliana GN=ERF008 PE=2 SV=1	PF00847	AP2 domain	GO:0006355	regulation of transcription, DNA-templated	GO:0003700	transcription factor activity, sequence-specific DNA binding	GO:0005667	transcription factor complex	--	--
Cluster-45536.190725_5	AP2-EREBP	Cluster-45536.190725	0	0	9.06	0	0	0	8.98	8.93	0	0	0	0.59	0	0	0	0.73	0.74	0	913	631230526	AHZ12874.1	812	1.2e-84	ethylene response factor DREB3-2 [Chrysanthemum indicum]	631230525	KF986845.1	538	0	Chrysanthemum indicum ethylene response factor DREB3-2 mRNA, complete cds	K09286	EREBP	EREBP-like factor	http://www.genome.jp/dbget-bin/www_bget?ko:K09286	O22174	419	6.3e-40	Ethylene-responsive transcription factor ERF008 OS=Arabidopsis thaliana GN=ERF008 PE=2 SV=1	PF00847//PF08492//PF04277	AP2 domain//SRP72 RNA-binding domain//Oxaloacetate decarboxylase, gamma chain	GO:0071436//GO:0006355//GO:0006560//GO:0006814//GO:0006614//GO:0006090//GO:0006525	sodium ion export//regulation of transcription, DNA-templated//proline metabolic process//sodium ion transport//SRP-dependent cotranslational protein targeting to membrane//pyruvate metabolic process//arginine metabolic process	GO:0008312//GO:0003700//GO:0015081//GO:0008948	7S RNA binding//transcription factor activity, sequence-specific DNA binding//sodium ion transmembrane transporter activity//oxaloacetate decarboxylase activity	GO:0048500//GO:0016020//GO:0005667	signal recognition particle//membrane//transcription factor complex	--	--
Cluster-45536.191478_2	AP2-EREBP	Cluster-45536.191478	0	7.45	0.51	14.02	7.71	0	15.35	32.5	47.77	0	0.6	0.04	0.96	0.49	0	1.4	3.03	4.49	841	402715731	AFQ93679.1	828	1.6e-86	transcription factor WRI1 [Helianthus annuus]	402715730	JX424422.1	341	1.0171e-176	Helianthus annuus transcription factor WRI1 (WRI1) mRNA, complete cds	--	--	--	--	Q6X5Y6	485	1.3e-47	Ethylene-responsive transcription factor WRI1 OS=Arabidopsis thaliana GN=WRI1 PE=2 SV=1	PF07904//PF00847//PF06514	Chromatin modification-related protein EAF7//AP2 domain//Photosystem II 12 kDa extrinsic protein (PsbU)	GO:0006355//GO:0042549//GO:0015979	regulation of transcription, DNA-templated//photosystem II stabilization//photosynthesis	GO:0003700	transcription factor activity, sequence-specific DNA binding	GO:0019898//GO:0009654//GO:0009523//GO:0005667//GO:0043189//GO:0005634	extrinsic component of membrane//photosystem II oxygen evolving complex//photosystem II//transcription factor complex//H4/H2A histone acetyltransferase complex//nucleus	--	--
Cluster-45536.192658_5	AP2-EREBP	Cluster-45536.192658	14	26	42	17	19	9	34	125	213	0.91	1.63	2.36	0.9	0.93	0.48	2.39	8.98	15.42	1018	432332468	AGB07591.1	273	4.3e-22	ethylene-responsive transcription factor 8 [Artemisia annua]	--	--	--	--	--	--	--	--	--	Q38Q39	211	9.3e-16	Ethylene-responsive transcription factor ERF027 OS=Arabidopsis thaliana GN=ERF027 PE=2 SV=1	PF00847	AP2 domain	GO:0006355	regulation of transcription, DNA-templated	GO:0003700	transcription factor activity, sequence-specific DNA binding	GO:0005667	transcription factor complex	--	--
Cluster-45536.195503_2	AP2-EREBP	Cluster-45536.195503	120.68	212.65	143.87	38.95	228.32	332.94	44.55	38.06	0	6.44	10.93	6.64	1.68	9.18	14.52	2.57	2.24	0	1188	60459377	AAX20034.1	289	7e-24	ethylene responsive element binding protein C1 [Capsicum annuum]	822659247	KP333642.1	56	3.91572e-18	Chrysanthemum x morifolium microsatellite JH-1809 sequence	K09286	EREBP	EREBP-like factor	http://www.genome.jp/dbget-bin/www_bget?ko:K09286	Q9LW49	252	1.9e-20	Ethylene-responsive transcription factor 4 OS=Nicotiana sylvestris GN=ERF4 PE=2 SV=1	PF00847//PF00432	AP2 domain//Prenyltransferase and squalene oxidase repeat	GO:0006355	regulation of transcription, DNA-templated	GO:0003824//GO:0003700	catalytic activity//transcription factor activity, sequence-specific DNA binding	GO:0005667	transcription factor complex	--	--
Cluster-45536.195504_2	AP2-EREBP	Cluster-45536.195504	786.32	798.35	911.13	1338.05	1367.68	1115.06	620.45	525.94	1621	42.88	41.96	43.01	58.98	56.28	49.74	36.54	31.63	98.33	1167	60459377	AAX20034.1	289	6.8e-24	ethylene responsive element binding protein C1 [Capsicum annuum]	822659247	KP333642.1	56	3.8444e-18	Chrysanthemum x morifolium microsatellite JH-1809 sequence	K09286	EREBP	EREBP-like factor	http://www.genome.jp/dbget-bin/www_bget?ko:K09286	Q9LW49	252	1.9e-20	Ethylene-responsive transcription factor 4 OS=Nicotiana sylvestris GN=ERF4 PE=2 SV=1	PF00847//PF00432	AP2 domain//Prenyltransferase and squalene oxidase repeat	GO:0006355	regulation of transcription, DNA-templated	GO:0003824//GO:0003700	catalytic activity//transcription factor activity, sequence-specific DNA binding	GO:0005667	transcription factor complex	--	--
Cluster-45536.197543_5	AP2-EREBP	Cluster-45536.197543	472.07	474.41	622.98	318.56	374.78	357.65	51.93	42.52	61.6	9.23	8.95	10.52	4.99	5.48	5.7	1.09	0.91	1.33	2826	149287215	ABR23508.1	1308	1.1e-141	DREB2-like protein [Chrysanthemum vestitum]	156753154	EF633987.2	1261	0	Chrysanthemum vestitum DREB2-like protein (DREB2A) mRNA, complete cds	K09286	EREBP	EREBP-like factor	http://www.genome.jp/dbget-bin/www_bget?ko:K09286	O82132	288	3e-24	Dehydration-responsive element-binding protein 2A OS=Arabidopsis thaliana GN=DREB2A PE=1 SV=1	PF09462//PF00847	Mus7/MMS22 family//AP2 domain	GO:0006974//GO:0006355//GO:0031297//GO:0006281	cellular response to DNA damage stimulus//regulation of transcription, DNA-templated//replication fork processing//DNA repair	GO:0003700	transcription factor activity, sequence-specific DNA binding	GO:0005634//GO:0005667	nucleus//transcription factor complex	--	--
Cluster-45536.204676_1	AP2-EREBP	Cluster-45536.204676	0	0	0	0	24.55	0	0	0	0	0	0	0	0	0.43	0	0	0	0	2404	470126206	XP_004299083.1	374	2e-33	PREDICTED: tetraketide alpha-pyrone reductase 2-like [Fragaria vesca subsp. vesca]	--	--	--	--	--	--	--	--	--	Q9CA28	328	5.9e-29	Tetraketide alpha-pyrone reductase 2 OS=Arabidopsis thaliana GN=TKPR2 PE=1 SV=1	PF06203//PF00847	CCT motif//AP2 domain	GO:0006355	regulation of transcription, DNA-templated	GO:0005515//GO:0003700	protein binding//transcription factor activity, sequence-specific DNA binding	GO:0005667	transcription factor complex	--	--
Cluster-45536.209133_3	AP2-EREBP	Cluster-45536.209133	0	8	5.46	0	0	1.04	0	0	0	0	1.15	0.71	0	0	0.13	0	0	0	577	698575383	XP_009775920.1	171	1.6e-10	PREDICTED: ethylene-responsive transcription factor RAP2-12-like [Nicotiana sylvestris]	--	--	--	--	--	K09286	EREBP	EREBP-like factor	http://www.genome.jp/dbget-bin/www_bget?ko:K09286	Q9SSA8	156	1.3e-09	Ethylene-responsive transcription factor RAP2-12 OS=Arabidopsis thaliana GN=RAP2-12 PE=1 SV=1	--	--	--	--	--	--	--	--	--	--
Cluster-45536.212500_5	AP2-EREBP	Cluster-45536.212500	0	7.82	0	0	0	0	7.49	0	7.48	0	0.55	0	0	0	0	0.59	0	0.61	930	631230526	AHZ12874.1	812	1.2e-84	ethylene response factor DREB3-2 [Chrysanthemum indicum]	631230525	KF986845.1	548	0	Chrysanthemum indicum ethylene response factor DREB3-2 mRNA, complete cds	K09286	EREBP	EREBP-like factor	http://www.genome.jp/dbget-bin/www_bget?ko:K09286	O22174	419	6.4e-40	Ethylene-responsive transcription factor ERF008 OS=Arabidopsis thaliana GN=ERF008 PE=2 SV=1	PF04277//PF00847	Oxaloacetate decarboxylase, gamma chain//AP2 domain	GO:0006560//GO:0006814//GO:0006355//GO:0071436//GO:0006090//GO:0006525	proline metabolic process//sodium ion transport//regulation of transcription, DNA-templated//sodium ion export//pyruvate metabolic process//arginine metabolic process	GO:0003700//GO:0008948//GO:0015081	transcription factor activity, sequence-specific DNA binding//oxaloacetate decarboxylase activity//sodium ion transmembrane transporter activity	GO:0005667//GO:0016020	transcription factor complex//membrane	--	--
Cluster-45536.212501_5	AP2-EREBP	Cluster-45536.212501	0	0	0	0	0	0	0	0	0	0	0	0	0	0	0	0	0	0	912	631230526	AHZ12874.1	812	1.2e-84	ethylene response factor DREB3-2 [Chrysanthemum indicum]	631230525	KF986845.1	540	0	Chrysanthemum indicum ethylene response factor DREB3-2 mRNA, complete cds	K09286	EREBP	EREBP-like factor	http://www.genome.jp/dbget-bin/www_bget?ko:K09286	O22174	419	6.3e-40	Ethylene-responsive transcription factor ERF008 OS=Arabidopsis thaliana GN=ERF008 PE=2 SV=1	PF00847	AP2 domain	GO:0006355	regulation of transcription, DNA-templated	GO:0003700	transcription factor activity, sequence-specific DNA binding	GO:0005667	transcription factor complex	--	--
Cluster-45536.212502_5	AP2-EREBP	Cluster-45536.212502	0	0	0	0	0	0	9.56	0	0	0	0	0	0	0	0	0.78	0	0	908	631230526	AHZ12874.1	812	1.2e-84	ethylene response factor DREB3-2 [Chrysanthemum indicum]	631230525	KF986845.1	550	0	Chrysanthemum indicum ethylene response factor DREB3-2 mRNA, complete cds	K09286	EREBP	EREBP-like factor	http://www.genome.jp/dbget-bin/www_bget?ko:K09286	O22174	419	6.3e-40	Ethylene-responsive transcription factor ERF008 OS=Arabidopsis thaliana GN=ERF008 PE=2 SV=1	PF00847	AP2 domain	GO:0006355	regulation of transcription, DNA-templated	GO:0003700	transcription factor activity, sequence-specific DNA binding	GO:0005667	transcription factor complex	--	--
Cluster-45536.217418_1	AP2-EREBP	Cluster-45536.217418	3.87	3.98	4.01	1	11.3	3.66	0	7.74	5.95	0.13	0.13	0.11	0.03	0.28	0.1	0	0.28	0.22	1788	743901282	XP_011043956.1	1276	3.7e-138	PREDICTED: AP2-like ethylene-responsive transcription factor AIL5 [Populus euphratica]	698554689	XM_009771981.1	324	6.22853e-167	PREDICTED: Nicotiana sylvestris AP2-like ethylene-responsive transcription factor AIL5 (LOC104221008), transcript variant X3, mRNA	K09285	OVM, ANT	AP2-like factor, ANT lineage	http://www.genome.jp/dbget-bin/www_bget?ko:K09285	Q6PQQ3	1102	7.8e-119	AP2-like ethylene-responsive transcription factor AIL5 OS=Arabidopsis thaliana GN=AIL5 PE=2 SV=2	PF00847	AP2 domain	GO:0006355	regulation of transcription, DNA-templated	GO:0003700	transcription factor activity, sequence-specific DNA binding	GO:0005667	transcription factor complex	--	--
Cluster-45536.218836_2	AP2-EREBP	Cluster-45536.218836	3.13	0	0	0	0	0	0	0	0	0.13	0	0	0	0	0	0	0	0	1434	402715731	AFQ93679.1	1075	6.1e-115	transcription factor WRI1 [Helianthus annuus]	402715730	JX424422.1	440	0	Helianthus annuus transcription factor WRI1 (WRI1) mRNA, complete cds	--	--	--	--	Q6X5Y6	649	2.1e-66	Ethylene-responsive transcription factor WRI1 OS=Arabidopsis thaliana GN=WRI1 PE=2 SV=1	PF07904//PF00521//PF00847	Chromatin modification-related protein EAF7//DNA gyrase/topoisomerase IV, subunit A//AP2 domain	GO:0006265//GO:0006355	DNA topological change//regulation of transcription, DNA-templated	GO:0003918//GO:0005524//GO:0003700//GO:0003677	DNA topoisomerase type II (ATP-hydrolyzing) activity//ATP binding//transcription factor activity, sequence-specific DNA binding//DNA binding	GO:0043189//GO:0005634//GO:0005667	H4/H2A histone acetyltransferase complex//nucleus//transcription factor complex	--	--
Cluster-45536.220496_1	AP2-EREBP	Cluster-45536.220496	120.09	119.07	107.04	90.34	97.7	96.67	0	14.36	4.54	5.26	5.03	4.05	3.19	3.22	3.46	0	0.69	0.22	1395	747079374	XP_011086884.1	368	5.7e-33	PREDICTED: ethylene-responsive transcription factor ERF113 isoform X1 [Sesamum indicum]	565438761	XM_006282288.1	45	6.01711e-12	Capsella rubella hypothetical protein (CARUB_v10028647mg) mRNA, complete cds	--	--	--	--	Q9LYU3	330	2e-29	Ethylene-responsive transcription factor ERF113 OS=Arabidopsis thaliana GN=ERF113 PE=2 SV=1	PF00847	AP2 domain	GO:0006355	regulation of transcription, DNA-templated	GO:0003700	transcription factor activity, sequence-specific DNA binding	GO:0005667	transcription factor complex	--	--
Cluster-45536.224258_5	AP2-EREBP	Cluster-45536.224258	472	511	552	213	561	90	59	45	132	32.33	33.71	32.76	11.84	29.1	5.05	4.37	3.41	10.08	978	17385636	BAA87068.2	780	6.7e-81	ethylene-responsive element binding protein1 homolog [Matricaria chamomilla]	17385635	AB035270.2	448	0	Matricaria chamomilla McEREBP1 mRNA for ethylene-responsive element binding protein1 homolog, complete cds	K09286	EREBP	EREBP-like factor	http://www.genome.jp/dbget-bin/www_bget?ko:K09286	O80337	411	5.7e-39	Ethylene-responsive transcription factor 1A OS=Arabidopsis thaliana GN=ERF1A PE=1 SV=2	PF00847	AP2 domain	GO:0006355	regulation of transcription, DNA-templated	GO:0003700	transcription factor activity, sequence-specific DNA binding	GO:0005667	transcription factor complex	--	--
Cluster-45536.233058_4	AP2-EREBP	Cluster-45536.233058	2.65	2.46	8.34	19.45	17.02	20.68	16.13	26.26	12.48	0.1	0.09	0.28	0.6	0.49	0.65	0.67	1.11	0.53	1555	604329229	EYU34566.1	757	4.9e-78	hypothetical protein MIMGU_mgv1a006962mg [Erythranthe guttata]	28894444	AY223519.1	228	1.25474e-113	Antirrhinum majus LIPLESS2 (lip2) mRNA, complete cds	K09284	AP2	AP2-like factor, euAP2 lineage	http://www.genome.jp/dbget-bin/www_bget?ko:K09284	P47927	662	7.2e-68	Floral homeotic protein APETALA 2 OS=Arabidopsis thaliana GN=AP2 PE=1 SV=1	PF00847	AP2 domain	GO:0006355	regulation of transcription, DNA-templated	GO:0003700	transcription factor activity, sequence-specific DNA binding	GO:0005667	transcription factor complex	--	--
Cluster-45536.243073_3	AP2-EREBP	Cluster-45536.243073	5	4	1.2	2.1	2.34	1.09	4.27	10.88	17.22	0.18	0.14	0.04	0.06	0.06	0.03	0.16	0.42	0.67	1679	697175005	XP_009596437.1	638	3.4e-64	PREDICTED: ethylene-responsive transcription factor CRF4-like [Nicotiana tomentosiformis]	723706298	XM_004241080.2	92	5.42743e-38	PREDICTED: Solanum lycopersicum ethylene-responsive transcription factor CRF4-like (LOC101244085), mRNA	--	--	--	--	Q9FK12	445	1.1e-42	Ethylene-responsive transcription factor CRF3 OS=Arabidopsis thaliana GN=CRF3 PE=1 SV=1	PF00847	AP2 domain	GO:0006355	regulation of transcription, DNA-templated	GO:0003700	transcription factor activity, sequence-specific DNA binding	GO:0005667	transcription factor complex	--	--
Cluster-45536.29026_2	AP2-EREBP	Cluster-45536.29026	1788	1858	2193	3331	3160	5819	241	285	531	78.13	78.28	82.87	117.29	103.88	207.78	11.36	13.7	25.75	1397	720072883	XP_010278524.1	558	5.3e-55	PREDICTED: dehydration-responsive element-binding protein 1D-like [Nelumbo nucifera]	--	--	--	--	--	--	--	--	--	Q9FJ93	456	5e-44	Dehydration-responsive element-binding protein 1D OS=Arabidopsis thaliana GN=DREB1D PE=2 SV=1	PF00847	AP2 domain	GO:0006355	regulation of transcription, DNA-templated	GO:0003700	transcription factor activity, sequence-specific DNA binding	GO:0005667	transcription factor complex	--	--
Cluster-45536.30041_1	AP2-EREBP	Cluster-45536.30041	64	85	95	50	106	104	11	78	56	3.36	4.3	4.32	2.12	4.2	4.46	0.62	4.51	3.27	1203	658017406	XP_008344047.1	342	5e-30	PREDICTED: ethylene-responsive transcription factor ERF017-like [Malus domestica]	--	--	--	--	--	--	--	--	--	Q84QC2	320	2.5e-28	Ethylene-responsive transcription factor ERF017 OS=Arabidopsis thaliana GN=ERF017 PE=2 SV=1	PF00847	AP2 domain	GO:0006355	regulation of transcription, DNA-templated	GO:0003700	transcription factor activity, sequence-specific DNA binding	GO:0005667	transcription factor complex	--	--
Cluster-45536.30386_0	AP2-EREBP	Cluster-45536.30386	320.11	306.99	273.4	102.76	167.23	80.36	2.5	7.91	6.53	5.96	5.52	4.4	1.53	2.33	1.22	0.05	0.16	0.13	2954	359493145	XP_002264797.2	348	2.5e-30	PREDICTED: ethylene-responsive transcription factor ABR1 [Vitis vinifera]>gi|147834261|emb|CAN66025.1| hypothetical protein VITISV_028773 [Vitis vinifera]	663673457	HG975451.1	104	2.05532e-44	Solanum pennellii chromosome ch12, complete genome	--	--	--	--	Q70II3	238	2e-18	Ethylene-responsive transcription factor ERF110 OS=Arabidopsis thaliana GN=ERF110 PE=2 SV=2	--	--	--	--	--	--	--	--	--	--
Cluster-45536.30387_0	AP2-EREBP	Cluster-45536.30387	5777.88	6109.01	6937.6	2752.24	4537.77	1574.64	39.5	73.09	191.47	142.86	145.78	148.13	54.55	83.97	31.76	1.05	1.98	5.24	2285	698491635	XP_009792228.1	386	7.6e-35	PREDICTED: ethylene-responsive transcription factor ABR1-like isoform X2 [Nicotiana sylvestris]	663673457	HG975451.1	104	1.5853e-44	Solanum pennellii chromosome ch12, complete genome	--	--	--	--	Q70II3	238	1.5e-18	Ethylene-responsive transcription factor ERF110 OS=Arabidopsis thaliana GN=ERF110 PE=2 SV=2	PF00847	AP2 domain	GO:0006355	regulation of transcription, DNA-templated	GO:0003700	transcription factor activity, sequence-specific DNA binding	GO:0005667	transcription factor complex	--	--
Cluster-45536.39440_2	AP2-EREBP	Cluster-45536.39440	54.21	53	77.56	53	63.59	43	31.53	137.59	137.71	2.12	2	2.63	1.67	1.87	1.38	1.33	5.93	5.99	1530	402715731	AFQ93679.1	1175	1.6e-126	transcription factor WRI1 [Helianthus annuus]	402715730	JX424422.1	513	0	Helianthus annuus transcription factor WRI1 (WRI1) mRNA, complete cds	--	--	--	--	Q6X5Y6	700	2.8e-72	Ethylene-responsive transcription factor WRI1 OS=Arabidopsis thaliana GN=WRI1 PE=2 SV=1	PF00847	AP2 domain	GO:0006355	regulation of transcription, DNA-templated	GO:0003700	transcription factor activity, sequence-specific DNA binding	GO:0005667	transcription factor complex	--	--
Cluster-45536.41560_4	AP2-EREBP	Cluster-45536.41560	0	28.38	10.3	0	12.67	24.95	0	35.57	10.19	0	0.76	0.25	0	0.26	0.56	0	1.08	0.31	2068	848880874	XP_012840811.1	821	2.5e-85	PREDICTED: floral homeotic protein APETALA 2 [Erythranthe guttatus]	28894444	AY223519.1	255	1.64297e-128	Antirrhinum majus LIPLESS2 (lip2) mRNA, complete cds	K09284	AP2	AP2-like factor, euAP2 lineage	http://www.genome.jp/dbget-bin/www_bget?ko:K09284	P47927	727	2.8e-75	Floral homeotic protein APETALA 2 OS=Arabidopsis thaliana GN=AP2 PE=1 SV=1	PF00847	AP2 domain	GO:0006355	regulation of transcription, DNA-templated	GO:0003700	transcription factor activity, sequence-specific DNA binding	GO:0005667	transcription factor complex	--	--
Cluster-45536.48900_3	AP2-EREBP	Cluster-45536.48900	53.73	79.09	70.56	62.39	88.32	42.35	39.53	11.08	19.36	2.81	3.99	3.19	2.63	3.48	1.81	2.23	0.64	1.13	1207	731353884	XP_010688291.1	399	1.2e-36	PREDICTED: ethylene-responsive transcription factor ERF043 [Beta vulgaris subsp. vulgaris]>gi|870851095|gb|KMT03161.1| hypothetical protein BVRB_8g197150 [Beta vulgaris subsp. vulgaris]	731360967	XM_010693802.1	56	3.98025e-18	PREDICTED: Beta vulgaris subsp. vulgaris ethylene-responsive transcription factor ERF035 (LOC104905311), mRNA	K09286	EREBP	EREBP-like factor	http://www.genome.jp/dbget-bin/www_bget?ko:K09286	Q9LYD3	389	2.5e-36	Dehydration-responsive element-binding protein 3 OS=Arabidopsis thaliana GN=DREB3 PE=2 SV=1	PF11851//PF00847	Domain of unknown function (DUF3371)//AP2 domain	GO:0006355	regulation of transcription, DNA-templated	GO:0003700	transcription factor activity, sequence-specific DNA binding	GO:0005667	transcription factor complex	--	--
Cluster-45536.58125_1	AP2-EREBP	Cluster-45536.58125	0	1	3	7	16.85	11	30.05	448.27	115.41	0	0.08	0.2	0.45	1.01	0.71	2.56	39.06	10.14	883	747052567	XP_011072408.1	510	1.2e-49	PREDICTED: dehydration-responsive element-binding protein 3 [Sesamum indicum]	332640072	CP002686.1	66	7.96264e-24	Arabidopsis thaliana chromosome 3, complete sequence	K09286	EREBP	EREBP-like factor	http://www.genome.jp/dbget-bin/www_bget?ko:K09286	Q9LYD3	458	1.8e-44	Dehydration-responsive element-binding protein 3 OS=Arabidopsis thaliana GN=DREB3 PE=2 SV=1	PF00847	AP2 domain	GO:0006355	regulation of transcription, DNA-templated	GO:0003700	transcription factor activity, sequence-specific DNA binding	GO:0005667	transcription factor complex	--	--
Cluster-45536.62305_1	AP2-EREBP	Cluster-45536.62305	15.19	0	2.41	16.36	45.43	10.27	31.04	2.94	20.22	0.45	0	0.06	0.39	1.02	0.25	1	0.1	0.67	1934	697114785	XP_009611312.1	663	4.9e-67	PREDICTED: ethylene-responsive transcription factor RAP2-7-like isoform X2 [Nicotiana tomentosiformis]	802539968	XM_012218287.1	98	2.89625e-41	PREDICTED: Jatropha curcas AP2-like ethylene-responsive transcription factor TOE3 (LOC105635241), transcript variant X2, mRNA	K09284	AP2	AP2-like factor, euAP2 lineage	http://www.genome.jp/dbget-bin/www_bget?ko:K09284	Q9SK03	386	9e-36	Ethylene-responsive transcription factor RAP2-7 OS=Arabidopsis thaliana GN=RAP2-7 PE=2 SV=2	PF00847	AP2 domain	GO:0006355	regulation of transcription, DNA-templated	GO:0003700	transcription factor activity, sequence-specific DNA binding	GO:0005667	transcription factor complex	--	--
Cluster-45536.63833_2	AP2-EREBP	Cluster-45536.63833	4.23	0	0	0	1.95	0	0	4.94	4.39	0.27	0	0	0	0.09	0	0	0.35	0.31	1036	402715731	AFQ93679.1	1098	9.4e-118	transcription factor WRI1 [Helianthus annuus]	402715730	JX424422.1	479	0	Helianthus annuus transcription factor WRI1 (WRI1) mRNA, complete cds	--	--	--	--	Q6X5Y6	699	2.4e-72	Ethylene-responsive transcription factor WRI1 OS=Arabidopsis thaliana GN=WRI1 PE=2 SV=1	PF00847	AP2 domain	GO:0006355	regulation of transcription, DNA-templated	GO:0003700	transcription factor activity, sequence-specific DNA binding	GO:0005667	transcription factor complex	--	--
Cluster-45536.67189_5	AP2-EREBP	Cluster-45536.67189	24.35	44.59	16.53	40.7	32.98	31.3	35.34	30.03	46.63	0.5	0.88	0.29	0.67	0.51	0.52	0.78	0.68	1.06	2701	848880874	XP_012840811.1	730	1.2e-74	PREDICTED: floral homeotic protein APETALA 2 [Erythranthe guttatus]	767007077	KP405836.1	195	4.86261e-95	Prunus mume cultivar Sanlunyudie floral homeotic protein APETALA2 (AP2) mRNA, complete cds	K09284	AP2	AP2-like factor, euAP2 lineage	http://www.genome.jp/dbget-bin/www_bget?ko:K09284	P47927	627	1.4e-63	Floral homeotic protein APETALA 2 OS=Arabidopsis thaliana GN=AP2 PE=1 SV=1	PF01047//PF00847	MarR family//AP2 domain	GO:0006355	regulation of transcription, DNA-templated	GO:0003700	transcription factor activity, sequence-specific DNA binding	GO:0005667	transcription factor complex	--	--
Cluster-45536.67190_5	AP2-EREBP	Cluster-45536.67190	73.45	110.39	108.47	259.31	231.35	236.7	178.66	171.37	263.04	1.94	2.82	2.48	5.5	4.58	5.11	5.09	4.97	7.7	2151	731397154	XP_010652782.1	1020	2.2e-108	PREDICTED: transcription factor APETALA2 isoform X1 [Vitis vinifera]	5081554	AF132001.1	257	1.32195e-129	AF132001 Petunia x hybrida PHAP2A protein (Ap2A) mRNA, complete cds	K09284	AP2	AP2-like factor, euAP2 lineage	http://www.genome.jp/dbget-bin/www_bget?ko:K09284	P47927	828	5.6e-87	Floral homeotic protein APETALA 2 OS=Arabidopsis thaliana GN=AP2 PE=1 SV=1	PF01047//PF00847	MarR family//AP2 domain	GO:0006355	regulation of transcription, DNA-templated	GO:0003700	transcription factor activity, sequence-specific DNA binding	GO:0005667	transcription factor complex	--	--
Cluster-45536.67327_1	AP2-EREBP	Cluster-45536.67327	0	4.08	0	14.13	3.52	7.27	126.17	79.22	105.47	0	0.13	0	0.37	0.09	0.19	4.41	2.83	3.8	1796	747083405	XP_011089068.1	580	1.9e-57	PREDICTED: ethylene-responsive transcription factor-like protein At4g13040 isoform X1 [Sesamum indicum]	--	--	--	--	--	--	--	--	--	Q56XP9	390	2.9e-36	Ethylene-responsive transcription factor-like protein At4g13040 OS=Arabidopsis thaliana GN=At4g13040 PE=2 SV=2	PF05965//PF00847//PF02115	F/Y rich C-terminus//AP2 domain//RHO protein GDP dissociation inhibitor	GO:0006355	regulation of transcription, DNA-templated	GO:0003700//GO:0005094	transcription factor activity, sequence-specific DNA binding//Rho GDP-dissociation inhibitor activity	GO:0005667//GO:0005634//GO:0005737	transcription factor complex//nucleus//cytoplasm	--	--
Cluster-45536.67328_1	AP2-EREBP	Cluster-45536.67328	28	25.92	37	70.87	44.48	77.73	146.83	210.78	151.53	1.58	1.41	1.81	3.23	1.89	3.59	8.95	13.12	9.51	1136	747083411	XP_011089071.1	576	3.5e-57	PREDICTED: ethylene-responsive transcription factor-like protein At4g13040 isoform X4 [Sesamum indicum]>gi|747083413|ref|XP_011089072.1| PREDICTED: ethylene-responsive transcription factor-like protein At4g13040 isoform X4 [Sesamum indicum]	--	--	--	--	--	--	--	--	--	Q56XP9	390	1.8e-36	Ethylene-responsive transcription factor-like protein At4g13040 OS=Arabidopsis thaliana GN=At4g13040 PE=2 SV=2	PF05965//PF00847//PF02115	F/Y rich C-terminus//AP2 domain//RHO protein GDP dissociation inhibitor	GO:0006355	regulation of transcription, DNA-templated	GO:0003700//GO:0005094	transcription factor activity, sequence-specific DNA binding//Rho GDP-dissociation inhibitor activity	GO:0005667//GO:0005634//GO:0005737	transcription factor complex//nucleus//cytoplasm	--	--
Cluster-45536.71851_1	AP2-EREBP	Cluster-45536.71851	1942	2013	2066	2120	2423	2225	817	696	1216	74.39	74.36	68.41	65.34	69.72	69.61	33.72	29.3	51.64	1560	321158525	BAJ72665.1	323	1e-27	ethylene response factor 6a [Nicotiana tabacum]	--	--	--	--	--	K09286	EREBP	EREBP-like factor	http://www.genome.jp/dbget-bin/www_bget?ko:K09286	O80340	260	3e-21	Ethylene-responsive transcription factor 4 OS=Arabidopsis thaliana GN=ERF4 PE=1 SV=1	PF12639//PF00847	DNase/tRNase domain of colicin-like bacteriocin//AP2 domain	GO:0006355	regulation of transcription, DNA-templated	GO:0003700//GO:0004519	transcription factor activity, sequence-specific DNA binding//endonuclease activity	GO:0005667	transcription factor complex	--	--
Cluster-45536.75350_3	AP2-EREBP	Cluster-45536.75350	28	22	28.83	5	13.06	0	10.72	186.68	84.8	0.94	0.71	0.83	0.13	0.33	0	0.39	6.86	3.14	1751	432332458	AGB07586.1	301	4.2e-25	ORA [Artemisia annua]	823242224	XM_012598352.1	44	2.73063e-11	PREDICTED: Gossypium raimondii ethylene-responsive transcription factor 1B-like (LOC105775839), mRNA	K09286	EREBP	EREBP-like factor	http://www.genome.jp/dbget-bin/www_bget?ko:K09286	Q8L9K1	260	3.3e-21	Ethylene-responsive transcription factor 13 OS=Arabidopsis thaliana GN=ERF13 PE=2 SV=2	PF00847	AP2 domain	GO:0006355	regulation of transcription, DNA-templated	GO:0003700	transcription factor activity, sequence-specific DNA binding	GO:0005667	transcription factor complex	--	--
Cluster-45536.78033_2	AP2-EREBP	Cluster-45536.78033	626	619	777	677	768	476	439	364	383	46.95	44.69	50.51	41.27	43.7	29.25	35.66	30.24	32.08	914	721653683	XP_010233948.1	227	8.3e-17	PREDICTED: ethylene-responsive transcription factor 3-like [Brachypodium distachyon]	--	--	--	--	--	K09286	EREBP	EREBP-like factor	http://www.genome.jp/dbget-bin/www_bget?ko:K09286	Q9LDE4	217	1.7e-16	Ethylene-responsive transcription factor 7 OS=Arabidopsis thaliana GN=ERF7 PE=1 SV=1	PF00847	AP2 domain	GO:0006355	regulation of transcription, DNA-templated	GO:0003700	transcription factor activity, sequence-specific DNA binding	GO:0005667	transcription factor complex	--	--
Cluster-45536.96826_3	AP2-EREBP	Cluster-45536.96826	32	36	23	8	41	21	237	905	1847	2	2.17	1.25	0.41	1.94	1.08	16.03	62.55	128.73	1048	432332468	AGB07591.1	743	1.4e-76	ethylene-responsive transcription factor 8 [Artemisia annua]	432332467	JQ797713.1	661	0	Artemisia annua ethylene-responsive transcription factor 8 (ERF8) mRNA, complete cds	--	--	--	--	Q9CAN9	273	6.2e-23	Ethylene-responsive transcription factor ERF026 OS=Arabidopsis thaliana GN=ERF026 PE=2 SV=1	PF00847	AP2 domain	GO:0006355	regulation of transcription, DNA-templated	GO:0003700	transcription factor activity, sequence-specific DNA binding	GO:0005667	transcription factor complex	--	--
Cluster-46518.0_5	AP2-EREBP	Cluster-46518.0	0	0	0	0	0	0	1	7	9	0	0	0	0	0	0	0.09	0.64	0.83	854	645265986	XP_008238414.1	304	9.1e-26	PREDICTED: ethylene-responsive transcription factor 5 [Prunus mume]	--	--	--	--	--	K09286	EREBP	EREBP-like factor	http://www.genome.jp/dbget-bin/www_bget?ko:K09286	Q9LW48	278	1.3e-23	Ethylene-responsive transcription factor 5 OS=Nicotiana sylvestris GN=ERF5 PE=2 SV=1	PF00847	AP2 domain	GO:0006355	regulation of transcription, DNA-templated	GO:0003700	transcription factor activity, sequence-specific DNA binding	GO:0005667	transcription factor complex	--	--
Cluster-49777.1_1	AP2-EREBP	Cluster-49777.1	1.22	0	0	0	0	0	0	8.31	4.01	0.09	0	0	0	0	0	0	0.66	0.32	944	823120176	XP_012471309.1	518	1.5e-50	PREDICTED: dehydration-responsive element-binding protein 3-like [Gossypium raimondii]>gi|763739187|gb|KJB06686.1| hypothetical protein B456_001G008100 [Gossypium raimondii]	645274826	XM_008244301.1	59	6.64461e-20	PREDICTED: Prunus mume dehydration-responsive element-binding protein 3 (LOC103340845), mRNA	K09286	EREBP	EREBP-like factor	http://www.genome.jp/dbget-bin/www_bget?ko:K09286	Q9LYD3	440	2.4e-42	Dehydration-responsive element-binding protein 3 OS=Arabidopsis thaliana GN=DREB3 PE=2 SV=1	PF00847	AP2 domain	GO:0006355	regulation of transcription, DNA-templated	GO:0003700	transcription factor activity, sequence-specific DNA binding	GO:0005667	transcription factor complex	--	--
Cluster-57246.0_2	AP2-EREBP	Cluster-57246.0	14	12	16	4	3	3	108	65	54	1.23	1.02	1.22	0.29	0.2	0.22	10.32	6.36	5.32	814	375127218	AFA36063.1	639	1.2e-64	AP2-ERF transcription factor [Artemisia annua]	375127217	JN695782.1	550	0	Artemisia annua AP2-ERF transcription factor (ERF3) mRNA, complete cds	K14516	ERF1	ethylene-responsive transcription factor 1	http://www.genome.jp/dbget-bin/www_bget?ko:K14516	Q8LDC8	353	2.5e-32	Ethylene-responsive transcription factor 1B OS=Arabidopsis thaliana GN=ERF1B PE=1 SV=2	PF00847	AP2 domain	GO:0006355	regulation of transcription, DNA-templated	GO:0003700	transcription factor activity, sequence-specific DNA binding	GO:0005667	transcription factor complex	--	--
Cluster-61937.0_5	AP2-EREBP	Cluster-61937.0	32.87	22.8	32.78	28.48	39	22.7	42.52	58	50.46	2.21	1.48	1.91	1.55	1.99	1.25	3.1	4.32	3.79	991	432332458	AGB07586.1	242	1.6e-18	ORA [Artemisia annua]	--	--	--	--	--	K09286	EREBP	EREBP-like factor	http://www.genome.jp/dbget-bin/www_bget?ko:K09286	Q8L9K1	200	1.7e-14	Ethylene-responsive transcription factor 13 OS=Arabidopsis thaliana GN=ERF13 PE=2 SV=2	PF00847//PF10717	AP2 domain//Occlusion-derived virus envelope protein ODV-E18	GO:0006355	regulation of transcription, DNA-templated	GO:0003700	transcription factor activity, sequence-specific DNA binding	GO:0019031//GO:0005667	viral envelope//transcription factor complex	--	--
Cluster-33758.0_0	ARF	Cluster-33758.0	40.01	29	29	60.63	76.22	52	115.61	72.54	113	0.78	0.54	0.49	0.94	1.11	0.83	2.42	1.55	2.43	2838	720027735	XP_010264667.1	1902	1.5e-210	PREDICTED: auxin response factor 18-like [Nelumbo nucifera]	802550959	XM_012237875.1	200	8.49484e-98	PREDICTED: Jatropha curcas auxin response factor 16 (LOC105650910), mRNA	--	--	--	--	Q653H7	1606	4.5e-177	Auxin response factor 18 OS=Oryza sativa subsp. japonica GN=ARF18 PE=2 SV=1	PF06507//PF02362//PF02309	Auxin response factor//B3 DNA binding domain//AUX/IAA family	GO:0006355//GO:0009725	regulation of transcription, DNA-templated//response to hormone	GO:0003677	DNA binding	GO:0005634	nucleus	--	--
Cluster-33758.1_1	ARF	Cluster-33758.1	9.99	0	0	9.37	2.78	0	21.39	15.46	0	0.46	0	0	0.35	0.1	0	1.06	0.78	0	1341	460402311	XP_004246657.1	1639	2.3e-180	PREDICTED: auxin response factor 18-like isoform X1 [Solanum lycopersicum]	802550959	XM_012237875.1	200	3.96065e-98	PREDICTED: Jatropha curcas auxin response factor 16 (LOC105650910), mRNA	--	--	--	--	Q653H7	1413	5.1e-155	Auxin response factor 18 OS=Oryza sativa subsp. japonica GN=ARF18 PE=2 SV=1	PF06507//PF02362	Auxin response factor//B3 DNA binding domain	GO:0009725//GO:0006355	response to hormone//regulation of transcription, DNA-templated	GO:0003677	DNA binding	GO:0005634	nucleus	--	--
Cluster-42594.1_3	ARF	Cluster-42594.1	56.21	66	109	105.42	113	124.87	126.38	89.62	177.18	0.86	0.97	1.44	1.29	1.29	1.56	2.08	1.5	2.99	3546	596285249	XP_007225425.1	1678	1.8e-184	hypothetical protein PRUPE_ppa000479mg [Prunus persica]>gi|462422361|gb|EMJ26624.1| hypothetical protein PRUPE_ppa000479mg [Prunus persica]	350536074	NM_001247811.1	344	9.50245e-178	Solanum lycopersicum auxin response factor 19 (ARF19), mRNA >gnl|BL_ORD_ID|8889953 Solanum lycopersicum auxin response factor 19 (ARF19) mRNA, complete cds	--	--	--	--	Q0D9R7	1461	3.7e-160	Auxin response factor 19 OS=Oryza sativa subsp. japonica GN=ARF19 PE=2 SV=2	PF01518//PF02309//PF00564//PF02362//PF06507	Sigma NS protein//AUX/IAA family//PB1 domain//B3 DNA binding domain//Auxin response factor	GO:0009725//GO:0006144//GO:0006355	response to hormone//purine nucleobase metabolic process//regulation of transcription, DNA-templated	GO:0003968//GO:0003677//GO:0005515//GO:0003727	RNA-directed RNA polymerase activity//DNA binding//protein binding//single-stranded RNA binding	GO:0005634//GO:0031379	nucleus//RNA-directed RNA polymerase complex	--	--
Cluster-42594.2_5	ARF	Cluster-42594.2	25.79	0	0	20.58	0	23.13	21.62	25.38	8.82	0.39	0	0	0.25	0	0.29	0.35	0.42	0.15	3569	596285249	XP_007225425.1	1545	4.8e-169	hypothetical protein PRUPE_ppa000479mg [Prunus persica]>gi|462422361|gb|EMJ26624.1| hypothetical protein PRUPE_ppa000479mg [Prunus persica]	350536074	NM_001247811.1	317	9.76988e-163	Solanum lycopersicum auxin response factor 19 (ARF19), mRNA >gnl|BL_ORD_ID|8889953 Solanum lycopersicum auxin response factor 19 (ARF19) mRNA, complete cds	--	--	--	--	Q0D9R7	1329	7.5e-145	Auxin response factor 19 OS=Oryza sativa subsp. japonica GN=ARF19 PE=2 SV=2	PF00564//PF02362//PF06507//PF01518//PF02309	PB1 domain//B3 DNA binding domain//Auxin response factor//Sigma NS protein//AUX/IAA family	GO:0009725//GO:0006144//GO:0006355	response to hormone//purine nucleobase metabolic process//regulation of transcription, DNA-templated	GO:0003968//GO:0003677//GO:0005515//GO:0003727	RNA-directed RNA polymerase activity//DNA binding//protein binding//single-stranded RNA binding	GO:0005634//GO:0031379	nucleus//RNA-directed RNA polymerase complex	--	--
Cluster-45247.1_2	ARF	Cluster-45247.1	0	2	1	3	10	8	25	26	18	0	0.09	0.04	0.11	0.35	0.31	1.27	1.35	0.94	1313	661896558	CDO99747.1	1177	8.3e-127	unnamed protein product [Coffea canephora]	821595208	LN846352.1	91	1.51747e-37	Trifolium pratense genome assembly redclover, chromosome : chr4	--	--	--	--	Q9SKN5	1016	5.4e-109	Auxin response factor 10 OS=Arabidopsis thaliana GN=ARF10 PE=2 SV=1	PF06507//PF02362	Auxin response factor//B3 DNA binding domain	GO:0009725//GO:0006355	response to hormone//regulation of transcription, DNA-templated	GO:0003677	DNA binding	GO:0005634	nucleus	--	--
Cluster-45536.102539_3	ARF	Cluster-45536.102539	353.97	453.17	221.46	329.16	605.94	280.32	853.88	795.28	1139.47	4.51	5.58	2.44	3.35	5.76	2.91	11.69	11.09	16.03	4206	747092568	XP_011094057.1	1736	4e-191	PREDICTED: auxin response factor 19-like [Sesamum indicum]	731408023	XM_010658398.1	483	0	PREDICTED: Vitis vinifera auxin response factor 19-like (LOC100263801), mRNA	--	--	--	--	Q0D9R7	1456	1.7e-159	Auxin response factor 19 OS=Oryza sativa subsp. japonica GN=ARF19 PE=2 SV=2	PF02309//PF00564//PF02362//PF06507	AUX/IAA family//PB1 domain//B3 DNA binding domain//Auxin response factor	GO:0006355//GO:0009725	regulation of transcription, DNA-templated//response to hormone	GO:0003677//GO:0005515	DNA binding//protein binding	GO:0005634	nucleus	--	--
Cluster-45536.108224_3	ARF	Cluster-45536.108224	3.16	4.57	9.97	20.15	11.06	25.28	19.04	11.54	6.9	0.06	0.08	0.16	0.3	0.15	0.38	0.38	0.23	0.14	2967	747084909	XP_011089884.1	969	2.5e-102	PREDICTED: auxin response factor 4 isoform X2 [Sesamum indicum]	255570832	XM_002526323.1	197	4.13422e-96	Ricinus communis Auxin response factor, putative, mRNA	--	--	--	--	Q9ZTX9	850	2.2e-89	Auxin response factor 4 OS=Arabidopsis thaliana GN=ARF4 PE=1 SV=1	PF02309//PF03419//PF06507//PF00564//PF02362	AUX/IAA family//Sporulation factor SpoIIGA//Auxin response factor//PB1 domain//B3 DNA binding domain	GO:0030436//GO:0006508//GO:0006355//GO:0009725	asexual sporulation//proteolysis//regulation of transcription, DNA-templated//response to hormone	GO:0004190//GO:0005515//GO:0003677	aspartic-type endopeptidase activity//protein binding//DNA binding	GO:0005634	nucleus	--	--
Cluster-45536.108225_4	ARF	Cluster-45536.108225	7.28	80.06	102.18	103.89	99.15	101.08	234.61	145.67	181.91	0.15	1.63	1.86	1.75	1.56	1.74	5.31	3.36	4.23	2641	747084907	XP_011089883.1	1454	1.3e-158	PREDICTED: auxin response factor 4 isoform X1 [Sesamum indicum]	731392568	XR_786001.1	249	4.55877e-125	PREDICTED: Vitis vinifera auxin response factor 4 (LOC100243320), transcript variant X2, misc_RNA	--	--	--	--	Q9ZTX9	1296	3.7e-141	Auxin response factor 4 OS=Arabidopsis thaliana GN=ARF4 PE=1 SV=1	PF03419//PF02309//PF02362//PF00564//PF06507	Sporulation factor SpoIIGA//AUX/IAA family//B3 DNA binding domain//PB1 domain//Auxin response factor	GO:0009725//GO:0006355//GO:0006508//GO:0030436	response to hormone//regulation of transcription, DNA-templated//proteolysis//asexual sporulation	GO:0003677//GO:0005515//GO:0004190	DNA binding//protein binding//aspartic-type endopeptidase activity	GO:0005634	nucleus	--	--
Cluster-45536.113593_0	ARF	Cluster-45536.113593	0	0	0	0	0	0	0	0	0	0	0	0	0	0	0	0	0	0	2400	565365150	XP_006349280.1	1059	7.3e-113	PREDICTED: auxin response factor 1-like isoform X1 [Solanum tuberosum]>gi|565365152|ref|XP_006349281.1| PREDICTED: auxin response factor 1-like isoform X2 [Solanum tuberosum]>gi|565365154|ref|XP_006349282.1| PREDICTED: auxin response factor 1-like isoform X3 [Solanum tuberosum]	802563181	XM_012211367.1	255	1.91128e-128	PREDICTED: Jatropha curcas auxin response factor 1 (LOC105629726), mRNA	K14486	K14486, ARF	auxin response factor	http://www.genome.jp/dbget-bin/www_bget?ko:K14486	Q0JCZ4	894	1.4e-94	Auxin response factor 9 OS=Oryza sativa subsp. japonica GN=ARF9 PE=2 SV=1	PF10391//PF06507//PF02362	Fingers domain of DNA polymerase lambda//Auxin response factor//B3 DNA binding domain	GO:0009725//GO:0006355	response to hormone//regulation of transcription, DNA-templated	GO:0034061//GO:0003677	DNA polymerase activity//DNA binding	GO:0005634	nucleus	--	--
Cluster-45536.134616_0	ARF	Cluster-45536.134616	0	0	0	0	0	0	0	0	0	0	0	0	0	0	0	0	0	0	2990	747054004	XP_011073189.1	2323	2.4e-259	PREDICTED: auxin response factor 2-like [Sesamum indicum]	605097752	KJ019323.1	2017	0	Chrysanthemum indicum clone CL1866 microsatellite sequence	--	--	--	--	Q94JM3	2035	8.5e-227	Auxin response factor 2 OS=Arabidopsis thaliana GN=ARF2 PE=1 SV=2	PF06507//PF02666//PF02362//PF02309	Auxin response factor//Phosphatidylserine decarboxylase//B3 DNA binding domain//AUX/IAA family	GO:0009725//GO:0006544//GO:0006563//GO:0006566//GO:0006355//GO:0046486//GO:0008654	response to hormone//glycine metabolic process//L-serine metabolic process//threonine metabolic process//regulation of transcription, DNA-templated//glycerolipid metabolic process//phospholipid biosynthetic process	GO:0003677//GO:0004609	DNA binding//phosphatidylserine decarboxylase activity	GO:0005634	nucleus	--	--
Cluster-45536.134619_0	ARF	Cluster-45536.134619	0	0	0	0	11.72	0	0	0	0	0	0	0	0	0.16	0	0	0	0	2993	747054004	XP_011073189.1	2323	2.5e-259	PREDICTED: auxin response factor 2-like [Sesamum indicum]	605097752	KJ019323.1	2017	0	Chrysanthemum indicum clone CL1866 microsatellite sequence	--	--	--	--	Q94JM3	2035	8.5e-227	Auxin response factor 2 OS=Arabidopsis thaliana GN=ARF2 PE=1 SV=2	PF02309//PF06507//PF02666//PF02362	AUX/IAA family//Auxin response factor//Phosphatidylserine decarboxylase//B3 DNA binding domain	GO:0046486//GO:0008654//GO:0006544//GO:0009725//GO:0006566//GO:0006355//GO:0006563	glycerolipid metabolic process//phospholipid biosynthetic process//glycine metabolic process//response to hormone//threonine metabolic process//regulation of transcription, DNA-templated//L-serine metabolic process	GO:0004609//GO:0003677	phosphatidylserine decarboxylase activity//DNA binding	GO:0005634	nucleus	--	--
Cluster-45536.146807_2	ARF	Cluster-45536.146807	0	0	0	0	8.5	0	0	0	0	0	0	0	0	0.41	0	0	0	0	1035	747054004	XP_011073189.1	800	3.4e-83	PREDICTED: auxin response factor 2-like [Sesamum indicum]	--	--	--	--	--	--	--	--	--	Q94JM3	551	3.5e-55	Auxin response factor 2 OS=Arabidopsis thaliana GN=ARF2 PE=1 SV=2	PF06507	Auxin response factor	GO:0006355//GO:0009725	regulation of transcription, DNA-templated//response to hormone	GO:0003677	DNA binding	GO:0005634	nucleus	--	--
Cluster-45536.182676_5	ARF	Cluster-45536.182676	177.58	186	230	309.72	252.73	381.56	1190.25	336.43	583.65	2.7	2.73	3.01	3.76	2.87	4.72	19.42	5.59	9.79	3569	596285249	XP_007225425.1	2085	1.2e-231	hypothetical protein PRUPE_ppa000479mg [Prunus persica]>gi|462422361|gb|EMJ26624.1| hypothetical protein PRUPE_ppa000479mg [Prunus persica]	590582106	XM_007014470.1	574	0	Theobroma cacao Transcriptional factor B3 family protein / auxin-responsive factor AUX/IAA-related isoform 2 (TCM_039715) mRNA, complete cds	--	--	--	--	Q0D9R7	1780	3.8e-197	Auxin response factor 19 OS=Oryza sativa subsp. japonica GN=ARF19 PE=2 SV=2	PF02309//PF06507//PF00564//PF02362	AUX/IAA family//Auxin response factor//PB1 domain//B3 DNA binding domain	GO:0006355//GO:0009725	regulation of transcription, DNA-templated//response to hormone	GO:0003677//GO:0005515	DNA binding//protein binding	GO:0005634	nucleus	--	--
Cluster-45536.182677_5	ARF	Cluster-45536.182677	0	0	0	0	0	0	8.03	19.58	46.71	0	0	0	0	0	0	0.13	0.31	0.76	3682	596285249	XP_007225425.1	2085	1.2e-231	hypothetical protein PRUPE_ppa000479mg [Prunus persica]>gi|462422361|gb|EMJ26624.1| hypothetical protein PRUPE_ppa000479mg [Prunus persica]	590582106	XM_007014470.1	574	0	Theobroma cacao Transcriptional factor B3 family protein / auxin-responsive factor AUX/IAA-related isoform 2 (TCM_039715) mRNA, complete cds	--	--	--	--	Q0D9R7	1780	3.9e-197	Auxin response factor 19 OS=Oryza sativa subsp. japonica GN=ARF19 PE=2 SV=2	PF00564//PF02362//PF06507	PB1 domain//B3 DNA binding domain//Auxin response factor	GO:0009725//GO:0006355	response to hormone//regulation of transcription, DNA-templated	GO:0005515//GO:0003677	protein binding//DNA binding	GO:0005634	nucleus	--	--
Cluster-45536.184087_2	ARF	Cluster-45536.184087	0	10.96	0	5.98	6.35	22	11.82	15.93	3.02	0	0.31	0	0.14	0.14	0.53	0.38	0.52	0.1	1952	350540016	NP_001234871.1	1858	1.3e-205	auxin response factor 1 [Solanum lycopersicum]>gi|299118178|gb|ADJ10892.1| auxin response factor 1 [Solanum lycopersicum]	802563181	XM_012211367.1	466	0	PREDICTED: Jatropha curcas auxin response factor 1 (LOC105629726), mRNA	K14486	K14486, ARF	auxin response factor	http://www.genome.jp/dbget-bin/www_bget?ko:K14486	Q8L7G0	1573	2.1e-173	Auxin response factor 1 OS=Arabidopsis thaliana GN=ARF1 PE=1 SV=2	PF02362//PF06507//PF10391	B3 DNA binding domain//Auxin response factor//Fingers domain of DNA polymerase lambda	GO:0006355//GO:0009734//GO:0009725	regulation of transcription, DNA-templated//auxin-activated signaling pathway//response to hormone	GO:0003677//GO:0034061//GO:0046983	DNA binding//DNA polymerase activity//protein dimerization activity	GO:0005634	nucleus	--	--
Cluster-45536.184646_1	ARF	Cluster-45536.184646	0	0	0	0	0	0	35.38	19.99	0	0	0	0	0	0	0	0.81	0.47	0	2616	661896558	CDO99747.1	1947	8.5e-216	unnamed protein product [Coffea canephora]	828321047	XM_004505955.2	167	1.73066e-79	PREDICTED: Cicer arietinum auxin response factor 10-like (LOC101492451), mRNA	--	--	--	--	Q93YR9	1687	1.7e-186	Auxin response factor 16 OS=Arabidopsis thaliana GN=ARF16 PE=2 SV=1	PF02309//PF06507//PF02362	AUX/IAA family//Auxin response factor//B3 DNA binding domain	GO:0006355//GO:0009725	regulation of transcription, DNA-templated//response to hormone	GO:0003677	DNA binding	GO:0005634	nucleus	--	--
Cluster-45536.245124_0	ARF	Cluster-45536.245124	6.12	0	5.33	3.38	7.44	12.71	6.99	0.12	0.25	0.16	0	0.12	0.07	0.15	0.28	0.2	0	0.01	2136	659096711	XP_008449245.1	390	2.4e-35	PREDICTED: auxin response factor 18-like [Cucumis melo]	823240176	XM_012597259.1	77	1.51207e-29	PREDICTED: Gossypium raimondii boron transporter 4-like (LOC105774698), mRNA	--	--	--	--	Q9AV47	297	2.1e-25	Auxin response factor 22 OS=Oryza sativa subsp. japonica GN=ARF22 PE=2 SV=1	PF06507//PF02038	Auxin response factor//ATP1G1/PLM/MAT8 family	GO:0006355//GO:0009725//GO:0006811	regulation of transcription, DNA-templated//response to hormone//ion transport	GO:0003677//GO:0005216	DNA binding//ion channel activity	GO:0016020//GO:0005634	membrane//nucleus	--	--
Cluster-45536.39685_3	ARF	Cluster-45536.39685	61.2	151.57	201.98	194.61	178.35	264.41	285.06	184.43	173.33	1.21	2.88	3.43	3.07	2.63	4.25	6.04	3.98	3.77	2807	469469382	AGH32872.1	1470	1.9e-160	auxin response factor 28 [Camellia sinensis]	802551540	XM_012209465.1	113	1.93802e-49	PREDICTED: Jatropha curcas auxin response factor 4 (LOC105628120), mRNA	K14486	K14486, ARF	auxin response factor	http://www.genome.jp/dbget-bin/www_bget?ko:K14486	O23661	1355	5.7e-148	Auxin response factor 3 OS=Arabidopsis thaliana GN=ARF3 PE=1 SV=2	PF06507//PF02362	Auxin response factor//B3 DNA binding domain	GO:0006355//GO:0009725	regulation of transcription, DNA-templated//response to hormone	GO:0003677	DNA binding	GO:0005634	nucleus	--	--
Cluster-45536.59252_0	ARF	Cluster-45536.59252	0	1.13	0	0.03	14.92	0	0	18.72	15.81	0	0.04	0	0	0.38	0	0	0.7	0.6	1727	596274446	XP_007225153.1	1306	1.2e-141	hypothetical protein PRUPE_ppa002394mg [Prunus persica]>gi|462422089|gb|EMJ26352.1| hypothetical protein PRUPE_ppa002394mg [Prunus persica]	802563181	XM_012211367.1	255	1.36739e-128	PREDICTED: Jatropha curcas auxin response factor 1 (LOC105629726), mRNA	K14486	K14486, ARF	auxin response factor	http://www.genome.jp/dbget-bin/www_bget?ko:K14486	Q8L7G0	1029	2.2e-110	Auxin response factor 1 OS=Arabidopsis thaliana GN=ARF1 PE=1 SV=2	PF02362//PF06507//PF10391	B3 DNA binding domain//Auxin response factor//Fingers domain of DNA polymerase lambda	GO:0009725//GO:0006355	response to hormone//regulation of transcription, DNA-templated	GO:0034061//GO:0003677	DNA polymerase activity//DNA binding	GO:0005634	nucleus	--	--
Cluster-45536.64233_1	ARF	Cluster-45536.64233	18.78	18.89	0	26	28.64	34	53.98	173.56	276.65	0.45	0.44	0	0.5	0.51	0.67	1.39	4.57	7.34	2346	661896558	CDO99747.1	1947	7.6e-216	unnamed protein product [Coffea canephora]	828321047	XM_004505955.2	167	1.54961e-79	PREDICTED: Cicer arietinum auxin response factor 10-like (LOC101492451), mRNA	--	--	--	--	Q93YR9	1687	1.5e-186	Auxin response factor 16 OS=Arabidopsis thaliana GN=ARF16 PE=2 SV=1	PF06507//PF02362//PF02309	Auxin response factor//B3 DNA binding domain//AUX/IAA family	GO:0009725//GO:0006355	response to hormone//regulation of transcription, DNA-templated	GO:0003677	DNA binding	GO:0005634	nucleus	--	--
Cluster-45536.98642_0	ARF	Cluster-45536.98642	3.74	0	3.54	0	10.84	10.37	0	0	3.46	0.07	0	0.05	0	0.14	0.15	0	0	0.07	3123	747054004	XP_011073189.1	2173	6.3e-242	PREDICTED: auxin response factor 2-like [Sesamum indicum]	605097752	KJ019323.1	1830	0	Chrysanthemum indicum clone CL1866 microsatellite sequence	--	--	--	--	Q94JM3	1909	3.6e-212	Auxin response factor 2 OS=Arabidopsis thaliana GN=ARF2 PE=1 SV=2	PF02362//PF00909//PF06507//PF02309	B3 DNA binding domain//Ammonium Transporter Family//Auxin response factor//AUX/IAA family	GO:0009725//GO:0015696//GO:0006355	response to hormone//ammonium transport//regulation of transcription, DNA-templated	GO:0003677//GO:0008519	DNA binding//ammonium transmembrane transporter activity	GO:0005634//GO:0016020	nucleus//membrane	--	--
Cluster-45536.99190_2	ARF	Cluster-45536.99190	0	0	0	0.01	8.92	0.69	4.52	0	8.43	0	0	0	0	0.18	0.02	0.13	0	0.25	2118	672142824	XP_008795276.1	1008	5.3e-107	PREDICTED: auxin response factor 7-like isoform X1 [Phoenix dactylifera]	802563181	XM_012211367.1	321	3.44337e-165	PREDICTED: Jatropha curcas auxin response factor 1 (LOC105629726), mRNA	K14486	K14486, ARF	auxin response factor	http://www.genome.jp/dbget-bin/www_bget?ko:K14486	Q6YVY0	984	4.5e-105	Auxin response factor 7 OS=Oryza sativa subsp. japonica GN=ARF7 PE=2 SV=1	PF06507//PF02362	Auxin response factor//B3 DNA binding domain	GO:0009725//GO:0006355	response to hormone//regulation of transcription, DNA-templated	GO:0003677	DNA binding	GO:0005634	nucleus	--	--
Cluster-45536.99191_2	ARF	Cluster-45536.99191	0	0	0	0	0	0	0	0	0	0	0	0	0	0	0	0	0	0	965	672142824	XP_008795276.1	1045	1.2e-111	PREDICTED: auxin response factor 7-like isoform X1 [Phoenix dactylifera]	802563181	XM_012211367.1	322	4.28039e-166	PREDICTED: Jatropha curcas auxin response factor 1 (LOC105629726), mRNA	K14486	K14486, ARF	auxin response factor	http://www.genome.jp/dbget-bin/www_bget?ko:K14486	Q6YVY0	1013	8.8e-109	Auxin response factor 7 OS=Oryza sativa subsp. japonica GN=ARF7 PE=2 SV=1	PF02362//PF10391//PF06507	B3 DNA binding domain//Fingers domain of DNA polymerase lambda//Auxin response factor	GO:0009725//GO:0006355	response to hormone//regulation of transcription, DNA-templated	GO:0034061//GO:0003677	DNA polymerase activity//DNA binding	GO:0005634	nucleus	--	--
Cluster-45536.99192_0	ARF	Cluster-45536.99192	0	0	0	0	0	0	0	0	0	0	0	0	0	0	0	0	0	0	2836	747080730	XP_011087626.1	828	5.3e-86	PREDICTED: auxin response factor 1-like [Sesamum indicum]	802563181	XM_012211367.1	201	2.3602e-98	PREDICTED: Jatropha curcas auxin response factor 1 (LOC105629726), mRNA	K14486	K14486, ARF	auxin response factor	http://www.genome.jp/dbget-bin/www_bget?ko:K14486	Q8L7G0	759	7.4e-79	Auxin response factor 1 OS=Arabidopsis thaliana GN=ARF1 PE=1 SV=2	PF06507//PF02362	Auxin response factor//B3 DNA binding domain	GO:0009725//GO:0006355	response to hormone//regulation of transcription, DNA-templated	GO:0003677	DNA binding	GO:0005634	nucleus	--	--
Cluster-45536.99193_2	ARF	Cluster-45536.99193	0	0	0	0	0	0	0	0	0	0	0	0	0	0	0	0	0	0	1049	672142824	XP_008795276.1	1008	2.6e-107	PREDICTED: auxin response factor 7-like isoform X1 [Phoenix dactylifera]	802563181	XM_012211367.1	321	1.6784e-165	PREDICTED: Jatropha curcas auxin response factor 1 (LOC105629726), mRNA	K14486	K14486, ARF	auxin response factor	http://www.genome.jp/dbget-bin/www_bget?ko:K14486	Q6YVY0	984	2.2e-105	Auxin response factor 7 OS=Oryza sativa subsp. japonica GN=ARF7 PE=2 SV=1	PF02362//PF06507	B3 DNA binding domain//Auxin response factor	GO:0006355//GO:0009725	regulation of transcription, DNA-templated//response to hormone	GO:0003677	DNA binding	GO:0005634	nucleus	--	--
Cluster-45536.99194_0	ARF	Cluster-45536.99194	0	3.55	5.18	14.48	24.92	28.98	25.27	0	0.1	0	0.09	0.11	0.29	0.46	0.59	0.68	0	0	2274	697098496	XP_009627009.1	684	2.1e-69	PREDICTED: auxin response factor 1 [Nicotiana tomentosiformis]>gi|697098498|ref|XP_009627014.1| PREDICTED: auxin response factor 1 [Nicotiana tomentosiformis]>gi|697098500|ref|XP_009627020.1| PREDICTED: auxin response factor 1 [Nicotiana tomentosiformis]>gi|697098502|ref|XP_009627027.1| PREDICTED: auxin response factor 1 [Nicotiana tomentosiformis]	802563181	XM_012211367.1	201	1.88791e-98	PREDICTED: Jatropha curcas auxin response factor 1 (LOC105629726), mRNA	K14486	K14486, ARF	auxin response factor	http://www.genome.jp/dbget-bin/www_bget?ko:K14486	Q6YVY0	643	1.7e-65	Auxin response factor 7 OS=Oryza sativa subsp. japonica GN=ARF7 PE=2 SV=1	PF02362//PF06507//PF00736	B3 DNA binding domain//Auxin response factor//EF-1 guanine nucleotide exchange domain	GO:0006414//GO:0006448//GO:0006355//GO:0009725	translational elongation//regulation of translational elongation//regulation of transcription, DNA-templated//response to hormone	GO:0003746//GO:0003677	translation elongation factor activity//DNA binding	GO:0005853//GO:0005634//GO:0005840	eukaryotic translation elongation factor 1 complex//nucleus//ribosome	--	--
Cluster-45536.99196_2	ARF	Cluster-45536.99196	1.76	0	0	0	0.21	0	1.33	0	0	0.05	0	0	0	0	0	0.04	0	0	2015	672142826	XP_008795277.1	1008	5e-107	PREDICTED: auxin response factor 7-like isoform X2 [Phoenix dactylifera]	802563181	XM_012211367.1	321	3.2731e-165	PREDICTED: Jatropha curcas auxin response factor 1 (LOC105629726), mRNA	K14486	K14486, ARF	auxin response factor	http://www.genome.jp/dbget-bin/www_bget?ko:K14486	Q6YVY0	984	4.3e-105	Auxin response factor 7 OS=Oryza sativa subsp. japonica GN=ARF7 PE=2 SV=1	PF00736//PF06507//PF02362	EF-1 guanine nucleotide exchange domain//Auxin response factor//B3 DNA binding domain	GO:0006448//GO:0006355//GO:0009725//GO:0006414	regulation of translational elongation//regulation of transcription, DNA-templated//response to hormone//translational elongation	GO:0003677//GO:0003746	DNA binding//translation elongation factor activity	GO:0005840//GO:0005853//GO:0005634	ribosome//eukaryotic translation elongation factor 1 complex//nucleus	--	--
Cluster-45536.99198_2	ARF	Cluster-45536.99198	0	9.96	12.78	13.9	7.54	24.46	17.25	12.89	7.3	0	0.41	0.47	0.48	0.24	0.85	0.79	0.61	0.35	1424	698478690	XP_009786487.1	1518	2.6e-166	PREDICTED: auxin response factor 1 [Nicotiana sylvestris]>gi|698478693|ref|XP_009786488.1| PREDICTED: auxin response factor 1 [Nicotiana sylvestris]>gi|698478695|ref|XP_009786489.1| PREDICTED: auxin response factor 1 [Nicotiana sylvestris]>gi|698478698|ref|XP_009786490.1| PREDICTED: auxin response factor 1 [Nicotiana sylvestris]	802563181	XM_012211367.1	413	0	PREDICTED: Jatropha curcas auxin response factor 1 (LOC105629726), mRNA	K14486	K14486, ARF	auxin response factor	http://www.genome.jp/dbget-bin/www_bget?ko:K14486	Q8L7G0	1399	2.3e-153	Auxin response factor 1 OS=Arabidopsis thaliana GN=ARF1 PE=1 SV=2	PF02362//PF06507//PF10391	B3 DNA binding domain//Auxin response factor//Fingers domain of DNA polymerase lambda	GO:0009725//GO:0006355	response to hormone//regulation of transcription, DNA-templated	GO:0034061//GO:0003677	DNA polymerase activity//DNA binding	GO:0005634	nucleus	--	--
Cluster-47215.2_2	ARF	Cluster-47215.2	0	12.75	0	0	0	2.92	4.86	5.21	12.72	0	0.42	0	0	0	0.08	0.18	0.19	0.48	1736	643717674	KDP29117.1	1061	3.1e-113	hypothetical protein JCGZ_16506 [Jatropha curcas]	723744442	XM_010314885.1	127	1.96338e-57	PREDICTED: Solanum lycopersicum auxin response factor 10 (ARF10), transcript variant X2, mRNA	--	--	--	--	Q653H7	894	1e-94	Auxin response factor 18 OS=Oryza sativa subsp. japonica GN=ARF18 PE=2 SV=1	PF02309//PF06507	AUX/IAA family//Auxin response factor	GO:0006355//GO:0009725	regulation of transcription, DNA-templated//response to hormone	GO:0003677	DNA binding	GO:0005634	nucleus	--	--
Cluster-45536.124054_1	ARF	Cluster-45536.124054	449.63	437.65	496.48	432.08	520.51	333.44	67.34	114.14	118.5	10.71	10.06	10.21	8.25	9.28	6.48	1.73	2.98	3.12	2363	469469380	AGH32871.1	1789	1.6e-197	auxin response factor 10 [Camellia sinensis]	823245157	XR_001128108.1	198	9.13273e-97	PREDICTED: Gossypium raimondii auxin response factor 18-like (LOC105776854), transcript variant X2, misc_RNA	--	--	--	--	Q93YR9	1633	2.8e-180	Auxin response factor 16 OS=Arabidopsis thaliana GN=ARF16 PE=2 SV=1	PF02362//PF06507	B3 DNA binding domain//Auxin response factor	GO:0006355//GO:0009725	regulation of transcription, DNA-templated//response to hormone	GO:0003677	DNA binding	GO:0005634	nucleus	--	--
Cluster-45536.124055_0	ARF	Cluster-45536.124055	42.37	26.35	39.52	46.92	51.49	75.56	11.66	17.86	17.5	0.76	0.46	0.61	0.67	0.69	1.11	0.23	0.35	0.35	3055	469469380	AGH32871.1	1789	2.1e-197	auxin response factor 10 [Camellia sinensis]	823245157	XR_001128108.1	198	1.18398e-96	PREDICTED: Gossypium raimondii auxin response factor 18-like (LOC105776854), transcript variant X2, misc_RNA	--	--	--	--	Q93YR9	1633	3.6e-180	Auxin response factor 16 OS=Arabidopsis thaliana GN=ARF16 PE=2 SV=1	PF06507//PF02362	Auxin response factor//B3 DNA binding domain	GO:0009725//GO:0006355	response to hormone//regulation of transcription, DNA-templated	GO:0003677	DNA binding	GO:0005634	nucleus	--	--
Cluster-45536.134617_0	ARF	Cluster-45536.134617	39.65	15.07	13.99	44	0	11.56	111.16	98.19	106.61	0.74	0.27	0.23	0.66	0	0.18	2.24	2.02	2.21	2933	747054004	XP_011073189.1	2323	2.4e-259	PREDICTED: auxin response factor 2-like [Sesamum indicum]	605097752	KJ019323.1	2017	0	Chrysanthemum indicum clone CL1866 microsatellite sequence	--	--	--	--	Q94JM3	2035	8.4e-227	Auxin response factor 2 OS=Arabidopsis thaliana GN=ARF2 PE=1 SV=2	PF02309//PF02666//PF02362//PF06507	AUX/IAA family//Phosphatidylserine decarboxylase//B3 DNA binding domain//Auxin response factor	GO:0008654//GO:0046486//GO:0006563//GO:0006566//GO:0006355//GO:0009725//GO:0006544	phospholipid biosynthetic process//glycerolipid metabolic process//L-serine metabolic process//threonine metabolic process//regulation of transcription, DNA-templated//response to hormone//glycine metabolic process	GO:0004609//GO:0003677	phosphatidylserine decarboxylase activity//DNA binding	GO:0005634	nucleus	--	--
Cluster-45536.134618_0	ARF	Cluster-45536.134618	0	0	0	0	0	0	0	0	0	0	0	0	0	0	0	0	0	0	2987	747054004	XP_011073189.1	2323	2.4e-259	PREDICTED: auxin response factor 2-like [Sesamum indicum]	605097752	KJ019323.1	2017	0	Chrysanthemum indicum clone CL1866 microsatellite sequence	--	--	--	--	Q94JM3	2035	8.5e-227	Auxin response factor 2 OS=Arabidopsis thaliana GN=ARF2 PE=1 SV=2	PF02309//PF06507//PF02666//PF02362	AUX/IAA family//Auxin response factor//Phosphatidylserine decarboxylase//B3 DNA binding domain	GO:0046486//GO:0008654//GO:0006544//GO:0009725//GO:0006355//GO:0006566//GO:0006563	glycerolipid metabolic process//phospholipid biosynthetic process//glycine metabolic process//response to hormone//regulation of transcription, DNA-templated//threonine metabolic process//L-serine metabolic process	GO:0004609//GO:0003677	phosphatidylserine decarboxylase activity//DNA binding	GO:0005634	nucleus	--	--
Cluster-45536.134627_0	ARF	Cluster-45536.134627	0	0	0	0	0	0	0	0	0	0	0	0	0	0	0	0	0	0	3000	747054004	XP_011073189.1	2323	2.5e-259	PREDICTED: auxin response factor 2-like [Sesamum indicum]	605097752	KJ019323.1	2017	0	Chrysanthemum indicum clone CL1866 microsatellite sequence	--	--	--	--	Q94JM3	2035	8.6e-227	Auxin response factor 2 OS=Arabidopsis thaliana GN=ARF2 PE=1 SV=2	PF06507//PF02362//PF02666//PF02309	Auxin response factor//B3 DNA binding domain//Phosphatidylserine decarboxylase//AUX/IAA family	GO:0008654//GO:0046486//GO:0006563//GO:0006355//GO:0006566//GO:0009725//GO:0006544	phospholipid biosynthetic process//glycerolipid metabolic process//L-serine metabolic process//regulation of transcription, DNA-templated//threonine metabolic process//response to hormone//glycine metabolic process	GO:0004609//GO:0003677	phosphatidylserine decarboxylase activity//DNA binding	GO:0005634	nucleus	--	--
Cluster-45536.140467_4	ARF	Cluster-45536.140467	58.84	0	0	0	0	11.31	0	12.96	0	1.17	0	0	0	0	0.18	0	0.28	0	2793	747084909	XP_011089884.1	1454	1.3e-158	PREDICTED: auxin response factor 4 isoform X2 [Sesamum indicum]	731392568	XR_786001.1	249	4.82141e-125	PREDICTED: Vitis vinifera auxin response factor 4 (LOC100243320), transcript variant X2, misc_RNA	--	--	--	--	Q9ZTX9	1296	3.9e-141	Auxin response factor 4 OS=Arabidopsis thaliana GN=ARF4 PE=1 SV=1	PF06507//PF00564//PF02362//PF02309//PF03419	Auxin response factor//PB1 domain//B3 DNA binding domain//AUX/IAA family//Sporulation factor SpoIIGA	GO:0030436//GO:0006508//GO:0009725//GO:0006355	asexual sporulation//proteolysis//response to hormone//regulation of transcription, DNA-templated	GO:0005515//GO:0004190//GO:0003677	protein binding//aspartic-type endopeptidase activity//DNA binding	GO:0005634	nucleus	--	--
Cluster-45536.140468_4	ARF	Cluster-45536.140468	3.27	2.64	2.3	11.29	5.03	13.98	25.86	32.33	20.66	0.07	0.05	0.04	0.19	0.08	0.24	0.58	0.74	0.48	2663	747084907	XP_011089883.1	678	1.2e-68	PREDICTED: auxin response factor 4 isoform X1 [Sesamum indicum]	255570832	XM_002526323.1	111	2.37835e-48	Ricinus communis Auxin response factor, putative, mRNA	--	--	--	--	Q9ZTX9	581	3e-58	Auxin response factor 4 OS=Arabidopsis thaliana GN=ARF4 PE=1 SV=1	PF02309//PF00564//PF02362//PF06507	AUX/IAA family//PB1 domain//B3 DNA binding domain//Auxin response factor	GO:0009725//GO:0006355	response to hormone//regulation of transcription, DNA-templated	GO:0005515//GO:0003677	protein binding//DNA binding	GO:0005634	nucleus	--	--
Cluster-45536.160151_2	ARF	Cluster-45536.160151	8.67	4.56	4.56	12.67	19.35	8.29	11.92	10.8	16.14	2.47	1.24	1.14	3.11	4.44	1.97	3.79	3.56	5.35	417	470111447	XP_004291959.1	182	6.3e-12	PREDICTED: 3-hydroxyisobutyryl-CoA hydrolase-like protein 2, mitochondrial [Fragaria vesca subsp. vesca]	657968186	XM_008377569.1	46	4.72667e-13	PREDICTED: Malus x domestica 3-hydroxyisobutyryl-CoA hydrolase-like protein 1, mitochondrial (LOC103439021), transcript variant X2, mRNA	K05605	HIBCH	3-hydroxyisobutyryl-CoA hydrolase	http://www.genome.jp/dbget-bin/www_bget?ko:K05605	Q8RXN4	163	1.4e-10	3-hydroxyisobutyryl-CoA hydrolase-like protein 2, mitochondrial OS=Arabidopsis thaliana GN=At4g31810 PE=2 SV=1	PF00378//PF16113	Enoyl-CoA hydratase/isomerase//Enoyl-CoA hydratase/isomerase	GO:0008152	metabolic process	GO:0003824//GO:0016836	catalytic activity//hydro-lyase activity	--	--	KOG1684	Enoyl-CoA hydratase
[truncated: 7,667 more rows]
[truncated: 10 more columns]
